# Supplementary material for: Genomics of Ecological Adaptation in Cactophilic Drosophila
Source: Genome Biol Evol. 2014 Dec 31;7(1):349–66. doi: 10.1093/gbe/evu291 (PMC4316639; doi:10.1093/gbe/evu291)
Supplement: Supplementary Data [file supp_evu291_Supplementary_Tables_S4-S11.xls]

## Sheet: Sup Table S4
Supplementary Table S4: Gene count from 4 species and distribution of family sizes in D. buzzatii
	D.buz:Freeze1	D.moj:r1.3	D.vir:r1.2	D.gri:r1.3	Total
Initial Gene Count	13657	14594	14491	14982	57724
AfterRemovingTEsAndBadORFs	12947	14422	14297	14766	56432
AfterAddingHighCoverageGenes	13102	14422	14297	14766	56587
Buzzatii information from 4Sp analysis
	DataSet1	DataSet2	DataSet3
TotalGenes	12947	13102	11316
SingleCopy	11307	11251	9465
Duplicates	1640	1851	1851
Families(>1 members)	635	691	691
%duplicates	12.7	14.1	16.4
Differences in numbers between the 3 datasets reflect differences in the initial number of genes analyzed:
DataSet1: 12947 genes after removal ORFs with internal stop codons and ORFs with matches to Tes
Dataset2: 13102 genes after taking into account high coverage genes that added additional 155 genes to those in Dataset1
DataSet3: 11316 genes after removing 1786 genes from Dataset2 present in a single copy in D.buzzatii lineage only (possibly artifacts)
Distribution of family sizes in D.buzzatii
Family Size	Number of Families			Total genes
	DataSet1	DataSet2and3		DataSet1	DataSet2and3
2	456	493		912	986
3	91	93		273	279
4	38	43		152	172
5	23	26		115	130
6	12	14		72	84
7	7	9		49	63
8	6	4		48	32
9	1	2		9	18
10	1	2		10	20
11	0	1		0	11
12	0	1		0	12
13	0	1		0	13
15	0	1		0	15
16	0	1		0	16
	635	691		1640	1851

## Sheet: Sup Table S5
Supplementary Table S5: TE hits
QueryName	HitName	QueryLength	HitLength	TotalAlignLength	PercentIdentity	Qcov	Hcov	BitScore	Eval	Q:start-end_H:start-end
FBpp0234007_vir	R1-4B_DK_R1_DROSOPHILA_KIKKAWAI	292	5335	214	0.54	0.73	0.04	222.2	2.96520431373115e-58	q:81-291 h:3560-4195
FBpp0234007_vir	R1-17_DWI_R1_DROSOPHILA_WILLISTONI	292	3093	248	0.47	0.85	0.08	221.1	6.4424872763385e-58	q:48-292 h:1111-1833
FBpp0234007_vir	R1-8_DWI_R1_DROSOPHILA_WILLISTONI	292	5178	248	0.46	0.85	0.05	219.5	1.73887064098254e-57	q:48-292 h:3225-3947
FBpp0234007_vir	R1-2_DEL_R1_DROSOPHILA_ELEGANS	292	5188	215	0.53	0.74	0.04	219.5	1.75344004008063e-57	q:81-292 h:3316-3954
FBpp0234007_vir	R1-2_DVI_R1_DROSOPHILA_VIRILIS	292	5599	216	0.55	0.74	0.04	218.8	2.68347030175307e-57	q:80-292 h:3766-4407
FBpp0234007_vir	R1-6_DWI_R1_DROSOPHILA_WILLISTONI	292	4944	257	0.46	0.88	0.05	214.9	5.01875554012209e-56	q:40-292 h:2995-3750
FBpp0234007_vir	R1-4_DK_R1_DROSOPHILA_KIKKAWAI	292	3915	214	0.51	0.73	0.05	214.2	6.89119495067805e-56	q:81-291 h:2129-2764
FBpp0234007_vir	R1-7_DK_R1_DROSOPHILA_KIKKAWAI	292	3350	215	0.51	0.74	0.06	214.2	8.14268112727701e-56	q:80-291 h:1556-2194
FBpp0234007_vir	R1-2_DWI_R1_DROSOPHILA_WILLISTONI	292	5398	218	0.5	0.75	0.04	211.5	4.61833573466545e-55	q:78-292 h:3559-4203
FBpp0234007_vir	R1-1_DEL_R1_DROSOPHILA_ELEGANS	292	4777	213	0.48	0.73	0.04	208	5.41328201811962e-54	q:81-292 h:2987-3625
FBpp0234007_vir	R1-5_DPER_R1_DROSOPHILA_PERSIMILIS	292	5195	215	0.5	0.74	0.04	206.1	2.03995290869171e-53	q:81-292 h:3412-4050
FBpp0234007_vir	R1-3_DPER_R1_DROSOPHILA_PERSIMILIS	292	5126	211	0.5	0.72	0.04	206.1	2.03995290869171e-53	q:81-288 h:3295-3921
FBpp0234007_vir	R1-2_DEU_R1_DROSOPHILA_EUGRACILIS	292	5211	220	0.46	0.75	0.04	205.7	2.6421235626637e-53	q:76-292 h:3376-4029
FBpp0234007_vir	R1-6_DPER_R1_DROSOPHILA_PERSIMILIS	292	5048	217	0.46	0.74	0.04	204.9	4.9813850438102e-53	q:80-292 h:3185-3826
FBpp0234007_vir	R1-3_DYA_R1_DROSOPHILA_YAKUBA	292	5479	243	0.44	0.83	0.04	204.1	7.43506984250925e-53	q:53-292 h:3614-4336
FBpp0234007_vir	R1-3_DK_R1_DROSOPHILA_KIKKAWAI	292	3968	214	0.48	0.73	0.05	203.4	1.35577450388691e-52	q:81-291 h:2142-2777
FBpp0234007_vir	R1-1_DRH_R1_DROSOPHILA_RHOPALOA	292	5004	214	0.48	0.73	0.04	202.2	3.28317315688562e-52	q:81-291 h:3222-3857
FBpp0234007_vir	R1-1_DF_R1_DROSOPHILA_FICUSPHILA	292	4830	216	0.48	0.74	0.04	201.8	4.36011259086758e-52	q:80-292 h:3004-3642
FBpp0234007_vir	R1-4_DF_R1_DROSOPHILA_FICUSPHILA	292	3438	216	0.49	0.74	0.06	201.4	5.32678507419484e-52	q:80-292 h:1649-2281
FBpp0234007_vir	R1-3_DF_R1_DROSOPHILA_FICUSPHILA	292	5108	214	0.48	0.73	0.04	200.7	7.8845419752778e-52	q:82-292 h:3322-3957
FBpp0234007_vir	R1-2_DBI_R1_DROSOPHILA_BIARMIPES	292	4402	220	0.45	0.75	0.05	200.7	8.86150514062795e-52	q:76-292 h:2531-3184
FBpp0234007_vir	R1-3_DBP_R1_DROSOPHILA_BIPECTINATA	292	4731	219	0.44	0.75	0.05	199.9	1.37898853892458e-51	q:77-292 h:2884-3534
FBpp0234007_vir	R1-1_DPER_R1_DROSOPHILA_PERSIMILIS	292	5020	216	0.45	0.74	0.04	199.5	1.83132140886855e-51	q:80-292 h:3154-3789
FBpp0234007_vir	R1-13_DWI_R1_DROSOPHILA_WILLISTONI	292	5097	219	0.47	0.75	0.04	198.7	2.97122785813343e-51	q:77-292 h:3223-3873
FBpp0234007_vir	R1-7_DWI_R1_DROSOPHILA_WILLISTONI	292	4677	214	0.46	0.73	0.05	197.2	9.79754199741978e-51	q:82-292 h:2870-3505
FBpp0234007_vir	LINER1_LINE_R1_LINE/R1	292	5163	144	0.43	0.49	0.03	114.8	1.99159093735762e-50	q:80-220 h:2925-3350
FBpp0234007_vir	LINER1_LINE_R1_LINE/R1	292	5163	74	0.59	0.25	0.01	102.8	1.99159093735762e-50	q:219-292 h:3347-3568
FBpp0234007_vir	LINER1_R1_NASONIA_VITRIPENNIS	292	5163	144	0.43	0.49	0.03	114.8	1.99159093735762e-50	q:80-220 h:2925-3350
FBpp0234007_vir	LINER1_R1_NASONIA_VITRIPENNIS	292	5163	74	0.59	0.25	0.01	102.8	1.99159093735762e-50	q:219-292 h:3347-3568
FBpp0234007_vir	R1-6_DK_R1_DROSOPHILA_KIKKAWAI	292	5665	214	0.47	0.73	0.04	196.1	2.23798899968229e-50	q:82-292 h:3880-4515
FBpp0234007_vir	R1-1_DT_R1_DROSOPHILA_TAKAHASHII	292	4164	216	0.44	0.74	0.05	196.1	2.27564879106771e-50	q:76-288 h:2870-3511
FBpp0234007_vir	R1-1_DER_R1_DROSOPHILA_ERECTA	292	5641	246	0.43	0.84	0.04	195.7	2.89861763173485e-50	q:50-292 h:3744-4475
FBpp0234007_vir	R1-1C_DK_R1_DROSOPHILA_KIKKAWAI	292	3156	219	0.45	0.75	0.07	194.9	5.24167023474643e-50	q:77-292 h:1310-1960
FBpp0234007_vir	R1-4_DVI_R1_DROSOPHILA_VIRILIS	292	2429	196	0.48	0.67	0.08	136.7	1.78324411014748e-49	q:25-191 h:528-1100
FBpp0234007_vir	R1-4_DVI_R1_DROSOPHILA_VIRILIS	292	2429	46	0.83	0.16	0.02	77.8	1.78324411014748e-49	q:206-251 h:1118-1255
FBpp0234007_vir	R1-10_DWI_R1_DROSOPHILA_WILLISTONI	292	4784	216	0.47	0.74	0.05	193	1.78708598439838e-49	q:80-292 h:2891-3532
FBpp0234007_vir	R1-1_DEU_R1_DROSOPHILA_EUGRACILIS	292	4963	219	0.43	0.75	0.04	192.2	2.9482487548096e-49	q:77-292 h:3132-3782
FBpp0234007_vir	R1-14_DWI_R1_DROSOPHILA_WILLISTONI	292	4471	216	0.44	0.74	0.05	192.2	3.12557292266983e-49	q:80-292 h:2660-3301
FBpp0234007_vir	R1-5_DF_R1_DROSOPHILA_FICUSPHILA	292	4355	218	0.46	0.75	0.05	191.8	4.29168788367691e-49	q:77-291 h:2555-3202
FBpp0234007_vir	R1-7_DPER_R1_DROSOPHILA_PERSIMILIS	292	5139	217	0.47	0.74	0.04	191.4	4.74364155663386e-49	q:79-292 h:3282-3926
FBpp0234007_vir	R1-4_DBP_R1_DROSOPHILA_BIPECTINATA	292	4992	216	0.46	0.74	0.04	191.4	5.79534553629032e-49	q:78-292 h:3153-3800
FBpp0234007_vir	R1-12_DWI_R1_DROSOPHILA_WILLISTONI	292	5036	215	0.46	0.74	0.04	191	6.9630500340589e-49	q:77-288 h:3166-3804
FBpp0234007_vir	R1-3_DVI_R1_DROSOPHILA_VIRILIS	292	2494	215	0.45	0.74	0.09	190.7	9.88536224262318e-49	q:81-292 h:684-1322
FBpp0234007_vir	R1-2_DAN_R1_DROSOPHILA_ANANASSAE	292	5437	215	0.47	0.74	0.04	190.3	1.02208535779864e-48	q:81-292 h:3557-4195
FBpp0234007_vir	R1-4_DPER_R1_DROSOPHILA_PERSIMILIS	292	4226	215	0.45	0.74	0.05	190.3	1.20770275880735e-48	q:81-292 h:2405-3043
FBpp0234007_vir	R1-3_DWI_R1_DROSOPHILA_WILLISTONI	292	5074	216	0.44	0.74	0.04	189.9	1.38018839593508e-48	q:80-292 h:3205-3846
FBpp0234007_vir	R1-4_DAN_R1_DROSOPHILA_ANANASSAE	292	5089	209	0.43	0.72	0.04	189.5	2.22068067365784e-48	q:77-282 h:3214-3834
FBpp0234007_vir	LINER1-2_NVI_LINE_R1_LINE/R1	292	5260	216	0.47	0.74	0.04	188.3	5.03040882751522e-48	q:80-292 h:3085-3726
FBpp0234007_vir	LINER1-2_NVI_R1_NASONIA_VITRIPENNIS	292	5260	216	0.47	0.74	0.04	188.3	5.03040882751522e-48	q:80-292 h:3085-3726
FBpp0234007_vir	R1-1_DVI_R1_DROSOPHILA_VIRILIS	292	5178	220	0.45	0.75	0.04	187.6	8.02652160100596e-48	q:78-292 h:3358-4005
FBpp0234007_vir	R1-3_DAN_R1_DROSOPHILA_ANANASSAE	292	4782	217	0.44	0.74	0.05	186.8	1.41558258279351e-47	q:77-292 h:2939-3589
FBpp0234007_vir	R1-1_DK_R1_DROSOPHILA_KIKKAWAI	292	4865	220	0.45	0.75	0.05	186.8	1.42744326243174e-47	q:76-292 h:3009-3662
FBpp0234007_vir	R1-2_DBP_R1_DROSOPHILA_BIPECTINATA	292	5614	215	0.46	0.74	0.04	186.4	1.51329768304859e-47	q:81-292 h:3841-4479
FBpp0234007_vir	R1-1B_DK_R1_DROSOPHILA_KIKKAWAI	292	4678	233	0.42	0.8	0.05	186.4	1.55165548476054e-47	q:63-292 h:2777-3469
FBpp0234007_vir	R1-9_DWI_R1_DROSOPHILA_WILLISTONI	292	5108	214	0.44	0.73	0.04	186.4	1.74391906312415e-47	q:81-292 h:3267-3905
FBpp0234007_vir	R1-5_DK_R1_DROSOPHILA_KIKKAWAI	292	4553	217	0.45	0.74	0.05	185.7	2.71381030953155e-47	q:79-292 h:2710-3354
FBpp0234007_vir	R1-1_DAN_R1_DROSOPHILA_ANANASSAE	292	5094	246	0.4	0.84	0.05	185.7	2.85312865442628e-47	q:50-292 h:3159-3875
FBpp0234007_vir	WALDOFS1_R1_FORFICULA_SCUDDERI	292	3185	212	0.45	0.73	0.07	184.5	6.73839937758586e-47	q:80-288 h:1375-1998
FBpp0234007_vir	R1-1_DBP_R1_DROSOPHILA_BIPECTINATA	292	3599	223	0.42	0.76	0.06	183.7	1.23903279677611e-46	q:73-292 h:1722-2384
FBpp0234007_vir	R1-11_DWI_R1_DROSOPHILA_WILLISTONI	292	4284	215	0.47	0.74	0.05	183.3	1.36951419211401e-46	q:81-292 h:2350-2988
FBpp0234007_vir	R1-4_DWI_R1_DROSOPHILA_WILLISTONI	292	5059	222	0.43	0.76	0.04	181.8	4.08567650890984e-46	q:73-292 h:3200-3859
FBpp0234007_vir	R1-2_DF_R1_DROSOPHILA_FICUSPHILA	292	3845	247	0.4	0.85	0.06	181	8.03117684015314e-46	q:48-291 h:1743-2453
FBpp0234007_vir	R1-1_DSI_R1_DROSOPHILA_SIMULANS	292	3570	214	0.46	0.73	0.06	180.6	8.87693262889031e-46	q:81-291 h:1753-2388
FBpp0234007_vir	DMRT1A_LINE_R1_LINE/R1	292	5183	258	0.39	0.88	0.05	180.6	9.17819968501876e-46	q:41-292 h:3099-3854
FBpp0234007_vir	DMRT1A_R1_DROSOPHILA_MELANOGASTER	292	5183	258	0.39	0.88	0.05	180.6	9.17819968501876e-46	q:41-292 h:3099-3854
FBpp0234007_vir	R1-2_DTA_R1_DROSOPHILA_TAKAHASHII	292	3959	249	0.4	0.85	0.06	180.3	1.27080712444178e-45	q:47-292 h:2039-2779
FBpp0234007_vir	R1-2_DPER_R1_DROSOPHILA_PERSIMILIS	292	4967	221	0.43	0.76	0.04	179.9	1.41640359540434e-45	q:77-292 h:3122-3772
FBpp0234007_vir	R1-5_DWI_R1_DROSOPHILA_WILLISTONI	292	3830	214	0.43	0.73	0.06	178.7	3.72846260952537e-45	q:81-291 h:2011-2646
FBpp0234007_vir	DMRT1B_LINE_R1_LINE/R1	292	5183	214	0.44	0.73	0.04	176.8	1.48954899567024e-44	q:83-292 h:3206-3838
FBpp0234007_vir	DMRT1B_R1_DROSOPHILA_MELANOGASTER	292	5183	214	0.44	0.73	0.04	176.8	1.48954899567024e-44	q:83-292 h:3206-3838
FBpp0234007_vir	R1-5B_DK_R1_DROSOPHILA_KIKKAWAI	292	5687	217	0.43	0.74	0.04	176	2.49873820551844e-44	q:79-292 h:3821-4465
FBpp0234007_vir	R1_ELE4_LINE_R1_LINE/R1	292	6005	209	0.47	0.72	0.03	175.6	2.627015436206e-44	q:83-288 h:4022-4633
FBpp0234007_vir	R1_ELE4_R1_AEDES_AEGYPTI	292	6005	209	0.47	0.72	0.03	175.6	2.627015436206e-44	q:83-288 h:4022-4633
FBpp0234007_vir	R1-2_DK_R1_DROSOPHILA_KIKKAWAI	292	3679	204	0.46	0.7	0.06	174.5	7.51695312769198e-44	q:82-282 h:1855-2460
FBpp0234007_vir	R1-1_DYA_LINE_R1_LINE/R1	292	5381	216	0.42	0.74	0.04	171.8	3.92214341408353e-43	q:81-292 h:3395-4033
FBpp0234007_vir	R1-1_DYA_NON-LTR_RETROTRANSPOSON_DROSOPHILA_YAKUBA	292	5381	216	0.42	0.74	0.04	171.8	3.92214341408353e-43	q:81-292 h:3395-4033
FBpp0234007_vir	R1-2B_DK_R1_DROSOPHILA_KIKKAWAI	292	4037	204	0.44	0.7	0.05	170.6	1.00692078941824e-42	q:82-282 h:2784-3389
FBpp0234007_vir	R1-5_DYA_R1_DROSOPHILA_YAKUBA	292	4719	222	0.41	0.76	0.05	170.2	1.11295868441174e-42	q:81-292 h:2739-3377
FBpp0234007_vir	R1_ELE1_LINE_R1_LINE/R1	292	5466	210	0.47	0.72	0.04	169.9	1.49041290747924e-42	q:86-290 h:3180-3788
FBpp0234007_vir	R1_ELE1_R1_AEDES_AEGYPTI	292	5466	210	0.47	0.72	0.04	169.9	1.49041290747924e-42	q:86-290 h:3180-3788
FBpp0234007_vir	R1-16_DWI_R1_DROSOPHILA_WILLISTONI	292	3521	203	0.43	0.7	0.06	169.5	2.30004387923306e-42	q:83-282 h:1706-2308
FBpp0234007_vir	R1-15_DWI_R1_DROSOPHILA_WILLISTONI	292	5743	212	0.42	0.73	0.04	162.9	2.09955782848034e-40	q:80-288 h:3915-4538
FBpp0234007_vir	RND-4_FAMILY-696_LINE_R1_LINE/R1	292	1317	180	0.44	0.62	0.14	156.8	1.31660516457469e-38	q:116-292 h:2-535
FBpp0234007_vir	DMRT1C_LINE_R1_LINE/R1	292	5443	205	0.44	0.7	0.04	156	2.20862263401103e-38	q:90-291 h:3652-4260
FBpp0234007_vir	DMRT1C_R1_DROSOPHILA_MELANOGASTER	292	5443	205	0.44	0.7	0.04	156	2.20862263401103e-38	q:90-291 h:3652-4260
FBpp0234007_vir	WALDO-5_AAE_LINE_R1_LINE/R1	292	6404	206	0.41	0.71	0.03	154.8	5.21623213844686e-38	q:83-288 h:3616-4227
FBpp0234007_vir	WALDO-5_AAE_R1_AEDES_AEGYPTI	292	6404	206	0.41	0.71	0.03	154.8	5.21623213844686e-38	q:83-288 h:3616-4227
FBpp0234007_vir	R1_ELE9_LINE_R1_LINE/R1	292	5848	214	0.41	0.73	0.04	154.5	6.31976218632262e-38	q:83-292 h:3414-4037
FBpp0234007_vir	R1_ELE9_R1_AEDES_AEGYPTI	292	5848	214	0.41	0.73	0.04	154.5	6.31976218632262e-38	q:83-292 h:3414-4037
FBpp0234007_vir	R6AG1_LINE_R1_LINE/R1	292	5075	264	0.36	0.9	0.05	154.5	7.65675166127954e-38	q:30-288 h:2933-3703
FBpp0234007_vir	R6AG1_R1_ANOPHELES_GAMBIAE	292	5075	264	0.36	0.9	0.05	154.5	7.65675166127954e-38	q:30-288 h:2933-3703
FBpp0234007_vir	WALDO-3_AAE_LINE_R1_LINE/R1	292	6674	217	0.42	0.74	0.03	153.3	1.5050806513627e-37	q:82-292 h:3653-4279
FBpp0234007_vir	WALDO-3_AAE_R1_AEDES_AEGYPTI	292	6674	217	0.42	0.74	0.03	153.3	1.5050806513627e-37	q:82-292 h:3653-4279
FBpp0234007_vir	R1_ELE7_LINE_R1_LINE/R1	292	3371	215	0.39	0.74	0.06	152.5	2.61047966909231e-37	q:81-292 h:2121-2720
FBpp0234007_vir	R1_ELE7_R1_AEDES_AEGYPTI	292	3371	215	0.39	0.74	0.06	152.5	2.61047966909231e-37	q:81-292 h:2121-2720
FBpp0234007_vir	R1_ELE8_LINE_R1_LINE/R1	292	5677	219	0.41	0.75	0.04	152.5	2.69907463290117e-37	q:79-292 h:2722-3357
FBpp0234007_vir	R1_ELE8_R1_AEDES_AEGYPTI	292	5677	219	0.41	0.75	0.04	152.5	2.69907463290117e-37	q:79-292 h:2722-3357
FBpp0234007_vir	WALDOAG2_LINE_R1_LINE/R1	292	4895	215	0.39	0.74	0.04	151.4	5.67177849276271e-37	q:80-292 h:2900-3532
FBpp0234007_vir	WALDOAG2_R1_ANOPHELES_GAMBIAE	292	4895	215	0.39	0.74	0.04	151.4	5.67177849276271e-37	q:80-292 h:2900-3532
FBpp0234007_vir	R1-4_DYA_R1_DROSOPHILA_YAKUBA	292	5081	206	0.38	0.71	0.04	150.6	9.51448368217443e-37	q:81-282 h:3103-3711
FBpp0234007_vir	WALDO-4_AAE_LINE_R1_LINE/R1	292	6514	209	0.43	0.72	0.03	150.6	1.10563258105819e-36	q:83-288 h:3614-4225
FBpp0234007_vir	WALDO-4_AAE_R1_AEDES_AEGYPTI	292	6514	209	0.43	0.72	0.03	150.6	1.10563258105819e-36	q:83-288 h:3614-4225
FBpp0234007_vir	WALDO-6_AAE_LINE_R1_LINE/R1	292	5611	212	0.39	0.73	0.04	149.4	2.26591838040025e-36	q:81-292 h:3406-4035
FBpp0234007_vir	WALDO-6_AAE_R1_AEDES_AEGYPTI	292	5611	212	0.39	0.73	0.04	149.4	2.26591838040025e-36	q:81-292 h:3406-4035
FBpp0234007_vir	MINOAG1_R1_ANOPHELES_GAMBIAE	292	5660	265	0.32	0.91	0.05	147.5	9.75847748352808e-36	q:39-288 h:3181-3972
FBpp0234007_vir	WALDO-2_AAE_LINE_R1_LINE/R1	292	6241	210	0.42	0.72	0.03	147.1	1.04320874991005e-35	q:86-292 h:3658-4272
FBpp0234007_vir	WALDO-2_AAE_R1_AEDES_AEGYPTI	292	6241	210	0.42	0.72	0.03	147.1	1.04320874991005e-35	q:86-292 h:3658-4272
FBpp0234007_vir	R7AG2_R1_ANOPHELES_GAMBIAE	292	6590	210	0.4	0.72	0.03	147.1	1.08765070068465e-35	q:82-288 h:3996-4625
FBpp0234007_vir	WALDO-1_AAE_LINE_R1_LINE/R1	292	6341	248	0.38	0.85	0.04	146.7	1.67849078889441e-35	q:50-292 h:3381-4103
FBpp0234007_vir	WALDO-1_AAE_R1_AEDES_AEGYPTI	292	6341	248	0.38	0.85	0.04	146.7	1.67849078889441e-35	q:50-292 h:3381-4103
FBpp0234007_vir	RT1C-LIKE_LINE_R1_LINE/R1	292	1460	157	0.46	0.54	0.11	146	2.83928227374684e-35	q:139-292 h:14-484
FBpp0234007_vir	WALDO-1_CQ_LINE_R1_LINE/R1	292	5409	211	0.41	0.72	0.04	145.2	4.80284067291359e-35	q:78-288 h:3240-3866
FBpp0234007_vir	WALDO-1_CQ_R1_CULEX_QUINQUEFASCIATUS	292	5409	211	0.41	0.72	0.04	145.2	4.80284067291359e-35	q:78-288 h:3240-3866
FBpp0234007_vir	RT2_LINE_R1_LINE/R1	292	6733	214	0.37	0.73	0.03	144.8	5.86766957894583e-35	q:82-288 h:4354-4983
FBpp0234007_vir	RT2_R1_ANOPHELES_GAMBIAE	292	6733	214	0.37	0.73	0.03	144.8	5.86766957894583e-35	q:82-288 h:4354-4983
FBpp0234007_vir	R6AG3_LINE_R1_LINE/R1	292	5289	212	0.38	0.73	0.04	144.4	6.59472475387557e-35	q:82-292 h:3022-3651
FBpp0234007_vir	R6AG3_R1_ANOPHELES_GAMBIAE	292	5289	212	0.38	0.73	0.04	144.4	6.59472475387557e-35	q:82-292 h:3022-3651
FBpp0234007_vir	R1NS-1_CQ_LINE_R1_LINE/R1	292	5783	211	0.43	0.72	0.04	144.1	1.05225444898516e-34	q:81-288 h:3823-4434
FBpp0234007_vir	R1NS-1_CQ_R1_CULEX_QUINQUEFASCIATUS	292	5783	211	0.43	0.72	0.04	144.1	1.05225444898516e-34	q:81-288 h:3823-4434
FBpp0234007_vir	RT1_R1_ANOPHELES_GAMBIAE	292	8037	210	0.36	0.72	0.03	142.9	2.10321306573868e-34	q:82-288 h:5658-6287
FBpp0234007_vir	R1-2_DYA_R1_DROSOPHILA_YAKUBA	292	3557	209	0.37	0.72	0.06	142.1	3.49885214707975e-34	q:79-286 h:1701-2321
FBpp0234007_vir	SARTTC5_R1_TRIBOLIUM_CASTANEUM	292	5308	217	0.34	0.74	0.04	141.7	5.26604026216819e-34	q:72-288 h:3464-4099
FBpp0234007_vir	NOTOAG1_LINE_R1_LINE/R1	292	5540	211	0.36	0.72	0.04	139.4	2.67975363681082e-33	q:82-288 h:3233-3862
FBpp0234007_vir	NOTOAG1_R1_ANOPHELES_GAMBIAE	292	5540	211	0.36	0.72	0.04	139.4	2.67975363681082e-33	q:82-288 h:3233-3862
FBpp0234007_vir	RTAG3_LINE_R1_LINE/R1	292	6448	211	0.36	0.72	0.03	139	2.84092900674622e-33	q:82-288 h:4097-4717
FBpp0234007_vir	RTAG3_R1_ANOPHELES_GAMBIAE	292	6448	211	0.36	0.72	0.03	139	2.84092900674622e-33	q:82-288 h:4097-4717
FBpp0234007_vir	RTAG4_LINE_R1_LINE/R1	292	7072	213	0.36	0.73	0.03	137.5	9.29004701595784e-33	q:82-288 h:4680-5309
FBpp0234007_vir	RTAG4_R1_ANOPHELES_GAMBIAE	292	7072	213	0.36	0.73	0.03	137.5	9.29004701595784e-33	q:82-288 h:4680-5309
FBpp0234007_vir	R1-2_SIN_R1_SOLENOPSIS_INVICTA	292	3513	208	0.38	0.71	0.06	134.8	6.38380791211295e-32	q:83-288 h:954-1562
FBpp0234007_vir	SARTTC1_R1_TRIBOLIUM_CASTANEUM	292	5819	216	0.35	0.74	0.04	134.4	6.88165049525167e-32	q:73-288 h:3940-4575
FBpp0234007_vir	WALDO1_AG_LINE_R1_LINE/R1	292	5580	222	0.4	0.76	0.04	133.7	1.18366691814046e-31	q:81-292 h:3577-4206
FBpp0234007_vir	WALDO1_AG_R1_ANOPHELES_GAMBIAE	292	5580	222	0.4	0.76	0.04	133.7	1.18366691814046e-31	q:81-292 h:3577-4206
FBpp0234007_vir	R7AG1_LINE_R1_LINE/R1	292	6470	214	0.35	0.73	0.03	132.1	3.77499262005231e-31	q:81-288 h:3921-4553
FBpp0234007_vir	R7AG1_R1_ANOPHELES_GAMBIAE	292	6470	214	0.35	0.73	0.03	132.1	3.77499262005231e-31	q:81-288 h:3921-4553
FBpp0234007_vir	RND-4_FAMILY-638_LINE_R1_LINE/R1	292	1797	153	0.35	0.52	0.09	92.4	7.11867235731601e-31	q:86-235 h:4-450
FBpp0234007_vir	RND-4_FAMILY-638_LINE_R1_LINE/R1	292	1797	51	0.49	0.17	0.03	59.7	7.11867235731601e-31	q:237-287 h:453-605
FBpp0234007_vir	SARTTC3_R1_TRIBOLIUM_CASTANEUM	292	5982	223	0.34	0.76	0.04	130.6	1.23445038020665e-30	q:79-291 h:4030-4653
FBpp0234007_vir	LINER1-3_NVI_LINE_R1_LINE/R1	292	5049	210	0.33	0.72	0.04	129.8	1.87350935909335e-30	q:79-287 h:3180-3800
FBpp0234007_vir	LINER1-3_NVI_R1_NASONIA_VITRIPENNIS	292	5049	210	0.33	0.72	0.04	129.8	1.87350935909335e-30	q:79-287 h:3180-3800
FBpp0234007_vir	SARTTC6_R1_TRIBOLIUM_CASTANEUM	292	5774	265	0.35	0.91	0.05	127.1	1.24515434205846e-29	q:28-292 h:3845-4570
FBpp0234007_vir	SARTTC7_R1_TRIBOLIUM_CASTANEUM	292	4051	214	0.35	0.73	0.05	126.3	1.92155449592544e-29	q:79-288 h:2214-2831
FBpp0234007_vir	SARTTC2_R1_TRIBOLIUM_CASTANEUM	292	5463	211	0.36	0.72	0.04	124.4	8.55628192944614e-29	q:79-288 h:3596-4210
FBpp0234007_vir	R1-1B_DVI_R1_DROSOPHILA_VIRILIS	292	3057	192	0.38	0.66	0.06	121.3	8.70621625293903e-29	q:78-266 h:1898-2407
FBpp0234007_vir	R1-1B_DVI_R1_DROSOPHILA_VIRILIS	292	3057	22	0.5	0.08	0.01	23.9	8.70621625293903e-29	q:271-292 h:2410-2475
FBpp0234007_vir	HIDAAG1_LINE_R1_LINE/R1	292	5523	211	0.34	0.72	0.04	123.6	1.28778591494734e-28	q:81-288 h:3114-3746
FBpp0234007_vir	HIDAAG1_R1_ANOPHELES_GAMBIAE	292	5523	211	0.34	0.72	0.04	123.6	1.28778591494734e-28	q:81-288 h:3114-3746
FBpp0234007_vir	R1-1_NVI_LINE_R1_LINE/R1	292	5582	212	0.33	0.73	0.04	123.6	1.35389672660542e-28	q:79-287 h:3655-4278
FBpp0234007_vir	R1-1_NVI_R1_NASONIA_VITRIPENNIS	292	5582	212	0.33	0.73	0.04	123.6	1.35389672660542e-28	q:79-287 h:3655-4278
FBpp0234007_vir	R1-1_SIN_R1_SOLENOPSIS_INVICTA	292	5091	211	0.38	0.72	0.04	122.5	2.66134237768473e-28	q:81-288 h:2380-2994
FBpp0234007_vir	AG-R1-6_LINE_R1_LINE/R1	292	5931	138	0.38	0.47	0.02	85.5	9.20102613178856e-27	q:156-280 h:3464-3877
FBpp0234007_vir	AG-R1-6_LINE_R1_LINE/R1	292	5931	44	0.48	0.15	0.01	52.8	9.20102613178856e-27	q:81-124 h:3268-3399
FBpp0234007_vir	AG-R1-6_R1_ANOPHELES_GAMBIAE	292	5931	138	0.38	0.47	0.02	85.5	9.20102613178856e-27	q:156-280 h:3464-3877
FBpp0234007_vir	AG-R1-6_R1_ANOPHELES_GAMBIAE	292	5931	44	0.48	0.15	0.01	52.8	9.20102613178856e-27	q:81-124 h:3268-3399
FBpp0234007_vir	HALFS1_R1_FORFICULA_SCUDDERI	292	3630	248	0.3	0.85	0.07	117.1	1.14647465054613e-26	q:53-292 h:1745-2449
FBpp0234007_vir	SARTTC4_R1_TRIBOLIUM_CASTANEUM	292	4818	212	0.3	0.73	0.04	107.5	1.12848263987435e-23	q:81-292 h:3005-3613
FBpp0234007_vir	SARTPX1_R1_PAPILIO_XUTHUS	292	5981	214	0.32	0.73	0.04	103.2	1.90945925765503e-22	q:77-288 h:3909-4529
FBpp0234007_vir	R1-3_SIN_R1_SOLENOPSIS_INVICTA	292	3592	214	0.32	0.73	0.06	102.4	3.57012761195959e-22	q:78-288 h:1340-1960
FBpp0234007_vir	SART1_LINE_R1_LINE/R1	292	6702	221	0.32	0.76	0.03	99.4	2.41267236378075e-21	q:70-288 h:4425-5060
FBpp0234007_vir	SART1_R1_BOMBYX_MORI	292	6702	221	0.32	0.76	0.03	99.4	2.41267236378075e-21	q:70-288 h:4425-5060
FBpp0234007_vir	HOPEBM2_LINE_R1_LINE/R1	292	4047	215	0.33	0.74	0.05	98.6	4.3266669920223e-21	q:78-288 h:1848-2468
FBpp0234007_vir	HOPEBM2_R1_BOMBYX_MORI	292	4047	215	0.33	0.74	0.05	98.6	4.3266669920223e-21	q:78-288 h:1848-2468
FBpp0234135_vir	GYPSY3_DV-I_GYPSY_DROSOPHILA_VIRILIS	417	16252	122	0.47	0.29	0.01	92.8	1.19954881210161e-25	q:315-398 h:2454-2819
FBpp0234135_vir	GYPSY3_DV-I_GYPSY_DROSOPHILA_VIRILIS	417	16252	53	0.47	0.13	0	42.4	1.19954881210161e-25	q:261-313 h:2291-2449
FBpp0234135_vir	GYPSY3_DV-I_GYPSY_DROSOPHILA_VIRILIS	417	16252	122	0.45	0.29	0.01	87	6.47096786246326e-24	q:315-398 h:11009-11374
FBpp0234135_vir	GYPSY3_DV-I_GYPSY_DROSOPHILA_VIRILIS	417	16252	53	0.47	0.13	0	42.7	6.47096786246326e-24	q:261-313 h:10846-11004
FBpp0229101_vir	R1-2_DVI_R1_DROSOPHILA_VIRILIS	1395	5599	58	0.97	0.04	0.01	119.8	1.19780361018115e-26	q:1338-1395 h:361-534
FBpp0234017_vir	JOCKEY-3_DPER_JOCKEY_DROSOPHILA_PERSIMILIS	188	8276	191	0.42	1.02	0.02	105.1	2.22673323502997e-23	q:11-175 h:3876-4448
FBpp0237112_vir	HOVI2_DNA_HAT_DNA/HAT	555	2970	600	0.93	1.08	0.2	1132.5	0	q:1-555 h:635-2434
FBpp0237112_vir	HOVI2_HAT_DROSOPHILA_VIRILIS	555	2970	600	0.93	1.08	0.2	1132.5	0	q:1-555 h:635-2434
FBpp0237112_vir	HAT-2_DY_HAT_DROSOPHILA_YAKUBA	555	2593	577	0.35	1.04	0.22	362.1	5.46064183893406e-100	q:3-550 h:550-2256
FBpp0237112_vir	HOMO4_DNA_HAT_DNA/HAT	555	3423	366	0.35	0.66	0.11	209.1	9.21323446836097e-98	q:192-550 h:1912-2994
FBpp0237112_vir	HOMO4_DNA_HAT_DNA/HAT	555	3423	187	0.42	0.34	0.05	167.9	9.21323446836097e-98	q:4-189 h:1277-1825
FBpp0237112_vir	HOMO4_HAT_DROSOPHILA_MOJAVENSIS	555	3423	366	0.35	0.66	0.11	209.1	9.21323446836097e-98	q:192-550 h:1912-2994
FBpp0237112_vir	HOMO4_HAT_DROSOPHILA_MOJAVENSIS	555	3423	187	0.42	0.34	0.05	167.9	9.21323446836097e-98	q:4-189 h:1277-1825
FBpp0237112_vir	HAT-3_DT_HAT_DROSOPHILA_TAKAHASHII	555	2735	376	0.35	0.68	0.14	208	4.58465795415094e-97	q:182-550 h:1292-2416
FBpp0237112_vir	HAT-3_DT_HAT_DROSOPHILA_TAKAHASHII	555	2735	182	0.42	0.33	0.07	166.8	4.58465795415094e-97	q:1-182 h:696-1232
FBpp0237112_vir	HOWILLI4_DNA_HAT_DNA/HAT	555	2631	369	0.36	0.66	0.14	218.4	1.55532809417345e-96	q:191-552 h:1216-2304
FBpp0237112_vir	HOWILLI4_DNA_HAT_DNA/HAT	555	2631	182	0.38	0.33	0.07	154.8	1.55532809417345e-96	q:1-182 h:596-1132
FBpp0237112_vir	HOWILLI4_HAT_DROSOPHILA_WILLISTONI	555	2631	369	0.36	0.66	0.14	218.4	1.55532809417345e-96	q:191-552 h:1216-2304
FBpp0237112_vir	HOWILLI4_HAT_DROSOPHILA_WILLISTONI	555	2631	182	0.38	0.33	0.07	154.8	1.55532809417345e-96	q:1-182 h:596-1132
FBpp0237112_vir	HAT-2_DT_HAT_DROSOPHILA_TAKAHASHII	555	2634	366	0.37	0.66	0.14	222.6	1.68810852031682e-95	q:192-550 h:1130-2215
FBpp0237112_vir	HAT-2_DT_HAT_DROSOPHILA_TAKAHASHII	555	2634	191	0.37	0.34	0.07	147.1	1.68810852031682e-95	q:1-189 h:496-1059
FBpp0237112_vir	HOANA4_DNA_HAT_DNA/HAT	555	2532	370	0.35	0.67	0.15	208.4	1.13967180665392e-93	q:192-551 h:1179-2267
FBpp0237112_vir	HOANA4_DNA_HAT_DNA/HAT	555	2532	186	0.39	0.34	0.07	155.2	1.13967180665392e-93	q:4-189 h:568-1116
FBpp0237112_vir	HOANA4_HAT_DROSOPHILA_ANANASSAE	555	2532	370	0.35	0.67	0.15	208.4	1.13967180665392e-93	q:192-551 h:1179-2267
FBpp0237112_vir	HOANA4_HAT_DROSOPHILA_ANANASSAE	555	2532	186	0.39	0.34	0.07	155.2	1.13967180665392e-93	q:4-189 h:568-1116
FBpp0237112_vir	HOPERS2_DNA_HAT_DNA/HAT	555	2756	277	0.38	0.5	0.1	166.8	1.30505098014668e-82	q:192-457 h:1572-2372
FBpp0237112_vir	HOPERS2_DNA_HAT_DNA/HAT	555	2756	189	0.42	0.34	0.07	159.8	1.30505098014668e-82	q:1-189 h:908-1468
FBpp0237112_vir	HOPERS2_HAT_DROSOPHILA_PERSIMILIS	555	2756	277	0.38	0.5	0.1	166.8	1.30505098014668e-82	q:192-457 h:1572-2372
FBpp0237112_vir	HOPERS2_HAT_DROSOPHILA_PERSIMILIS	555	2756	189	0.42	0.34	0.07	159.8	1.30505098014668e-82	q:1-189 h:908-1468
FBpp0237112_vir	HAT-2_DRH_HAT_DROSOPHILA_RHOPALOA	555	2517	311	0.32	0.56	0.12	156.4	3.13103348800954e-75	q:189-495 h:1218-2129
FBpp0237112_vir	HAT-2_DRH_HAT_DROSOPHILA_RHOPALOA	555	2517	172	0.4	0.31	0.07	145.6	3.13103348800954e-75	q:22-193 h:664-1170
FBpp0237112_vir	HAT1_DYA_DNA_HAT_DNA/HAT	555	2455	188	0.43	0.34	0.08	159.1	4.76591047677533e-68	q:3-190 h:555-1103
FBpp0237112_vir	HAT1_DYA_DNA_HAT_DNA/HAT	555	2455	259	0.27	0.47	0.11	82.4	4.76591047677533e-68	q:192-436 h:1172-1867
FBpp0237112_vir	HAT1_DYA_DNA_HAT_DNA/HAT	555	2455	88	0.39	0.16	0.04	57.8	4.76591047677533e-68	q:465-550 h:1863-2114
FBpp0237112_vir	HAT-5_DK_HAT_DROSOPHILA_KIKKAWAI	555	1512	368	0.38	0.66	0.24	218.4	9.43128483427635e-57	q:189-550 h:65-1162
FBpp0237112_vir	HAT-1_DF_HAT_DROSOPHILA_FICUSPHILA	555	1573	319	0.33	0.57	0.2	167.9	4.11240854581103e-56	q:189-497 h:210-1145
FBpp0237112_vir	HAT-1_DF_HAT_DROSOPHILA_FICUSPHILA	555	1573	51	0.39	0.09	0.03	47	4.11240854581103e-56	q:139-189 h:4-156
FBpp0237112_vir	HAT-1_DF_HAT_DROSOPHILA_FICUSPHILA	555	1573	53	0.42	0.1	0.03	43.5	4.11240854581103e-56	q:499-551 h:1154-1312
FBpp0237112_vir	HOANA1_DNA_HAT_DNA/HAT	555	3520	579	0.26	1.04	0.16	215.7	5.71844687989481e-56	q:1-547 h:772-2466
FBpp0237112_vir	HOANA1_HAT_DROSOPHILA_ANANASSAE	555	3520	579	0.26	1.04	0.16	215.7	5.71844687989481e-56	q:1-547 h:772-2466
FBpp0237112_vir	HAT-10_DBP_HAT_DROSOPHILA_BIPECTINATA	555	2428	586	0.26	1.06	0.24	207.2	2.10289920210456e-53	q:1-547 h:546-2234
FBpp0237112_vir	HOVI1_DNA_HAT_DNA/HAT	555	2690	568	0.26	1.02	0.21	205.7	5.44394763037095e-53	q:5-517 h:766-2427
FBpp0237112_vir	HOVI1_HAT_DROSOPHILA_VIRILIS	555	2690	568	0.26	1.02	0.21	205.7	5.44394763037095e-53	q:5-517 h:766-2427
FBpp0237112_vir	HOGRI1_DNA_HAT_DNA/HAT	555	3437	376	0.35	0.68	0.11	201.4	1.17331641177837e-51	q:183-550 h:1119-2213
FBpp0237112_vir	HOGRI1_DNA_HAT_DNA/HAT	555	3437	220	0.34	0.4	0.06	134.4	1.96324981526673e-31	q:1-190 h:220-876
FBpp0237112_vir	HOGRI1_HAT_DROSOPHILA_GRIMSHAWI	555	3437	376	0.35	0.68	0.11	201.4	1.17331641177837e-51	q:183-550 h:1119-2213
FBpp0237112_vir	HOGRI1_HAT_DROSOPHILA_GRIMSHAWI	555	3437	220	0.34	0.4	0.06	134.4	1.96324981526673e-31	q:1-190 h:220-876
FBpp0237112_vir	HOMER_DNA_HAT_DNA/HAT	555	3789	598	0.25	1.08	0.16	198.7	7.86332290897141e-51	q:1-552 h:454-2196
FBpp0237112_vir	HOMER_HAT_BACTROCERA_TRYONI	555	3789	598	0.25	1.08	0.16	198.7	7.86332290897141e-51	q:1-552 h:454-2196
FBpp0237112_vir	HOBO_DNA_HAT_DNA/HAT	555	3016	414	0.3	0.75	0.14	193.7	2.65940281798031e-49	q:1-404 h:568-1776
FBpp0237112_vir	HOBO_HAT_DROSOPHILA_MELANOGASTER	555	3016	414	0.3	0.75	0.14	193.7	2.65940281798031e-49	q:1-404 h:568-1776
FBpp0237112_vir	HOANA8_DNA_HAT_DNA/HAT	555	3123	407	0.29	0.73	0.13	191	1.63960277162797e-48	q:4-400 h:571-1764
FBpp0237112_vir	HOANA8_HAT_DROSOPHILA_ANANASSAE	555	3123	407	0.29	0.73	0.13	191	1.63960277162797e-48	q:4-400 h:571-1764
FBpp0237112_vir	HERMES_DNA_HAT_DNA/HAT	555	2749	583	0.26	1.05	0.21	189.1	6.49591001294236e-48	q:4-555 h:567-2273
FBpp0237112_vir	HERMES_HAT_MUSCA_DOMESTICA	555	2749	583	0.26	1.05	0.21	189.1	6.49591001294236e-48	q:4-555 h:567-2273
FBpp0237112_vir	HOYAK1_DNA_HAT_DNA/HAT	555	2603	411	0.33	0.74	0.16	182.2	8.21020230201172e-46	q:151-550 h:1104-2282
FBpp0237112_vir	HOYAK1_DNA_HAT_DNA/HAT	555	2603	180	0.41	0.32	0.07	161.8	9.96444498945898e-40	q:3-182 h:616-1146
FBpp0237112_vir	HOYAK1_HAT_DROSOPHILA_YAKUBA	555	2603	411	0.33	0.74	0.16	182.2	8.21020230201172e-46	q:151-550 h:1104-2282
FBpp0237112_vir	HOYAK1_HAT_DROSOPHILA_YAKUBA	555	2603	180	0.41	0.32	0.07	161.8	9.96444498945898e-40	q:3-182 h:616-1146
FBpp0237112_vir	HOWILLI2_DNA_HAT_DNA/HAT	555	2847	560	0.25	1.01	0.2	181	1.76900540592399e-45	q:25-547 h:597-2207
FBpp0237112_vir	HOWILLI2_HAT_DROSOPHILA_WILLISTONI	555	2847	560	0.25	1.01	0.2	181	1.76900540592399e-45	q:25-547 h:597-2207
FBpp0237112_vir	HOMO1_DNA_HAT_DNA/HAT	555	2817	575	0.25	1.04	0.2	179.5	5.32169824337614e-45	q:4-547 h:534-2213
FBpp0237112_vir	HOMO1_HAT_DROSOPHILA_MOJAVENSIS	555	2817	575	0.25	1.04	0.2	179.5	5.32169824337614e-45	q:4-547 h:534-2213
FBpp0237112_vir	HOWILLI5_DNA_HAT_DNA/HAT	555	2401	273	0.37	0.49	0.11	172.2	7.81609277932559e-43	q:283-551 h:1260-2063
FBpp0237112_vir	HOWILLI5_DNA_HAT_DNA/HAT	555	2401	180	0.4	0.32	0.07	149.8	3.98433484706034e-36	q:3-182 h:611-1141
FBpp0237112_vir	HOWILLI5_HAT_DROSOPHILA_WILLISTONI	555	2401	273	0.37	0.49	0.11	172.2	7.81609277932559e-43	q:283-551 h:1260-2063
FBpp0237112_vir	HOWILLI5_HAT_DROSOPHILA_WILLISTONI	555	2401	180	0.4	0.32	0.07	149.8	3.98433484706034e-36	q:3-182 h:611-1141
FBpp0237112_vir	HAT-6_DBP_HAT_DROSOPHILA_BIPECTINATA	555	2198	511	0.29	0.92	0.23	169.5	4.35973899532594e-42	q:76-551 h:369-1844
FBpp0237112_vir	HAT-7_DBP_HAT_DROSOPHILA_BIPECTINATA	555	2681	289	0.27	0.52	0.11	115.5	5.96560011848052e-41	q:138-419 h:903-1757
FBpp0237112_vir	HAT-7_DBP_HAT_DROSOPHILA_BIPECTINATA	555	2681	136	0.29	0.25	0.05	72	5.96560011848052e-41	q:1-135 h:502-891
FBpp0237112_vir	HAT-8_DBP_HAT_DROSOPHILA_BIPECTINATA	555	2613	327	0.36	0.59	0.13	162.2	7.25695816952149e-40	q:232-547 h:1369-2337
FBpp0237112_vir	HAT-8_DBP_HAT_DROSOPHILA_BIPECTINATA	555	2613	191	0.39	0.34	0.07	157.5	1.86359854485513e-38	q:1-191 h:603-1166
FBpp0237112_vir	HAT-6_DK_HAT_DROSOPHILA_KIKKAWAI	555	2670	389	0.25	0.7	0.15	152.9	5.15896886490454e-37	q:1-376 h:587-1720
FBpp0237112_vir	HERMIT_DNA_HAT_DNA/HAT	555	2716	260	0.25	0.47	0.1	84.7	2.92711996053183e-34	q:153-405 h:878-1654
FBpp0237112_vir	HERMIT_DNA_HAT_DNA/HAT	555	2716	146	0.29	0.26	0.05	80.1	2.92711996053183e-34	q:4-148 h:450-869
FBpp0237112_vir	HERMIT_HAT_LUCILIA_CUPRINA	555	2716	260	0.25	0.47	0.1	84.7	2.92711996053183e-34	q:153-405 h:878-1654
FBpp0237112_vir	HERMIT_HAT_LUCILIA_CUPRINA	555	2716	146	0.29	0.26	0.05	80.1	2.92711996053183e-34	q:4-148 h:450-869
FBpp0237112_vir	HAT-4_DK_HAT_DROSOPHILA_KIKKAWAI	555	2279	522	0.23	0.94	0.23	136.3	4.71337877183398e-32	q:1-494 h:616-2136
FBpp0237112_vir	HOMO1-LIKE_DNA_HAT_DNA/HAT	555	2721	403	0.25	0.73	0.15	135.2	1.14140210024268e-31	q:9-400 h:550-1734
FBpp0237112_vir	HOANA3_DNA_HAT_DNA/HAT	555	2542	613	0.25	1.1	0.24	120.2	3.32482502013925e-27	q:1-550 h:501-2291
FBpp0237112_vir	HOANA3_HAT_DROSOPHILA_ANANASSAE	555	2542	613	0.25	1.1	0.24	120.2	3.32482502013925e-27	q:1-550 h:501-2291
FBpp0237112_vir	HECTOR_DNA_HAT_DNA/HAT	555	638	221	0.29	0.4	0.35	112.8	4.84266704450167e-25	q:69-285 h:1-615
FBpp0237112_vir	HECTOR_HAT_MUSCA_VETUSTISSIMA	555	638	221	0.29	0.4	0.35	112.8	4.84266704450167e-25	q:69-285 h:1-615
FBpp0225615_vir	GYPSY3_DV-I_GYPSY_DROSOPHILA_VIRILIS	145	16252	144	0.6	0.99	0.01	144.1	2.857380763485e-35	q:1-125 h:10840-11271
FBpp0225615_vir	GYPSY3_DV-I_GYPSY_DROSOPHILA_VIRILIS	145	16252	144	0.6	0.99	0.01	136.3	5.48105555679286e-33	q:1-125 h:2285-2716
FBpp0229065_vir	R1_DWI_LINE_R1_LINE/R1	871	6120	208	0.73	0.24	0.03	328.6	7.5428632466195e-158	q:329-536 h:2058-2681
FBpp0229065_vir	R1_DWI_LINE_R1_LINE/R1	871	6120	363	0.46	0.42	0.06	249.6	7.5428632466195e-158	q:13-328 h:967-2052
FBpp0229065_vir	R1_DWI_R1_DROSOPHILA_WILLISTONI	871	6120	208	0.73	0.24	0.03	328.6	7.5428632466195e-158	q:329-536 h:2058-2681
FBpp0229065_vir	R1_DWI_R1_DROSOPHILA_WILLISTONI	871	6120	363	0.46	0.42	0.06	249.6	7.5428632466195e-158	q:13-328 h:967-2052
FBpp0229065_vir	R1B_DVI_R1_DROSOPHILA_VIRILIS	871	4799	208	0.96	0.24	0.04	419.5	4.98118692293025e-117	q:329-536 h:1297-1920
FBpp0229065_vir	R1B_DVI_R1_DROSOPHILA_VIRILIS	871	4799	292	0.66	0.34	0.06	355.1	1.16335734844486e-97	q:101-345 h:476-1342
FBpp0229065_vir	R1-2_DM_LINE_R1_LINE/R1	871	3216	206	0.53	0.24	0.06	236.1	1.32997461131037e-115	q:331-536 h:866-1483
FBpp0229065_vir	R1-2_DM_LINE_R1_LINE/R1	871	3216	295	0.42	0.34	0.09	201.1	1.32997461131037e-115	q:82-329 h:6-872
FBpp0229065_vir	R1-2_DM_NON-LTR_RETROTRANSPOSON_DROSOPHILA_MELANOGASTER	871	3216	206	0.53	0.24	0.06	236.1	1.32997461131037e-115	q:331-536 h:866-1483
FBpp0229065_vir	R1-2_DM_NON-LTR_RETROTRANSPOSON_DROSOPHILA_MELANOGASTER	871	3216	295	0.42	0.34	0.09	201.1	1.32997461131037e-115	q:82-329 h:6-872
FBpp0229065_vir	R1_DVI_LINE_R1_LINE/R1	871	5248	302	0.76	0.35	0.06	307.8	1.92705665337371e-83	q:573-826 h:248-1153
FBpp0229065_vir	R1_DVI_LINE_R1_LINE/R1	871	5248	167	0.45	0.19	0.03	158.7	1.54560373969297e-38	q:76-242 h:911-1411
FBpp0229065_vir	R1_DVI_LINE_R1_LINE/R1	871	5248	196	0.42	0.23	0.04	140.2	6.03089478775693e-33	q:337-531 h:1818-2393
FBpp0229065_vir	R1_DVI_R1_DROSOPHILA_VIRILIS	871	5248	302	0.76	0.35	0.06	307.8	1.92705665337371e-83	q:573-826 h:248-1153
FBpp0229065_vir	R1_DVI_R1_DROSOPHILA_VIRILIS	871	5248	167	0.45	0.19	0.03	158.7	1.54560373969297e-38	q:76-242 h:911-1411
FBpp0229065_vir	R1_DVI_R1_DROSOPHILA_VIRILIS	871	5248	196	0.42	0.23	0.04	140.2	6.03089478775693e-33	q:337-531 h:1818-2393
FBpp0229065_vir	DMRER1DM-LIKE_LINE_R1_LINE/R1	871	5371	207	0.61	0.24	0.04	266.9	3.41046168235305e-71	q:331-537 h:2926-3546
FBpp0229065_vir	DMRER1DM-LIKE_LINE_R1_LINE/R1	871	5371	166	0.53	0.19	0.03	184.9	1.76225695442905e-46	q:76-241 h:3939-4436
FBpp0229065_vir	R1_DPE_LINE_R1_LINE/R1	871	5444	206	0.59	0.24	0.04	265.8	9.05273048132805e-71	q:331-536 h:1990-2607
FBpp0229065_vir	R1_DPE_LINE_R1_LINE/R1	871	5444	169	0.57	0.19	0.03	199.9	5.90021955522547e-51	q:74-242 h:1103-1603
FBpp0229065_vir	R1_DPE_R1_DROSOPHILA_PERSIMILIS	871	5444	206	0.59	0.24	0.04	265.8	9.05273048132805e-71	q:331-536 h:1990-2607
FBpp0229065_vir	R1_DPE_R1_DROSOPHILA_PERSIMILIS	871	5444	169	0.57	0.19	0.03	199.9	5.90021955522547e-51	q:74-242 h:1103-1603
FBpp0229065_vir	R1_DPS_LINE_R1_LINE/R1	871	5447	206	0.58	0.24	0.04	262.7	6.43185237429895e-70	q:331-536 h:1993-2610
FBpp0229065_vir	R1_DPS_LINE_R1_LINE/R1	871	5447	169	0.57	0.19	0.03	199.5	7.77049068003576e-51	q:74-242 h:1106-1606
FBpp0229065_vir	R1_DPS_R1_DROSOPHILA_PSEUDOOBSCURA	871	5447	206	0.58	0.24	0.04	262.7	6.43185237429895e-70	q:331-536 h:1993-2610
FBpp0229065_vir	R1_DPS_R1_DROSOPHILA_PSEUDOOBSCURA	871	5447	169	0.57	0.19	0.03	199.5	7.77049068003576e-51	q:74-242 h:1106-1606
FBpp0229065_vir	R1_DMO_LINE_R1_LINE/R1	871	5931	207	0.59	0.24	0.03	261.9	1.22280357770729e-69	q:331-537 h:1989-2609
FBpp0229065_vir	R1_DMO_LINE_R1_LINE/R1	871	5931	167	0.56	0.19	0.03	194.1	3.21065712163512e-49	q:73-239 h:1090-1590
FBpp0229065_vir	R1_DMO_R1_DROSOPHILA_MOJAVENSIS	871	5931	207	0.59	0.24	0.03	261.9	1.22280357770729e-69	q:331-537 h:1989-2609
FBpp0229065_vir	R1_DMO_R1_DROSOPHILA_MOJAVENSIS	871	5931	167	0.56	0.19	0.03	194.1	3.21065712163512e-49	q:73-239 h:1090-1590
FBpp0229065_vir	R1_DYA_R1_DROSOPHILA_YAKUBA	871	5513	206	0.58	0.24	0.04	255.4	1.26503659532803e-67	q:331-536 h:2051-2668
FBpp0229065_vir	R1_DYA_R1_DROSOPHILA_YAKUBA	871	5513	171	0.58	0.2	0.03	206.5	5.37967788098029e-53	q:73-242 h:1158-1667
FBpp0229065_vir	R1-1_DBI_R1_DROSOPHILA_BIARMIPES	871	4279	211	0.56	0.24	0.05	255	1.49477553367994e-67	q:327-537 h:774-1400
FBpp0229065_vir	R1-1_DBI_R1_DROSOPHILA_BIARMIPES	871	4279	131	0.57	0.15	0.03	155.2	1.44622181507057e-37	q:113-243 h:2-388
FBpp0229065_vir	R1-2_DGR_LINE_R1_LINE/R1	871	5678	167	0.46	0.19	0.03	146.7	2.16985955117258e-67	q:76-242 h:1024-1524
FBpp0229065_vir	R1-2_DGR_LINE_R1_LINE/R1	871	5678	348	0.34	0.4	0.06	129.8	2.16985955117258e-67	q:249-550 h:1544-2569
FBpp0229065_vir	R1-2_DGR_LINE_R1_LINE/R1	871	5678	225	0.38	0.26	0.04	136	9.95236584309711e-32	q:331-551 h:1913-2572
FBpp0229065_vir	R1-2_DGR_LINE_R1_LINE/R1	871	5678	343	0.38	0.39	0.06	133.3	6.39733471655972e-31	q:547-826 h:250-1266
FBpp0229065_vir	R1-2_DGR_R1_DROSOPHILA_GRIMSHAWI	871	5678	167	0.46	0.19	0.03	146.7	2.16985955117258e-67	q:76-242 h:1024-1524
FBpp0229065_vir	R1-2_DGR_R1_DROSOPHILA_GRIMSHAWI	871	5678	348	0.34	0.4	0.06	129.8	2.16985955117258e-67	q:249-550 h:1544-2569
FBpp0229065_vir	R1-2_DGR_R1_DROSOPHILA_GRIMSHAWI	871	5678	225	0.38	0.26	0.04	136	9.95236584309711e-32	q:331-551 h:1913-2572
FBpp0229065_vir	R1-2_DGR_R1_DROSOPHILA_GRIMSHAWI	871	5678	343	0.38	0.39	0.06	133.3	6.39733471655972e-31	q:547-826 h:250-1266
FBpp0229065_vir	R1_DM_LINE_R1_LINE/R1	871	5356	206	0.56	0.24	0.04	250.8	3.16832626988353e-66	q:331-536 h:1878-2495
FBpp0229065_vir	R1_DM_LINE_R1_LINE/R1	871	5356	171	0.56	0.2	0.03	194.9	3.50222334494037e-50	q:73-242 h:985-1494
FBpp0229065_vir	R1_DM_LINE_R1_LINE/R1	871	5356	30	0.47	0.03	0.01	23.9	3.50222334494037e-50	q:244-273 h:1499-1588
FBpp0229065_vir	R1_DM_NON-LTR_RETROTRANSPOSON_DROSOPHILA_MELANOGASTER	871	5356	206	0.56	0.24	0.04	250.8	3.16832626988353e-66	q:331-536 h:1878-2495
FBpp0229065_vir	R1_DM_NON-LTR_RETROTRANSPOSON_DROSOPHILA_MELANOGASTER	871	5356	171	0.56	0.2	0.03	194.9	3.50222334494037e-50	q:73-242 h:985-1494
FBpp0229065_vir	R1_DM_NON-LTR_RETROTRANSPOSON_DROSOPHILA_MELANOGASTER	871	5356	30	0.47	0.03	0.01	23.9	3.50222334494037e-50	q:244-273 h:1499-1588
FBpp0229065_vir	R1_DSI_LINE_R1_LINE/R1	871	5434	206	0.57	0.24	0.04	250	4.65069168444444e-66	q:331-536 h:1951-2568
FBpp0229065_vir	R1_DSI_LINE_R1_LINE/R1	871	5434	171	0.58	0.2	0.03	206.5	6.73898788998349e-53	q:73-242 h:1058-1567
FBpp0229065_vir	R1_DSI_R1_DROSOPHILA_SIMULANS	871	5434	206	0.57	0.24	0.04	250	4.65069168444444e-66	q:331-536 h:1951-2568
FBpp0229065_vir	R1_DSI_R1_DROSOPHILA_SIMULANS	871	5434	171	0.58	0.2	0.03	206.5	6.73898788998349e-53	q:73-242 h:1058-1567
FBpp0229065_vir	R1_DSE_LINE_R1_LINE/R1	871	5417	206	0.56	0.24	0.04	248.8	1.07122822594683e-65	q:331-536 h:1937-2554
FBpp0229065_vir	R1_DSE_LINE_R1_LINE/R1	871	5417	171	0.6	0.2	0.03	208.8	1.10220861536948e-53	q:73-242 h:1044-1553
FBpp0229065_vir	R1_DSE_R1_DROSOPHILA_SECHELLIA	871	5417	206	0.56	0.24	0.04	248.8	1.07122822594683e-65	q:331-536 h:1937-2554
FBpp0229065_vir	R1_DSE_R1_DROSOPHILA_SECHELLIA	871	5417	171	0.6	0.2	0.03	208.8	1.10220861536948e-53	q:73-242 h:1044-1553
FBpp0229065_vir	R1_DER_LINE_R1_LINE/R1	871	5381	206	0.57	0.24	0.04	248.1	1.72357326394215e-65	q:331-536 h:1901-2518
FBpp0229065_vir	R1_DER_LINE_R1_LINE/R1	871	5381	171	0.59	0.2	0.03	204.1	2.92655117385353e-52	q:73-242 h:1008-1517
FBpp0229065_vir	R1_DER_R1_DROSOPHILA_ERECTA	871	5381	206	0.57	0.24	0.04	248.1	1.72357326394215e-65	q:331-536 h:1901-2518
FBpp0229065_vir	R1_DER_R1_DROSOPHILA_ERECTA	871	5381	171	0.59	0.2	0.03	204.1	2.92655117385353e-52	q:73-242 h:1008-1517
FBpp0229065_vir	R1-3_DEL_R1_DROSOPHILA_ELEGANS	871	4086	211	0.51	0.24	0.05	225.7	1.00409356978875e-58	q:333-540 h:726-1358
FBpp0229065_vir	R1-3_DEL_R1_DROSOPHILA_ELEGANS	871	4086	128	0.61	0.15	0.03	155.2	1.66662106276854e-37	q:115-242 h:1-378
FBpp0229065_vir	R1A_DAN_LINE_R1_LINE/R1	871	5710	206	0.52	0.24	0.04	221.5	1.89363851946522e-57	q:331-536 h:2234-2851
FBpp0229065_vir	R1A_DAN_LINE_R1_LINE/R1	871	5710	167	0.58	0.19	0.03	207.2	3.91793997448665e-53	q:76-242 h:1353-1850
FBpp0229065_vir	R1A_DAN_R1_DROSOPHILA_ANANASSAE	871	5610	206	0.52	0.24	0.04	221.5	1.89363851946522e-57	q:331-536 h:2134-2751
FBpp0229065_vir	R1A_DAN_R1_DROSOPHILA_ANANASSAE	871	5610	167	0.58	0.19	0.03	207.2	3.91793997448665e-53	q:76-242 h:1253-1750
FBpp0229065_vir	R1B_DAN_LINE_R1_LINE/R1	871	5905	164	0.6	0.19	0.03	215.3	1.25889730741153e-55	q:79-242 h:1213-1701
FBpp0229065_vir	R1B_DAN_LINE_R1_LINE/R1	871	5905	196	0.43	0.23	0.03	144.8	2.21522833080816e-34	q:337-531 h:2105-2680
FBpp0229065_vir	R1B_DAN_R1_DROSOPHILA_ANANASSAE	871	5805	164	0.6	0.19	0.03	215.3	1.25889730741153e-55	q:79-242 h:1113-1601
FBpp0229065_vir	R1B_DAN_R1_DROSOPHILA_ANANASSAE	871	5805	196	0.43	0.23	0.03	144.8	2.21522833080816e-34	q:337-531 h:2005-2580
FBpp0229065_vir	R1_SC_LINE_R1_LINE/R1	871	3550	212	0.41	0.24	0.06	154.1	3.47310241087089e-37	q:329-538 h:40-672
FBpp0229065_vir	R1_SC_NON-LTR_RETROTRANSPOSON_BRADYSIA_COPROPHILA	871	3550	212	0.41	0.24	0.06	154.1	3.47310241087089e-37	q:329-538 h:40-672
FBpp0229065_vir	R1-1_DGR_LINE_R1_LINE/R1	871	5561	166	0.46	0.19	0.03	144.4	2.84529849738873e-34	q:77-242 h:910-1407
FBpp0229065_vir	R1-1_DGR_LINE_R1_LINE/R1	871	5561	225	0.38	0.26	0.04	136	9.30973192048772e-32	q:331-551 h:1796-2455
FBpp0229065_vir	R1-1_DGR_LINE_R1_LINE/R1	871	5561	84	0.76	0.1	0.02	115.5	1.6040928513179e-25	q:743-826 h:898-1149
FBpp0229065_vir	R1-1_DGR_R1_DROSOPHILA_GRIMSHAWI	871	5561	166	0.46	0.19	0.03	144.4	2.84529849738873e-34	q:77-242 h:910-1407
FBpp0229065_vir	R1-1_DGR_R1_DROSOPHILA_GRIMSHAWI	871	5561	225	0.38	0.26	0.04	136	9.30973192048772e-32	q:331-551 h:1796-2455
FBpp0229065_vir	R1-1_DGR_R1_DROSOPHILA_GRIMSHAWI	871	5561	84	0.76	0.1	0.02	115.5	1.6040928513179e-25	q:743-826 h:898-1149
FBpp0229065_vir	R1B_NVI_LINE_R1_LINE/R1	871	6140	213	0.32	0.24	0.03	125.9	1.11952828681947e-28	q:331-537 h:2525-3142
FBpp0229065_vir	R1B_NVI_R1_NASONIA_VITRIPENNIS	871	6140	213	0.32	0.24	0.03	125.9	1.11952828681947e-28	q:331-537 h:2525-3142
FBpp0229065_vir	R1A_NVI_LINE_R1_LINE/R1	871	6351	202	0.37	0.23	0.03	105.9	9.97836709435201e-23	q:330-523 h:2787-3380
FBpp0229065_vir	R1A_NVI_R1_NASONIA_VITRIPENNIS	871	6351	202	0.37	0.23	0.03	105.9	9.97836709435201e-23	q:330-523 h:2787-3380
FBpp0229065_vir	R1C_NVI_LINE_R1_LINE/R1	871	6404	203	0.3	0.23	0.03	102.4	1.40525393505397e-21	q:331-532 h:2570-3160
FBpp0229065_vir	R1C_NVI_NON-LTR_RETROTRANSPOSON_NASONIA_VITRIPENNIS	871	6404	203	0.3	0.23	0.03	102.4	1.40525393505397e-21	q:331-532 h:2570-3160
FBpp0229065_vir	R1C_NLO_LINE_R1_LINE/R1	871	6413	203	0.3	0.23	0.03	101.3	2.69400928127662e-21	q:331-532 h:2547-3137
FBpp0229065_vir	R1C_NLO_R1_NASONIA_LONGICORNIS	871	6413	203	0.3	0.23	0.03	101.3	2.69400928127662e-21	q:331-532 h:2547-3137
FBpp0229065_vir	R1C_NGI_LINE_R1_LINE/R1	871	6405	203	0.3	0.23	0.03	100.5	4.51923631697539e-21	q:331-532 h:2547-3137
FBpp0229065_vir	R1C_NGI_R1_NASONIA_GIRAULTI	871	6405	203	0.3	0.23	0.03	100.5	4.51923631697539e-21	q:331-532 h:2547-3137
FBpp0234150_vir	BEL-5_DVIR-I_BEL_DROSOPHILA_VIRILIS	188	5780	95	0.86	0.51	0.02	177.9	2.86570355878015e-45	q:24-118 h:736-1020
FBpp0234150_vir	BEL-5_DVIR-I_BEL_DROSOPHILA_VIRILIS	188	5780	65	0.92	0.35	0.01	122.5	8.23098140972665e-31	q:111-175 h:2646-2840
FBpp0234150_vir	BEL-5_DVIR-I_BEL_DROSOPHILA_VIRILIS	188	5780	13	0.85	0.07	0	28.5	8.23098140972665e-31	q:176-188 h:2842-2880
FBpp0234150_vir	BEL-2_DRH-I_BEL_DROSOPHILA_RHOPALOA	188	5266	65	0.75	0.35	0.01	97.8	3.55503677724052e-21	q:111-175 h:2138-2332
FBpp0234255_vir	MAX_I_LTR_PAO_LTR/PAO	188	7914	118	0.45	0.63	0.01	105.1	2.69781407810588e-23	q:71-188 h:7469-7822
FBpp0234255_vir	MAX_I_BEL_DROSOPHILA_MELANOGASTER	188	7914	118	0.45	0.63	0.01	105.1	2.69781407810588e-23	q:71-188 h:7469-7822
FBpp0234255_vir	BEL1-I_DYA_LTR_PAO_LTR/PAO	188	8192	108	0.41	0.57	0.01	100.1	7.53088828817249e-22	q:81-188 h:7801-8124
FBpp0234255_vir	BEL1-I_DYA_BEL_DROSOPHILA_YAKUBA	188	8382	108	0.41	0.57	0.01	100.1	7.53088828817249e-22	q:81-188 h:7991-8314
FBpp0232857_vir	GYPSY6-I_DMOJ_LTR_GYPSY_LTR/GYPSY	159	6971	92	0.58	0.58	0.01	107.8	3.02334456589735e-24	q:67-147 h:4170-4445
FBpp0232857_vir	GYPSY6-I_DMOJ_GYPSY_DROSOPHILA_MOJAVENSIS	159	6971	92	0.58	0.58	0.01	107.8	3.02334456589735e-24	q:67-147 h:4170-4445
FBpp0232857_vir	GYPSY3_DV-I_GYPSY_DROSOPHILA_VIRILIS	159	16252	89	0.57	0.56	0.01	105.1	1.75823391479957e-23	q:70-147 h:3266-3532
FBpp0232857_vir	GYPSY3_DV-I_GYPSY_DROSOPHILA_VIRILIS	159	16252	92	0.57	0.58	0.01	103.2	6.57071298389472e-23	q:67-147 h:11994-12269
FBpp0232857_vir	GYPSY-20_DTA-I_GYPSY_DROSOPHILA_TAKAHASHII	159	5033	66	0.71	0.42	0.01	104	4.08380273713714e-23	q:82-147 h:2215-2412
FBpp0232857_vir	GYPSY-7_DRH-I_GYPSY_DROSOPHILA_RHOPALOA	159	6679	66	0.71	0.42	0.01	102.8	7.76399753448408e-23	q:82-147 h:2556-2753
FBpp0232857_vir	GYPSY-3_DEL-I_GYPSY_DROSOPHILA_ELEGANS	159	6311	66	0.7	0.42	0.01	101.7	1.88014660419302e-22	q:82-147 h:2160-2357
FBpp0232857_vir	GYPSY1-I_DMOJ_LTR_GYPSY_LTR/GYPSY	159	7444	73	0.62	0.46	0.01	100.1	5.75122142940052e-22	q:75-147 h:4759-4977
FBpp0232857_vir	GYPSY1-I_DMOJ_GYPSY_DROSOPHILA_MOJAVENSIS	159	7444	73	0.62	0.46	0.01	100.1	5.75122142940052e-22	q:75-147 h:4759-4977
FBpp0232857_vir	GYPSY-14_DRH-I_GYPSY_DROSOPHILA_RHOPALOA	159	5487	90	0.57	0.57	0.02	100.1	5.84800018893576e-22	q:69-147 h:2662-2931
FBpp0232857_vir	GYPSY-8_DRH-I_GYPSY_DROSOPHILA_RHOPALOA	159	5881	82	0.62	0.52	0.01	99.4	9.17665037138811e-22	q:69-147 h:2371-2616
FBpp0236173_vir	RND-4_FAMILY-814_UNKNOWN_UNKNOWN_UNKNOWN/UNKNOWN	345	358	85	0.65	0.25	0.24	110.5	6.12388463411969e-28	q:259-343 h:96-338
FBpp0236173_vir	RND-4_FAMILY-814_UNKNOWN_UNKNOWN_UNKNOWN/UNKNOWN	345	358	28	0.46	0.08	0.08	32.3	6.12388463411969e-28	q:227-254 h:1-84
FBpp0232866_vir	R1B_DVI_R1_DROSOPHILA_VIRILIS	220	4799	151	0.93	0.69	0.03	291.6	2.71998084735203e-79	q:72-220 h:536-988
FBpp0232866_vir	R1_DSE_LINE_R1_LINE/R1	220	5417	205	0.52	0.93	0.04	209.5	1.121975828921e-54	q:52-220 h:1029-1640
FBpp0232866_vir	R1_DSE_R1_DROSOPHILA_SECHELLIA	220	5417	205	0.52	0.93	0.04	209.5	1.121975828921e-54	q:52-220 h:1029-1640
FBpp0232866_vir	R1_DYA_R1_DROSOPHILA_YAKUBA	220	5513	257	0.45	1.17	0.05	208.4	2.60598315308439e-54	q:23-220 h:987-1754
FBpp0232866_vir	R1B_DAN_LINE_R1_LINE/R1	220	5905	151	0.62	0.69	0.03	206.5	1.05862926072395e-53	q:72-220 h:1339-1788
FBpp0232866_vir	R1B_DAN_R1_DROSOPHILA_ANANASSAE	220	5805	151	0.62	0.69	0.03	206.5	1.05862926072395e-53	q:72-220 h:1239-1688
FBpp0232866_vir	R1_DER_LINE_R1_LINE/R1	220	5381	255	0.44	1.16	0.05	206.1	1.42953600704686e-53	q:23-220 h:843-1604
FBpp0232866_vir	R1_DER_R1_DROSOPHILA_ERECTA	220	5381	255	0.44	1.16	0.05	206.1	1.42953600704686e-53	q:23-220 h:843-1604
FBpp0232866_vir	R1_DM_LINE_R1_LINE/R1	220	5356	258	0.44	1.17	0.05	202.2	2.01321627096785e-52	q:23-220 h:811-1581
FBpp0232866_vir	R1_DM_NON-LTR_RETROTRANSPOSON_DROSOPHILA_MELANOGASTER	220	5356	258	0.44	1.17	0.05	202.2	2.01321627096785e-52	q:23-220 h:811-1581
FBpp0232866_vir	R1-2_DM_LINE_R1_LINE/R1	220	3216	146	0.63	0.66	0.05	200.7	5.76062558910112e-52	q:75-220 h:132-566
FBpp0232866_vir	R1-2_DM_NON-LTR_RETROTRANSPOSON_DROSOPHILA_MELANOGASTER	220	3216	146	0.63	0.66	0.05	200.7	5.76062558910112e-52	q:75-220 h:132-566
FBpp0232866_vir	R1_DSI_LINE_R1_LINE/R1	220	5434	205	0.49	0.93	0.04	200.7	6.05635768939327e-52	q:52-220 h:1043-1654
FBpp0232866_vir	R1_DSI_R1_DROSOPHILA_SIMULANS	220	5434	205	0.49	0.93	0.04	200.7	6.05635768939327e-52	q:52-220 h:1043-1654
FBpp0232866_vir	R1_DPS_LINE_R1_LINE/R1	220	5447	203	0.49	0.92	0.04	193	1.1714702092291e-49	q:53-220 h:1094-1693
FBpp0232866_vir	R1_DPS_R1_DROSOPHILA_PSEUDOOBSCURA	220	5447	203	0.49	0.92	0.04	193	1.1714702092291e-49	q:53-220 h:1094-1693
FBpp0232866_vir	R1_DPE_LINE_R1_LINE/R1	220	5444	203	0.5	0.92	0.04	193	1.23160974443171e-49	q:53-220 h:1091-1690
FBpp0232866_vir	R1_DPE_R1_DROSOPHILA_PERSIMILIS	220	5444	203	0.5	0.92	0.04	193	1.23160974443171e-49	q:53-220 h:1091-1690
FBpp0232866_vir	R1A_DAN_LINE_R1_LINE/R1	220	5710	152	0.57	0.69	0.03	191.8	2.36111637878625e-49	q:71-220 h:1485-1937
FBpp0232866_vir	R1A_DAN_R1_DROSOPHILA_ANANASSAE	220	5610	152	0.57	0.69	0.03	191.8	2.36111637878625e-49	q:71-220 h:1385-1837
FBpp0232866_vir	R1_DWI_LINE_R1_LINE/R1	220	6120	270	0.41	1.23	0.04	191.8	2.6097633560582e-49	q:21-218 h:934-1740
FBpp0232866_vir	R1_DWI_R1_DROSOPHILA_WILLISTONI	220	6120	270	0.41	1.23	0.04	191.8	2.6097633560582e-49	q:21-218 h:934-1740
FBpp0232866_vir	R1-1_DBI_R1_DROSOPHILA_BIARMIPES	220	4279	153	0.57	0.7	0.04	178.3	3.32805459333223e-45	q:72-220 h:26-478
FBpp0232866_vir	R1-3_DEL_R1_DROSOPHILA_ELEGANS	220	4086	151	0.59	0.69	0.04	174.1	5.58447448491389e-44	q:72-220 h:19-456
FBpp0232866_vir	DMRER1DM-LIKE_LINE_R1_LINE/R1	220	5371	196	0.42	0.89	0.04	165.6	2.105686000663e-41	q:60-220 h:3849-4436
FBpp0232866_vir	R1_DMO_LINE_R1_LINE/R1	220	5931	201	0.42	0.91	0.03	161	5.31794772048711e-40	q:55-220 h:1084-1686
FBpp0232866_vir	R1_DMO_R1_DROSOPHILA_MOJAVENSIS	220	5931	201	0.42	0.91	0.03	161	5.31794772048711e-40	q:55-220 h:1084-1686
FBpp0232866_vir	R1-2_DGR_LINE_R1_LINE/R1	220	5678	203	0.37	0.92	0.04	147.1	7.62192025655923e-36	q:53-220 h:1003-1611
FBpp0232866_vir	R1-2_DGR_R1_DROSOPHILA_GRIMSHAWI	220	5678	203	0.37	0.92	0.04	147.1	7.62192025655923e-36	q:53-220 h:1003-1611
FBpp0232866_vir	R1-1_DGR_LINE_R1_LINE/R1	220	5561	202	0.37	0.92	0.04	144.8	3.84637346459234e-35	q:54-220 h:889-1494
FBpp0232866_vir	R1-1_DGR_R1_DROSOPHILA_GRIMSHAWI	220	5561	202	0.37	0.92	0.04	144.8	3.84637346459234e-35	q:54-220 h:889-1494
FBpp0232866_vir	R1_DVI_LINE_R1_LINE/R1	220	5248	202	0.36	0.92	0.04	141.7	3.09715254074758e-34	q:54-220 h:893-1498
FBpp0232866_vir	R1_DVI_R1_DROSOPHILA_VIRILIS	220	5248	202	0.36	0.92	0.04	141.7	3.09715254074758e-34	q:54-220 h:893-1498
FBpp0239112_vir	HELITRON-7_NVI_RC_HELITRON_RC/HELITRON	664	5904	256	0.29	0.39	0.04	80.1	4.0841939695153e-25	q:380-596 h:2991-3731
FBpp0239112_vir	HELITRON-7_NVI_RC_HELITRON_RC/HELITRON	664	5904	153	0.29	0.23	0.03	54.3	4.0841939695153e-25	q:211-357 h:2473-2922
FBpp0239112_vir	HELITRON-7_NVI_HELITRON_NASONIA_VITRIPENNIS	664	5904	256	0.29	0.39	0.04	80.1	4.0841939695153e-25	q:380-596 h:2991-3731
FBpp0239112_vir	HELITRON-7_NVI_HELITRON_NASONIA_VITRIPENNIS	664	5904	153	0.29	0.23	0.03	54.3	4.0841939695153e-25	q:211-357 h:2473-2922
FBpp0239112_vir	HELITRON-2_DRH_HELITRON_DROSOPHILA_RHOPALOA	664	5713	434	0.28	0.65	0.08	104.8	1.71224544721621e-22	q:230-597 h:3023-4297
FBpp0239112_vir	HELITRON-1_NVI_RC_HELITRON_RC/HELITRON	664	6398	130	0.31	0.2	0.02	66.6	3.31060037796992e-22	q:498-620 h:5039-5428
FBpp0239112_vir	HELITRON-1_NVI_RC_HELITRON_RC/HELITRON	664	6398	318	0.26	0.48	0.05	57.8	3.31060037796992e-22	q:229-496 h:4101-5036
FBpp0239112_vir	HELITRON-1_NVI_HELITRON_NASONIA_VITRIPENNIS	664	6398	130	0.31	0.2	0.02	66.6	3.31060037796992e-22	q:498-620 h:5039-5428
FBpp0239112_vir	HELITRON-1_NVI_HELITRON_NASONIA_VITRIPENNIS	664	6398	318	0.26	0.48	0.05	57.8	3.31060037796992e-22	q:229-496 h:4101-5036
FBpp0239112_vir	HELITRON-1_DYAK_RC_HELITRON_RC/HELITRON	664	9848	435	0.27	0.66	0.04	103.2	5.19410529852938e-22	q:230-597 h:7039-8313
FBpp0239112_vir	HELITRON-1_DYAK_HELITRON_DROSOPHILA_YAKUBA	664	9848	435	0.27	0.66	0.04	103.2	5.19410529852938e-22	q:230-597 h:7039-8313
FBpp0239112_vir	HELITRON-5_DRH_HELITRON_DROSOPHILA_RHOPALOA	664	4612	450	0.27	0.68	0.1	100.9	2.57780765907204e-21	q:212-602 h:3199-4530
FBpp0236935_vir	R1-6_DPER_R1_DROSOPHILA_PERSIMILIS	198	5048	216	0.51	1.09	0.04	173.7	6.16725683273418e-44	q:1-198 h:591-1235
FBpp0236935_vir	R1-1_DAN_R1_DROSOPHILA_ANANASSAE	198	5094	176	0.49	0.89	0.03	138.7	2.45048721611927e-33	q:34-198 h:766-1287
FBpp0234167_vir	JOCKEY-1_DVI_JOCKEY_DROSOPHILA_VIRILIS	237	5106	66	0.83	0.28	0.01	115.5	2.6583067411565e-26	q:168-233 h:4580-4777
FBpp0235013_vir	RND-4_FAMILY-814_UNKNOWN_UNKNOWN_UNKNOWN/UNKNOWN	354	358	77	0.7	0.22	0.22	111.7	7.569288861825e-25	q:239-315 h:96-320
FBpp0234015_vir	JOCKEY-3_DPER_JOCKEY_DROSOPHILA_PERSIMILIS	164	8276	174	0.46	1.06	0.02	119.8	6.99225118505936e-28	q:1-163 h:4275-4760
FBpp0238202_vir	GYPSY1-I_DV_LTR_GYPSY_LTR/GYPSY	303	4946	293	1	0.97	0.06	520.4	4.75170196831772e-148	q:7-299 h:122-1000
FBpp0238202_vir	GYPSY1-I_DV_GYPSY_DROSOPHILA_VIRILIS	303	4946	293	1	0.97	0.06	520.4	4.75170196831772e-148	q:7-299 h:122-1000
FBpp0238202_vir	GYPSY2-I_DMOJ_LTR_GYPSY_LTR/GYPSY	303	4763	297	0.34	0.98	0.06	152.5	3.23327333553721e-37	q:7-299 h:134-889
FBpp0238202_vir	GYPSY2-I_DMOJ_GYPSY_DROSOPHILA_MOJAVENSIS	303	4763	297	0.34	0.98	0.06	152.5	3.23327333553721e-37	q:7-299 h:134-889
FBpp0238202_vir	GYPSY-59_DWIL-I_GYPSY_DROSOPHILA_WILLISTONI	303	5855	314	0.34	1.04	0.05	148.3	4.74740165157749e-36	q:5-299 h:98-994
FBpp0238202_vir	GYPSY-5_DFI-I_GYPSY_DROSOPHILA_FICUSPHILA	303	4589	113	0.55	0.37	0.02	142.9	2.18629539645899e-34	q:176-288 h:463-801
FBpp0238202_vir	INVADER3_I_LTR_GYPSY_LTR/GYPSY	303	4888	135	0.5	0.45	0.03	137.9	7.83885022531772e-33	q:167-299 h:641-1045
FBpp0238202_vir	INVADER3_I_GYPSY_DROSOPHILA_MELANOGASTER	303	4888	135	0.5	0.45	0.03	137.9	7.83885022531772e-33	q:167-299 h:641-1045
FBpp0238202_vir	GYPSY-5_DKI-I_GYPSY_DROSOPHILA_KIKKAWAI	303	4940	147	0.46	0.49	0.03	137.1	1.13159945143909e-32	q:156-299 h:635-1075
FBpp0238202_vir	GYPSY-53_DWIL-I_GYPSY_DROSOPHILA_WILLISTONI	303	4892	127	0.47	0.42	0.03	132.1	3.67073066189559e-31	q:174-300 h:599-979
FBpp0238202_vir	GYPSY-8_DFI-I_GYPSY_DROSOPHILA_FICUSPHILA	303	5217	126	0.48	0.42	0.02	130.2	1.58084875527936e-30	q:174-299 h:896-1273
FBpp0238202_vir	GYPSY-9_DTA-I_LTR_GYPSY_LTR/GYPSY	303	5608	143	0.45	0.47	0.03	128.3	5.61932690922601e-30	q:162-299 h:608-1036
FBpp0238202_vir	GYPSY-9_DTA-I_GYPSY_DROSOPHILA_TAKAHASHII	303	5608	143	0.45	0.47	0.03	128.3	5.61932690922601e-30	q:162-299 h:608-1036
FBpp0238202_vir	MDG3_I_LTR_GYPSY_LTR/GYPSY	303	4986	124	0.45	0.41	0.02	123.6	1.26271031407971e-28	q:176-299 h:564-935
FBpp0238202_vir	MDG3_DM_GYPSY_DROSOPHILA_MELANOGASTER	303	4986	124	0.45	0.41	0.02	123.6	1.26271031407971e-28	q:176-299 h:564-935
FBpp0238202_vir	GYPSY-5_DBI-I_GYPSY_DROSOPHILA_BIARMIPES	303	4815	138	0.43	0.46	0.03	121.3	6.86915914607428e-28	q:163-300 h:618-1028
FBpp0238202_vir	GYPSY-16_DWIL-I_LTR_GYPSY_LTR/GYPSY	303	4867	141	0.43	0.47	0.03	119.4	2.72147866846876e-27	q:159-299 h:527-949
FBpp0238202_vir	GYPSY-16_DWIL-I_GYPSY_DROSOPHILA_WILLISTONI	303	4867	141	0.43	0.47	0.03	119.4	2.72147866846876e-27	q:159-299 h:527-949
FBpp0238202_vir	GYPSY-1_DTA-I_GYPSY_DROSOPHILA_TAKAHASHII	303	4775	134	0.41	0.44	0.03	117.1	1.29546734952998e-26	q:167-300 h:661-1059
FBpp0238202_vir	GYPSY-21_DYA-I_LTR_GYPSY_LTR/GYPSY	303	5041	148	0.39	0.49	0.03	116.7	1.94977750821595e-26	q:161-299 h:782-1225
FBpp0238202_vir	GYPSY-21_DYA-I_GYPSY_DROSOPHILA_YAKUBA	303	5041	148	0.39	0.49	0.03	116.7	1.94977750821595e-26	q:161-299 h:782-1225
FBpp0238202_vir	GYPSY-14_DBI-I_GYPSY_DROSOPHILA_BIARMIPES	303	5250	121	0.44	0.4	0.02	115.2	5.1754899847624e-26	q:179-299 h:765-1127
FBpp0238202_vir	GYPSY-36_DWIL-I_LTR_GYPSY_LTR/GYPSY	303	5346	118	0.45	0.39	0.02	112.5	3.46850589949994e-25	q:179-296 h:511-864
FBpp0238202_vir	GYPSY-36_DWIL-I_GYPSY_DROSOPHILA_WILLISTONI	303	5346	118	0.45	0.39	0.02	112.5	3.46850589949994e-25	q:179-296 h:511-864
FBpp0238202_vir	INVADER2_I_LTR_GYPSY_LTR/GYPSY	303	4592	122	0.41	0.4	0.03	110.9	8.39940965926855e-25	q:177-298 h:571-936
FBpp0238202_vir	INVADER2_I_GYPSY_DROSOPHILA_MELANOGASTER	303	4592	122	0.41	0.4	0.03	110.9	8.39940965926855e-25	q:177-298 h:571-936
FBpp0238202_vir	GYPSY-22_DBP-I_GYPSY_DROSOPHILA_BIPECTINATA	303	4715	123	0.4	0.41	0.03	109.8	1.98373728195879e-24	q:176-298 h:729-1097
FBpp0238202_vir	GYPSY-24_DAN-I_GYPSY_DROSOPHILA_ANANASSAE	303	4691	123	0.4	0.41	0.03	109.8	2.08557601175426e-24	q:176-298 h:651-1019
FBpp0238202_vir	GYPSY-2_DKI-I_GYPSY_DROSOPHILA_KIKKAWAI	303	5430	88	0.56	0.29	0.02	109.4	2.83988577623027e-24	q:196-283 h:918-1181
FBpp0238202_vir	GYPSY3-I_DYA_LTR_GYPSY_LTR/GYPSY	303	2305	127	0.43	0.42	0.06	97.8	7.54475260746789e-21	q:177-299 h:722-1102
FBpp0238202_vir	GYPSY3-I_DYA_GYPSY_DROSOPHILA_YAKUBA	303	2305	127	0.43	0.42	0.06	97.8	7.54475260746789e-21	q:177-299 h:722-1102
FBpp0228083_vir	YREP_CC_UNKNOWN_UNKNOWN_UNKNOWN/UNKNOWN	521	2819	107	0.51	0.21	0.04	101.7	1.1893496756991e-21	q:34-117 h:1969-2289
FBpp0234210_vir	BEL1-I_DV_LTR_PAO_LTR/PAO	172	5575	78	0.78	0.45	0.01	134.8	2.50236702334119e-32	q:95-172 h:5183-5416
FBpp0234210_vir	BEL1-I_DV_LTR_PAO_LTR/PAO	172	5575	51	0.92	0.3	0.01	104.8	8.99131602088235e-25	q:36-86 h:3407-3559
FBpp0234210_vir	BEL1-I_DV_LTR_PAO_LTR/PAO	172	5575	18	0.72	0.1	0	25.8	8.99131602088235e-25	q:83-100 h:3558-3611
FBpp0234210_vir	BEL1-I_DV_BEL_DROSOPHILA_VIRILIS	172	5575	78	0.78	0.45	0.01	134.8	2.50236702334119e-32	q:95-172 h:5183-5416
FBpp0234210_vir	BEL1-I_DV_BEL_DROSOPHILA_VIRILIS	172	5575	51	0.92	0.3	0.01	104.8	8.99131602088235e-25	q:36-86 h:3407-3559
FBpp0234210_vir	BEL1-I_DV_BEL_DROSOPHILA_VIRILIS	172	5575	18	0.72	0.1	0	25.8	8.99131602088235e-25	q:83-100 h:3558-3611
FBpp0234210_vir	BEL-3_DVIR-I_BEL_DROSOPHILA_VIRILIS	172	4809	71	0.7	0.41	0.01	115.2	2.12145364497804e-26	q:102-172 h:4438-4650
FBpp0234210_vir	BEL-10_DAN-I_BEL_DROSOPHILA_ANANASSAE	172	5349	71	0.72	0.41	0.01	114.8	2.52772650799878e-26	q:102-172 h:4980-5192
FBpp0234210_vir	DIVER2_I_LTR_PAO_LTR/PAO	172	4147	71	0.63	0.41	0.02	111.7	2.13984884275212e-25	q:102-172 h:3778-3990
FBpp0234210_vir	DIVER2-LIKE_LTR_BEL_LTR/BEL	172	6392	71	0.68	0.41	0.01	111.7	2.13984884275212e-25	q:102-172 h:4858-5070
FBpp0234210_vir	DIVER2_I_BEL_DROSOPHILA_MELANOGASTER	172	4147	71	0.63	0.41	0.02	111.7	2.13984884275212e-25	q:102-172 h:3778-3990
FBpp0234210_vir	BEL-6_DYA-I_BEL_DROSOPHILA_YAKUBA	172	5475	71	0.63	0.41	0.01	111.7	2.15777790030528e-25	q:102-172 h:5106-5318
FBpp0234210_vir	BEL-17_DEL-I_BEL_DROSOPHILA_ELEGANS	172	4587	71	0.68	0.41	0.02	111.7	2.19408793828719e-25	q:102-172 h:4017-4229
FBpp0234210_vir	BEL-6_DRH-I_BEL_DROSOPHILA_RHOPALOA	172	4771	69	0.67	0.4	0.01	108.2	2.59330039767707e-24	q:104-172 h:4408-4614
FBpp0234210_vir	BEL-3_DPER-I_BEL_DROSOPHILA_PERSIMILIS	172	5645	69	0.7	0.4	0.01	107.8	2.9146328191624e-24	q:104-172 h:5282-5488
FBpp0234210_vir	BEL-1_DBP-I_BEL_DROSOPHILA_BIPECTINATA	172	5695	71	0.66	0.41	0.01	106.7	7.54534901787064e-24	q:102-172 h:5326-5538
FBpp0234210_vir	BEL2-I_DMOJ_LTR_PAO_LTR/PAO	172	5850	71	0.65	0.41	0.01	106.7	7.60856890242383e-24	q:102-172 h:5481-5693
FBpp0234210_vir	BEL2-I_DMOJ_BEL_DROSOPHILA_MOJAVENSIS	172	5850	71	0.65	0.41	0.01	106.7	7.60856890242383e-24	q:102-172 h:5481-5693
FBpp0234210_vir	BEL-6_DMOJ-I_BEL_DROSOPHILA_MOJAVENSIS	172	5858	71	0.63	0.41	0.01	105.9	1.20393608065814e-23	q:102-172 h:5486-5698
FBpp0234210_vir	BEL-14_DP-I_BEL_DROSOPHILA_PERSIMILIS	172	5617	73	0.62	0.42	0.01	103.6	5.18491011694519e-23	q:100-172 h:5242-5460
FBpp0234210_vir	BEL-3_DFI-I_BEL_DROSOPHILA_FICUSPHILA	172	3126	71	0.63	0.41	0.02	97.4	4.46444461536265e-21	q:102-172 h:2767-2967
FBpp0231501_vir	TART_DV_JOCKEY_DROSOPHILA_VIRILIS	497	15099	123	1	0.25	0.01	262.3	3.9090734590513e-80	q:375-497 h:12222-12590
FBpp0231501_vir	TART_DV_JOCKEY_DROSOPHILA_VIRILIS	497	15099	57	1	0.11	0	55.8	3.9090734590513e-80	q:304-360 h:11939-12109
FBpp0231501_vir	TART_DV_JOCKEY_DROSOPHILA_VIRILIS	497	15099	123	1	0.25	0.01	262.3	4.00764932633232e-80	q:375-497 h:3610-3978
FBpp0231501_vir	TART_DV_JOCKEY_DROSOPHILA_VIRILIS	497	15099	57	1	0.11	0	55.8	4.00764932633232e-80	q:304-360 h:3327-3497
FBpp0231501_vir	TART_DV_JOCKEY_DROSOPHILA_VIRILIS	497	15099	179	0.99	0.36	0.01	127.5	8.84638313910214e-48	q:72-250 h:11573-12109
FBpp0231501_vir	TART_DV_JOCKEY_DROSOPHILA_VIRILIS	497	15099	39	1	0.08	0	82.4	8.84638313910214e-48	q:265-303 h:12222-12338
FBpp0231501_vir	TART_DV_JOCKEY_DROSOPHILA_VIRILIS	497	15099	179	0.99	0.36	0.01	127.1	1.0098817255476e-47	q:72-250 h:2961-3497
FBpp0231501_vir	TART_DV_JOCKEY_DROSOPHILA_VIRILIS	497	15099	39	1	0.08	0	82.4	1.0098817255476e-47	q:265-303 h:3610-3726
FBpp0233511_vir	R1-6_DPER_R1_DROSOPHILA_PERSIMILIS	228	5048	144	0.58	0.63	0.03	157.1	8.31208289009629e-39	q:84-215 h:1143-1574
FBpp0233511_vir	R1-1_DAN_R1_DROSOPHILA_ANANASSAE	228	5094	231	0.37	1.01	0.05	129.8	1.35172545225576e-30	q:3-216 h:946-1629
FBpp0233511_vir	WALDO-4_AAE_LINE_R1_LINE/R1	228	6514	139	0.42	0.61	0.02	98.2	4.14562496226419e-21	q:92-217 h:1569-1982
FBpp0233511_vir	WALDO-4_AAE_R1_AEDES_AEGYPTI	228	6514	139	0.42	0.61	0.02	98.2	4.14562496226419e-21	q:92-217 h:1569-1982
FBpp0225587_vir	BEL1-I_DYA_LTR_PAO_LTR/PAO	154	8192	99	0.53	0.64	0.01	105.9	1.08149518568207e-23	q:1-99 h:4564-4860
FBpp0225587_vir	BEL1-I_DYA_BEL_DROSOPHILA_YAKUBA	154	8382	99	0.53	0.64	0.01	105.9	1.08149518568207e-23	q:1-99 h:4754-5050
FBpp0225587_vir	BEL-13_DEL-I_BEL_DROSOPHILA_ELEGANS	154	7716	99	0.49	0.64	0.01	104.8	2.33023591816193e-23	q:1-99 h:4145-4441
FBpp0225587_vir	BEL-14_DEL-I_BEL_DROSOPHILA_ELEGANS	154	6059	99	0.45	0.64	0.02	99.4	9.79022483331388e-22	q:1-99 h:2525-2821
FBpp0225587_vir	MAX_I_LTR_PAO_LTR/PAO	154	7914	99	0.49	0.64	0.01	99.4	1.01224873768831e-21	q:1-99 h:4311-4607
FBpp0225587_vir	MAX_I_BEL_DROSOPHILA_MELANOGASTER	154	7914	99	0.49	0.64	0.01	99.4	1.01224873768831e-21	q:1-99 h:4311-4607
FBpp0225587_vir	BEL-5_DBP-I_BEL_DROSOPHILA_BIPECTINATA	154	8289	99	0.47	0.64	0.01	97.4	3.1223333125229e-21	q:1-99 h:4447-4743
FBpp0225587_vir	BEL-1_DPER-I_LTR_PAO_LTR/PAO	154	7788	99	0.47	0.64	0.01	97.4	3.81458004562655e-21	q:1-99 h:4146-4442
FBpp0225587_vir	BEL-1_DPER-I_BEL_DROSOPHILA_PERSIMILIS	154	7788	99	0.47	0.64	0.01	97.4	3.81458004562655e-21	q:1-99 h:4146-4442
FBpp0225587_vir	BEL-8_DAN-I_BEL_DROSOPHILA_ANANASSAE	154	9108	99	0.47	0.64	0.01	95.9	8.93425780290139e-21	q:1-99 h:3286-3582
FBpp0234001_vir	BEL-4_DPSE-I_BEL_DROSOPHILA_PSEUDOOBSCURA	85	6141	91	0.57	1.07	0.01	100.5	1.64404081898825e-22	q:1-83 h:5828-6100
FBpp0225594_vir	GYPSY-12_DVIR-LTR_GYPSY_DROSOPHILA_VIRILIS	146	1303	75	0.8	0.51	0.06	110.2	4.073786715426e-25	q:1-74 h:486-710
FBpp0234129_vir	BEL-5_DVIR-I_BEL_DROSOPHILA_VIRILIS	472	5780	185	0.9	0.39	0.03	344	1.99303773182551e-98	q:201-383 h:2955-3509
FBpp0234129_vir	BEL-5_DVIR-I_BEL_DROSOPHILA_VIRILIS	472	5780	19	0.84	0.04	0	35	1.99303773182551e-98	q:379-397 h:3503-3559
FBpp0234129_vir	BEL-5_DVIR-I_BEL_DROSOPHILA_VIRILIS	472	5780	186	0.92	0.39	0.03	355.1	5.37460174372004e-98	q:17-202 h:907-1464
FBpp0234129_vir	BEL-2_DRH-I_BEL_DROSOPHILA_RHOPALOA	472	5266	186	0.77	0.39	0.04	297.7	9.52564748545719e-81	q:17-202 h:405-962
FBpp0234129_vir	BEL-2_DRH-I_BEL_DROSOPHILA_RHOPALOA	472	5266	185	0.75	0.39	0.04	287.3	1.2143892484092e-77	q:201-383 h:2447-3001
FBpp0234129_vir	BEL-2_DFI-I_BEL_DROSOPHILA_FICUSPHILA	472	5656	188	0.62	0.4	0.03	263.8	1.71320240959121e-70	q:17-203 h:822-1385
FBpp0234129_vir	BEL-2_DFI-I_BEL_DROSOPHILA_FICUSPHILA	472	5656	185	0.66	0.39	0.03	258.1	8.36425091275055e-69	q:201-383 h:2835-3389
FBpp0234129_vir	BEL-7_DTA-I_LTR_PAO_LTR/PAO	472	5617	185	0.64	0.39	0.03	253.4	1.97600641200378e-67	q:201-383 h:2795-3349
FBpp0234129_vir	BEL-7_DTA-I_LTR_PAO_LTR/PAO	472	5617	164	0.64	0.35	0.03	228.8	5.8579205947491e-60	q:17-180 h:805-1296
FBpp0234129_vir	BEL-7_DTA-I_BEL_DROSOPHILA_TAKAHASHII	472	5617	185	0.64	0.39	0.03	253.4	1.97600641200378e-67	q:201-383 h:2795-3349
FBpp0234129_vir	BEL-7_DTA-I_BEL_DROSOPHILA_TAKAHASHII	472	5617	164	0.64	0.35	0.03	228.8	5.8579205947491e-60	q:17-180 h:805-1296
FBpp0234129_vir	BEL-1_DERE-I_BEL_DROSOPHILA_ERECTA	472	4261	188	0.64	0.4	0.04	251.5	8.58123501481181e-67	q:17-203 h:1171-1734
FBpp0234129_vir	BEL-1_DERE-I_BEL_DROSOPHILA_ERECTA	472	4261	185	0.64	0.39	0.04	247.7	1.02275647448428e-65	q:201-383 h:3172-3726
FBpp0234129_vir	BEL-1_DRH-I_BEL_DROSOPHILA_RHOPALOA	472	5720	185	0.62	0.39	0.03	244.2	1.30311827494683e-64	q:201-383 h:2898-3452
FBpp0234129_vir	BEL-1_DRH-I_BEL_DROSOPHILA_RHOPALOA	472	5720	188	0.61	0.4	0.03	235.3	5.56864846620976e-62	q:17-203 h:852-1415
FBpp0234129_vir	BEL-4_DEL-I_BEL_DROSOPHILA_ELEGANS	472	5801	185	0.62	0.39	0.03	243.4	2.14982203711646e-64	q:201-383 h:2979-3533
FBpp0234129_vir	BEL-4_DEL-I_BEL_DROSOPHILA_ELEGANS	472	5801	188	0.61	0.4	0.03	236.1	3.92244380535868e-62	q:17-203 h:906-1469
FBpp0234129_vir	BEL-5_DPER-I_BEL_DROSOPHILA_PERSIMILIS	472	5615	186	0.61	0.39	0.03	238	8.10378488492271e-63	q:201-383 h:2784-3341
FBpp0234129_vir	BEL-5_DPER-I_BEL_DROSOPHILA_PERSIMILIS	472	5615	187	0.59	0.4	0.03	231.9	7.33594352287077e-61	q:17-203 h:780-1340
FBpp0234129_vir	TRAM_I_LTR_PAO_LTR/PAO	472	2708	187	0.59	0.4	0.07	227.6	1.24128495897286e-59	q:17-203 h:792-1352
FBpp0234129_vir	TRAM_I_BEL_DROSOPHILA_MIRANDA	472	2708	187	0.59	0.4	0.07	227.6	1.24128495897286e-59	q:17-203 h:792-1352
FBpp0234129_vir	BEL1-I_DV_LTR_PAO_LTR/PAO	472	5575	184	0.54	0.39	0.03	206.8	2.10337414777672e-53	q:202-383 h:2774-3325
FBpp0234129_vir	BEL1-I_DV_LTR_PAO_LTR/PAO	472	5575	187	0.49	0.4	0.03	179.1	4.65768385797088e-45	q:18-203 h:737-1297
FBpp0234129_vir	BEL1-I_DV_BEL_DROSOPHILA_VIRILIS	472	5575	184	0.54	0.39	0.03	206.8	2.10337414777672e-53	q:202-383 h:2774-3325
FBpp0234129_vir	BEL1-I_DV_BEL_DROSOPHILA_VIRILIS	472	5575	187	0.49	0.4	0.03	179.1	4.65768385797088e-45	q:18-203 h:737-1297
FBpp0234129_vir	BEL-1_DBP-I_BEL_DROSOPHILA_BIPECTINATA	472	5695	186	0.53	0.39	0.03	204.5	1.26473668877994e-52	q:200-383 h:2890-3447
FBpp0234129_vir	BEL-1_DBP-I_BEL_DROSOPHILA_BIPECTINATA	472	5695	181	0.45	0.38	0.03	168.3	9.6339591635108e-42	q:18-195 h:856-1398
FBpp0234129_vir	BEL-3_DVIR-I_BEL_DROSOPHILA_VIRILIS	472	4809	184	0.53	0.39	0.04	201.8	6.88018264857542e-52	q:202-383 h:2011-2562
FBpp0234129_vir	BEL-3_DVIR-I_BEL_DROSOPHILA_VIRILIS	472	4809	191	0.48	0.4	0.04	176.4	3.53765633417266e-44	q:18-203 h:753-1325
FBpp0234129_vir	BEL2-I_DMOJ_LTR_PAO_LTR/PAO	472	5850	187	0.49	0.4	0.03	199.1	5.0121883009842e-51	q:199-383 h:3045-3605
FBpp0234129_vir	BEL2-I_DMOJ_LTR_PAO_LTR/PAO	472	5850	180	0.46	0.38	0.03	174.9	1.01226648611793e-43	q:18-193 h:1017-1556
FBpp0234129_vir	BEL2-I_DMOJ_BEL_DROSOPHILA_MOJAVENSIS	472	5850	187	0.49	0.4	0.03	199.1	5.0121883009842e-51	q:199-383 h:3045-3605
FBpp0234129_vir	BEL2-I_DMOJ_BEL_DROSOPHILA_MOJAVENSIS	472	5850	180	0.46	0.38	0.03	174.9	1.01226648611793e-43	q:18-193 h:1017-1556
FBpp0234129_vir	BEL-10_DAN-I_BEL_DROSOPHILA_ANANASSAE	472	5349	187	0.51	0.4	0.03	196.8	2.4058722347121e-50	q:199-383 h:2553-3113
FBpp0234129_vir	BEL-10_DAN-I_BEL_DROSOPHILA_ANANASSAE	472	5349	177	0.47	0.38	0.03	162.2	6.73348495410806e-40	q:23-196 h:549-1079
FBpp0234129_vir	BEL-14_DP-I_BEL_DROSOPHILA_PERSIMILIS	472	5617	187	0.51	0.4	0.03	194.1	1.59896839850289e-49	q:199-383 h:2806-3366
FBpp0234129_vir	BEL-14_DP-I_BEL_DROSOPHILA_PERSIMILIS	472	5617	146	0.51	0.31	0.03	152.9	3.85330531917818e-37	q:18-163 h:779-1216
FBpp0234129_vir	BEL-6_DYA-I_BEL_DROSOPHILA_YAKUBA	472	5475	187	0.49	0.4	0.03	193.4	2.84361866913579e-49	q:199-383 h:2670-3230
FBpp0234129_vir	BEL-6_DYA-I_BEL_DROSOPHILA_YAKUBA	472	5475	191	0.43	0.4	0.03	152.9	4.08506465024554e-37	q:18-203 h:675-1244
FBpp0234129_vir	BEL-6_DMOJ-I_BEL_DROSOPHILA_MOJAVENSIS	472	5858	184	0.49	0.39	0.03	191	1.33120703712775e-48	q:202-383 h:3059-3610
FBpp0234129_vir	BEL-6_DMOJ-I_BEL_DROSOPHILA_MOJAVENSIS	472	5858	173	0.48	0.37	0.03	183.3	2.53231686697461e-46	q:18-190 h:1058-1573
FBpp0234129_vir	BEL-3_DPER-I_BEL_DROSOPHILA_PERSIMILIS	472	5645	187	0.48	0.4	0.03	189.5	4.14058083942719e-48	q:199-383 h:2840-3400
FBpp0234129_vir	BEL-3_DPER-I_BEL_DROSOPHILA_PERSIMILIS	472	5645	179	0.46	0.38	0.03	171	1.47395685022983e-42	q:17-195 h:797-1333
FBpp0234129_vir	BEL-13_DP-I_BEL_DROSOPHILA_PERSIMILIS	472	5493	200	0.48	0.42	0.04	187.2	2.07216661618442e-47	q:199-393 h:2688-3287
FBpp0234129_vir	BEL-13_DP-I_BEL_DROSOPHILA_PERSIMILIS	472	5493	179	0.46	0.38	0.03	164.5	1.13868499497975e-40	q:17-195 h:648-1184
FBpp0234129_vir	BEL-2_DVIR-I_BEL_DROSOPHILA_VIRILIS	472	5468	187	0.45	0.4	0.03	179.9	2.89482467648837e-45	q:199-383 h:2705-3265
FBpp0234129_vir	BEL-2_DVIR-I_BEL_DROSOPHILA_VIRILIS	472	5468	177	0.43	0.38	0.03	165.6	6.14120929541215e-41	q:17-193 h:695-1225
FBpp0234129_vir	BEL-4_DFI-I_BEL_DROSOPHILA_FICUSPHILA	472	2845	186	0.46	0.39	0.07	174.9	9.31233118167005e-44	q:18-199 h:894-1451
FBpp0234129_vir	DIVER2-LIKE_LTR_BEL_LTR/BEL	472	6392	164	0.46	0.35	0.03	156	1.1792472758203e-43	q:222-383 h:2494-2985
FBpp0234129_vir	DIVER2-LIKE_LTR_BEL_LTR/BEL	472	6392	26	0.58	0.06	0	40	1.1792472758203e-43	q:199-224 h:2426-2503
FBpp0234129_vir	DIVER2-LIKE_LTR_BEL_LTR/BEL	472	6392	124	0.52	0.26	0.02	133.7	5.42445825437851e-33	q:18-141 h:578-949
FBpp0234129_vir	DIVER2-LIKE_LTR_BEL_LTR/BEL	472	6392	35	0.34	0.07	0.01	26.6	5.42445825437851e-33	q:157-187 h:946-1050
FBpp0234129_vir	BEL-12_DAN-I_BEL_DROSOPHILA_ANANASSAE	472	2054	184	0.46	0.39	0.09	164.9	1.02163607096898e-40	q:23-203 h:518-1069
FBpp0234129_vir	BEL-6_DRH-I_BEL_DROSOPHILA_RHOPALOA	472	4771	184	0.43	0.39	0.04	164.1	1.51219401061157e-40	q:17-200 h:780-1331
FBpp0234129_vir	BEL-11_DAN-I_BEL_DROSOPHILA_ANANASSAE	472	2056	184	0.46	0.39	0.09	159.8	3.51335085079802e-39	q:23-203 h:520-1071
FBpp0234129_vir	BEL-98_AA-I_LTR_PAO_LTR/PAO	472	5877	187	0.44	0.4	0.03	149.8	3.34470153182843e-36	q:200-381 h:2640-3200
FBpp0234129_vir	BEL-98_AA-I_BEL_AEDES_AEGYPTI	472	5877	187	0.44	0.4	0.03	149.8	3.34470153182843e-36	q:200-381 h:2640-3200
FBpp0234129_vir	BEL-220_AA-I_LTR_PAO_LTR/PAO	472	6715	204	0.41	0.43	0.03	148.7	6.85473710504198e-36	q:186-381 h:3800-4408
FBpp0234129_vir	BEL-220_AA-I_BEL_AEDES_AEGYPTI	472	6715	204	0.41	0.43	0.03	148.7	6.85473710504198e-36	q:186-381 h:3800-4408
FBpp0234129_vir	BEL-206_AA-I_LTR_PAO_LTR/PAO	472	5746	203	0.4	0.43	0.04	147.1	2.43660302994801e-35	q:186-383 h:2662-3270
FBpp0234129_vir	BEL-206_AA-I_BEL_AEDES_AEGYPTI	472	5746	203	0.4	0.43	0.04	147.1	2.43660302994801e-35	q:186-383 h:2662-3270
FBpp0234129_vir	BEL-627_AA-I_LTR_PAO_LTR/PAO	472	6735	203	0.38	0.43	0.03	146	4.74981119317907e-35	q:186-381 h:3715-4323
FBpp0234129_vir	BEL-627_AA-I_BEL_AEDES_AEGYPTI	472	6735	203	0.38	0.43	0.03	146	4.74981119317907e-35	q:186-381 h:3715-4323
FBpp0234129_vir	BEL-39_AA-I_LTR_PAO_LTR/PAO	472	6721	195	0.42	0.41	0.03	145.2	7.64230010285684e-35	q:200-383 h:3784-4350
FBpp0234129_vir	BEL-39_AA-I_BEL_AEDES_AEGYPTI	472	6721	195	0.42	0.41	0.03	145.2	7.64230010285684e-35	q:200-383 h:3784-4350
FBpp0234129_vir	BEL-115_AA-I_LTR_PAO_LTR/PAO	472	6655	202	0.41	0.43	0.03	144.1	1.64664276205893e-34	q:186-381 h:3679-4284
FBpp0234129_vir	BEL-115_AA-I_BEL_AEDES_AEGYPTI	472	6655	202	0.41	0.43	0.03	144.1	1.64664276205893e-34	q:186-381 h:3679-4284
FBpp0234129_vir	BEL-13_AA-I_LTR_PAO_LTR/PAO	472	5782	188	0.43	0.4	0.03	142.5	5.90224198068866e-34	q:202-381 h:2885-3433
FBpp0234129_vir	BEL-13_AA-I_BEL_AEDES_AEGYPTI	472	5782	188	0.43	0.4	0.03	142.5	5.90224198068866e-34	q:202-381 h:2885-3433
FBpp0234129_vir	BEL-641_AA-I_LTR_PAO_LTR/PAO	472	6635	195	0.4	0.41	0.03	139.8	3.29221201047187e-33	q:200-383 h:3719-4285
FBpp0234129_vir	BEL-641_AA-I_BEL_AEDES_AEGYPTI	472	6635	195	0.4	0.41	0.03	139.8	3.29221201047187e-33	q:200-383 h:3719-4285
FBpp0234129_vir	BEL-100_AA-I_LTR_PAO_LTR/PAO	472	5875	202	0.38	0.43	0.03	139.4	4.79238611490584e-33	q:186-383 h:2609-3214
FBpp0234129_vir	BEL-100_AA-I_BEL_AEDES_AEGYPTI	472	5875	202	0.38	0.43	0.03	139.4	4.79238611490584e-33	q:186-383 h:2609-3214
FBpp0234129_vir	BEL-607_AA-I_LTR_PAO_LTR/PAO	472	6427	188	0.44	0.4	0.03	139.4	4.87303005969356e-33	q:200-383 h:3167-3727
FBpp0234129_vir	BEL-607_AA-I_BEL_AEDES_AEGYPTI	472	6427	188	0.44	0.4	0.03	139.4	4.87303005969356e-33	q:200-383 h:3167-3727
FBpp0234129_vir	BEL-53_AA-I_LTR_PAO_LTR/PAO	472	5659	185	0.43	0.39	0.03	139	5.95342052460938e-33	q:203-383 h:2812-3363
FBpp0234129_vir	BEL-53_AA-I_BEL_AEDES_AEGYPTI	472	5659	185	0.43	0.39	0.03	139	5.95342052460938e-33	q:203-383 h:2812-3363
FBpp0234129_vir	BEL-253_AA-I_BEL_AEDES_AEGYPTI	472	6292	186	0.41	0.39	0.03	138.7	8.17457258686358e-33	q:200-381 h:3320-3874
FBpp0234129_vir	BEL-277_AA-I_BEL_AEDES_AEGYPTI	472	6983	203	0.36	0.43	0.03	138.3	8.73884851790202e-33	q:186-381 h:3982-4590
FBpp0234129_vir	BEL-213_AA-I_LTR_PAO_LTR/PAO	472	6698	205	0.38	0.43	0.03	138.3	1.12244106899009e-32	q:186-381 h:3682-4290
FBpp0234129_vir	BEL-213_AA-I_BEL_AEDES_AEGYPTI	472	6698	205	0.38	0.43	0.03	138.3	1.12244106899009e-32	q:186-381 h:3682-4290
FBpp0234129_vir	BEL-622_AA-I_LTR_PAO_LTR/PAO	472	7884	188	0.4	0.4	0.02	137.9	1.41783468694557e-32	q:199-379 h:3317-3871
FBpp0234129_vir	BEL-622_AA-I_BEL_AEDES_AEGYPTI	472	7884	188	0.4	0.4	0.02	137.9	1.41783468694557e-32	q:199-379 h:3317-3871
FBpp0234129_vir	BEL-16_AA-I_LTR_PAO_LTR/PAO	472	5636	186	0.41	0.39	0.03	137.9	1.46595343472368e-32	q:200-379 h:2757-3311
FBpp0234129_vir	BEL-16_AA-I_BEL_AEDES_AEGYPTI	472	5636	186	0.41	0.39	0.03	137.9	1.46595343472368e-32	q:200-379 h:2757-3311
FBpp0234129_vir	BEL-89_AA-I_LTR_PAO_LTR/PAO	472	5581	167	0.44	0.35	0.03	137.1	2.50053782683285e-32	q:200-361 h:2706-3203
FBpp0234129_vir	BEL-89_AA-I_BEL_AEDES_AEGYPTI	472	5581	167	0.44	0.35	0.03	137.1	2.50053782683285e-32	q:200-361 h:2706-3203
FBpp0234129_vir	BEL-54_AA-I_LTR_PAO_LTR/PAO	472	7557	184	0.41	0.39	0.02	136.7	2.83392333624004e-32	q:202-381 h:3267-3815
FBpp0234129_vir	BEL-54_AA-I_BEL_AEDES_AEGYPTI	472	7557	184	0.41	0.39	0.02	136.7	2.83392333624004e-32	q:202-381 h:3267-3815
FBpp0234129_vir	BEL-618_AA-I_LTR_PAO_LTR/PAO	472	5778	188	0.4	0.4	0.03	136.7	2.95465188785447e-32	q:202-381 h:2880-3428
FBpp0234129_vir	BEL-618_AA-I_LTR_PAO_LTR/PAO	472	5778	173	0.29	0.37	0.03	104.8	1.28647370007902e-22	q:18-190 h:840-1358
FBpp0234129_vir	BEL-618_AA-I_BEL_AEDES_AEGYPTI	472	5778	188	0.4	0.4	0.03	136.7	2.95465188785447e-32	q:202-381 h:2880-3428
FBpp0234129_vir	BEL-618_AA-I_BEL_AEDES_AEGYPTI	472	5778	173	0.29	0.37	0.03	104.8	1.28647370007902e-22	q:18-190 h:840-1358
FBpp0234129_vir	DIVER2_I_LTR_PAO_LTR/PAO	472	4147	99	0.41	0.21	0.02	80.1	3.46041140283574e-32	q:110-203 h:702-998
FBpp0234129_vir	DIVER2_I_LTR_PAO_LTR/PAO	472	4147	76	0.47	0.16	0.02	77.4	3.46041140283574e-32	q:22-97 h:436-663
FBpp0234129_vir	DIVER2_I_BEL_DROSOPHILA_MELANOGASTER	472	4147	99	0.41	0.21	0.02	80.1	3.46041140283574e-32	q:110-203 h:702-998
FBpp0234129_vir	DIVER2_I_BEL_DROSOPHILA_MELANOGASTER	472	4147	76	0.47	0.16	0.02	77.4	3.46041140283574e-32	q:22-97 h:436-663
FBpp0234129_vir	BEL11-I_AG_LTR_PAO_LTR/PAO	472	5296	191	0.41	0.4	0.04	136.3	3.92383047809914e-32	q:200-381 h:2453-3004
FBpp0234129_vir	BEL11-I_AG_LTR_PAO_LTR/PAO	472	5296	185	0.34	0.39	0.03	108.2	1.14431076354475e-23	q:18-198 h:503-1054
FBpp0234129_vir	BEL11-I_AG_BEL_ANOPHELES_GAMBIAE_STR._PEST	472	5296	191	0.41	0.4	0.04	136.3	3.92383047809914e-32	q:200-381 h:2453-3004
FBpp0234129_vir	BEL11-I_AG_BEL_ANOPHELES_GAMBIAE_STR._PEST	472	5296	185	0.34	0.39	0.03	108.2	1.14431076354475e-23	q:18-198 h:503-1054
FBpp0234129_vir	BEL-27_CQ-I_LTR_PAO_LTR/PAO	472	7395	185	0.4	0.39	0.03	136.3	4.1252673898598e-32	q:200-379 h:3249-3803
FBpp0234129_vir	BEL-27_CQ-I_BEL_CULEX_QUINQUEFASCIATUS	472	7395	185	0.4	0.39	0.03	136.3	4.1252673898598e-32	q:200-379 h:3249-3803
FBpp0234129_vir	BEL-111_AA-I_LTR_PAO_LTR/PAO	472	5685	191	0.39	0.4	0.03	136	5.12468130894241e-32	q:200-383 h:2750-3310
FBpp0234129_vir	BEL-111_AA-I_BEL_AEDES_AEGYPTI	472	5685	191	0.39	0.4	0.03	136	5.12468130894241e-32	q:200-383 h:2750-3310
FBpp0234129_vir	BEL-8_DPE-I_BEL_DROSOPHILA_PERSIMILIS	472	6104	181	0.4	0.38	0.03	135.6	6.58227769351912e-32	q:200-380 h:3266-3802
FBpp0234129_vir	BEL-8_DPE-I_BEL_DROSOPHILA_PERSIMILIS	472	6104	164	0.32	0.35	0.03	107.1	2.63577564873634e-23	q:20-183 h:1280-1771
FBpp0234129_vir	BEL-6_CQ-I_LTR_PAO_LTR/PAO	472	5650	166	0.43	0.35	0.03	135.2	7.45986329864987e-32	q:200-361 h:2781-3278
FBpp0234129_vir	BEL-6_CQ-I_BEL_CULEX_QUINQUEFASCIATUS	472	5650	166	0.43	0.35	0.03	135.2	7.45986329864987e-32	q:200-361 h:2781-3278
FBpp0234129_vir	BEL12-I_AG_LTR_PAO_LTR/PAO	472	5887	185	0.41	0.39	0.03	135.2	7.90854119586808e-32	q:202-383 h:2940-3491
FBpp0234129_vir	BEL12-I_AG_BEL_ANOPHELES_GAMBIAE_STR._PEST	472	5887	185	0.41	0.39	0.03	135.2	7.90854119586808e-32	q:202-383 h:2940-3491
FBpp0234129_vir	BEL-224_AA-I_LTR_PAO_LTR/PAO	472	6013	185	0.39	0.39	0.03	134.4	1.51614472313922e-31	q:200-381 h:3029-3583
FBpp0234129_vir	BEL-224_AA-I_BEL_AEDES_AEGYPTI	472	6013	185	0.39	0.39	0.03	134.4	1.51614472313922e-31	q:200-381 h:3029-3583
FBpp0234129_vir	BEL-196_AA-I_LTR_PAO_LTR/PAO	472	6372	190	0.41	0.4	0.03	134.4	1.52884797836781e-31	q:199-383 h:3346-3909
FBpp0234129_vir	BEL-196_AA-I_BEL_AEDES_AEGYPTI	472	6372	190	0.41	0.4	0.03	134.4	1.52884797836781e-31	q:199-383 h:3346-3909
FBpp0234129_vir	BEL-200_AA-I_LTR_PAO_LTR/PAO	472	6505	209	0.39	0.44	0.03	134	2.0645029525095e-31	q:186-381 h:3499-4107
FBpp0234129_vir	BEL-200_AA-I_BEL_AEDES_AEGYPTI	472	6505	209	0.39	0.44	0.03	134	2.0645029525095e-31	q:186-381 h:3499-4107
FBpp0234129_vir	BEL-207_AA-I_LTR_PAO_LTR/PAO	472	6257	185	0.39	0.39	0.03	133.7	2.17048793361293e-31	q:200-381 h:2994-3548
FBpp0234129_vir	BEL-207_AA-I_LTR_PAO_LTR/PAO	472	6257	171	0.31	0.36	0.03	100.9	1.8576640596492e-21	q:20-190 h:963-1475
FBpp0234129_vir	BEL-207_AA-I_BEL_AEDES_AEGYPTI	472	6257	185	0.39	0.39	0.03	133.7	2.17048793361293e-31	q:200-381 h:2994-3548
FBpp0234129_vir	BEL-207_AA-I_BEL_AEDES_AEGYPTI	472	6257	171	0.31	0.36	0.03	100.9	1.8576640596492e-21	q:20-190 h:963-1475
FBpp0234129_vir	BEL-63_CQ-I_LTR_PAO_LTR/PAO	472	6238	184	0.4	0.39	0.03	133.7	2.26295333702408e-31	q:202-381 h:2841-3389
FBpp0234129_vir	BEL-63_CQ-I_BEL_CULEX_QUINQUEFASCIATUS	472	6238	184	0.4	0.39	0.03	133.7	2.26295333702408e-31	q:202-381 h:2841-3389
FBpp0234129_vir	BEL-74_AA-I_LTR_PAO_LTR/PAO	472	6876	205	0.38	0.43	0.03	133.7	2.33975388497261e-31	q:186-381 h:3869-4477
FBpp0234129_vir	BEL-74_AA-I_BEL_AEDES_AEGYPTI	472	6876	205	0.38	0.43	0.03	133.7	2.33975388497261e-31	q:186-381 h:3869-4477
FBpp0234129_vir	BEL-248_AA-I_BEL_AEDES_AEGYPTI	472	5619	188	0.39	0.4	0.03	133.7	2.58615119782253e-31	q:200-383 h:2762-3325
FBpp0234129_vir	BEL-599_AA-I_LTR_PAO_LTR/PAO	472	5438	183	0.38	0.39	0.03	133.7	2.6078196693241e-31	q:199-379 h:2580-3125
FBpp0234129_vir	BEL-599_AA-I_BEL_AEDES_AEGYPTI	472	5438	183	0.38	0.39	0.03	133.7	2.6078196693241e-31	q:199-379 h:2580-3125
FBpp0234129_vir	BEL-145_AA-I_LTR_PAO_LTR/PAO	472	6798	203	0.37	0.43	0.03	133.7	2.71891593206452e-31	q:186-381 h:3794-4402
FBpp0234129_vir	BEL-145_AA-I_BEL_AEDES_AEGYPTI	472	6798	203	0.37	0.43	0.03	133.7	2.71891593206452e-31	q:186-381 h:3794-4402
FBpp0234129_vir	BEL-3_DGRI-I_LTR_PAO_LTR/PAO	472	5418	186	0.4	0.39	0.03	133.3	3.61076891849047e-31	q:200-380 h:3067-3597
FBpp0234129_vir	BEL-3_DGRI-I_BEL_DROSOPHILA_GRIMSHAWI	472	5418	186	0.4	0.39	0.03	133.3	3.61076891849047e-31	q:200-380 h:3067-3597
FBpp0234129_vir	BEL-636_AA-I_LTR_PAO_LTR/PAO	472	7387	248	0.36	0.53	0.03	132.5	5.12616720533263e-31	q:186-408 h:4392-5087
FBpp0234129_vir	BEL-636_AA-I_BEL_AEDES_AEGYPTI	472	7387	248	0.36	0.53	0.03	132.5	5.12616720533263e-31	q:186-408 h:4392-5087
FBpp0234129_vir	BEL-3_DYA-I_BEL_DROSOPHILA_YAKUBA	472	6271	181	0.4	0.38	0.03	132.1	7.09765534547008e-31	q:200-380 h:3431-3967
FBpp0234129_vir	BEL-3_DYA-I_BEL_DROSOPHILA_YAKUBA	472	6271	167	0.32	0.35	0.03	113.6	2.70101853892059e-25	q:17-183 h:1445-1945
FBpp0234129_vir	BEL-1_SI-I_LTR_PAO_LTR/PAO	472	6291	183	0.4	0.39	0.03	132.1	7.27756076620198e-31	q:203-383 h:3290-3832
FBpp0234129_vir	BEL-1_SI-I_LTR_PAO_LTR/PAO	472	6291	187	0.33	0.4	0.03	113.2	3.8027431524017e-25	q:11-197 h:1283-1843
FBpp0234129_vir	BEL-1_SI-I_BEL_SOLENOPSIS_INVICTA	472	6291	183	0.4	0.39	0.03	132.1	7.27756076620198e-31	q:203-383 h:3290-3832
FBpp0234129_vir	BEL-1_SI-I_BEL_SOLENOPSIS_INVICTA	472	6291	187	0.33	0.4	0.03	113.2	3.8027431524017e-25	q:11-197 h:1283-1843
FBpp0234129_vir	BEL-50_CQ-I_LTR_PAO_LTR/PAO	472	5932	189	0.4	0.4	0.03	132.1	7.46202627880001e-31	q:200-383 h:3062-3628
FBpp0234129_vir	BEL-50_CQ-I_BEL_CULEX_QUINQUEFASCIATUS	472	5932	189	0.4	0.4	0.03	132.1	7.46202627880001e-31	q:200-383 h:3062-3628
FBpp0234129_vir	BEL-633_AA-I_LTR_PAO_LTR/PAO	472	5503	190	0.41	0.4	0.03	132.1	8.04395394473712e-31	q:200-383 h:2600-3163
FBpp0234129_vir	BEL-633_AA-I_BEL_AEDES_AEGYPTI	472	5503	190	0.41	0.4	0.03	132.1	8.04395394473712e-31	q:200-383 h:2600-3163
FBpp0234129_vir	BEL-120_AA-I_LTR_PAO_LTR/PAO	472	5727	189	0.37	0.4	0.03	132.1	8.11135146850073e-31	q:200-383 h:2872-3438
FBpp0234129_vir	BEL-120_AA-I_BEL_AEDES_AEGYPTI	472	5727	189	0.37	0.4	0.03	132.1	8.11135146850073e-31	q:200-383 h:2872-3438
FBpp0234129_vir	BEL-14_CQ-I_LTR_PAO_LTR/PAO	472	6744	187	0.41	0.4	0.03	131.7	8.24784534948103e-31	q:200-381 h:3808-4368
FBpp0234129_vir	BEL-14_CQ-I_BEL_CULEX_QUINQUEFASCIATUS	472	6744	187	0.41	0.4	0.03	131.7	8.24784534948103e-31	q:200-381 h:3808-4368
FBpp0234129_vir	BEL-17_DEL-I_BEL_DROSOPHILA_ELEGANS	472	4587	159	0.42	0.34	0.03	131.7	8.89105527851474e-31	q:37-195 h:105-557
FBpp0234129_vir	BEL-217_AA-I_LTR_PAO_LTR/PAO	472	5924	179	0.41	0.38	0.03	131.7	9.11641829810017e-31	q:186-361 h:2646-3182
FBpp0234129_vir	BEL-217_AA-I_BEL_AEDES_AEGYPTI	472	5924	179	0.41	0.38	0.03	131.7	9.11641829810017e-31	q:186-361 h:2646-3182
FBpp0234129_vir	BEL-614_AA-I_LTR_PAO_LTR/PAO	472	6961	204	0.38	0.43	0.03	131.7	9.26982495529899e-31	q:186-381 h:3982-4590
FBpp0234129_vir	BEL-614_AA-I_BEL_AEDES_AEGYPTI	472	6961	204	0.38	0.43	0.03	131.7	9.26982495529899e-31	q:186-381 h:3982-4590
FBpp0234129_vir	BEL1-I_DMOJ_LTR_PAO_LTR/PAO	472	4976	182	0.39	0.39	0.04	131.7	1.01608870506694e-30	q:199-380 h:2234-2770
FBpp0234129_vir	BEL1-I_DMOJ_LTR_PAO_LTR/PAO	472	4976	192	0.32	0.41	0.04	113.2	3.38349834824858e-25	q:18-201 h:890-1465
FBpp0234129_vir	BEL1-I_DMOJ_BEL_DROSOPHILA_MOJAVENSIS	472	4976	182	0.39	0.39	0.04	131.7	1.01608870506694e-30	q:199-380 h:2234-2770
FBpp0234129_vir	BEL1-I_DMOJ_BEL_DROSOPHILA_MOJAVENSIS	472	4976	192	0.32	0.41	0.04	113.2	3.38349834824858e-25	q:18-201 h:890-1465
FBpp0234129_vir	BEL-11_DBP-I_BEL_DROSOPHILA_BIPECTINATA	472	5901	181	0.39	0.38	0.03	131.3	1.13250206693541e-30	q:200-380 h:3059-3595
FBpp0234129_vir	BEL-11_DBP-I_BEL_DROSOPHILA_BIPECTINATA	472	5901	166	0.34	0.35	0.03	117.1	2.61160253632287e-26	q:18-183 h:1078-1575
FBpp0234129_vir	BEL-179_AA-I_LTR_PAO_LTR/PAO	472	6665	205	0.36	0.43	0.03	131.3	1.24136384907704e-30	q:186-381 h:3643-4251
FBpp0234129_vir	BEL-179_AA-I_BEL_AEDES_AEGYPTI	472	6665	205	0.36	0.43	0.03	131.3	1.24136384907704e-30	q:186-381 h:3643-4251
FBpp0234129_vir	BEL-93_AA-I_LTR_PAO_LTR/PAO	472	6436	189	0.4	0.4	0.03	131.3	1.33817186613329e-30	q:199-383 h:3434-3997
FBpp0234129_vir	BEL-93_AA-I_BEL_AEDES_AEGYPTI	472	6436	189	0.4	0.4	0.03	131.3	1.33817186613329e-30	q:199-383 h:3434-3997
FBpp0234129_vir	BEL-40_AA-I_LTR_PAO_LTR/PAO	472	5957	165	0.44	0.35	0.03	131	1.50398297173961e-30	q:201-361 h:3087-3581
FBpp0234129_vir	BEL-40_AA-I_BEL_AEDES_AEGYPTI	472	5957	165	0.44	0.35	0.03	131	1.50398297173961e-30	q:201-361 h:3087-3581
FBpp0234129_vir	BEL-29_CQ-I_LTR_PAO_LTR/PAO	472	5640	186	0.4	0.39	0.03	131	1.55502543666589e-30	q:200-381 h:2799-3347
FBpp0234129_vir	BEL-29_CQ-I_BEL_CULEX_QUINQUEFASCIATUS	472	5640	186	0.4	0.39	0.03	131	1.55502543666589e-30	q:200-381 h:2799-3347
FBpp0234129_vir	BEL-611_AA-I_LTR_PAO_LTR/PAO	472	5931	203	0.36	0.43	0.03	131	1.7187837240091e-30	q:186-383 h:2620-3225
FBpp0234129_vir	BEL-611_AA-I_BEL_AEDES_AEGYPTI	472	5931	203	0.36	0.43	0.03	131	1.7187837240091e-30	q:186-383 h:2620-3225
FBpp0234129_vir	BEL-25_AA-I_LTR_PAO_LTR/PAO	472	7241	192	0.36	0.41	0.03	131	1.76235001371523e-30	q:199-383 h:3251-3817
FBpp0234129_vir	BEL-25_AA-I_BEL_AEDES_AEGYPTI	472	7241	192	0.36	0.41	0.03	131	1.76235001371523e-30	q:199-383 h:3251-3817
FBpp0234129_vir	BEL-595_AA-I_LTR_PAO_LTR/PAO	472	5957	186	0.42	0.39	0.03	130.6	1.89978724480076e-30	q:200-381 h:3004-3558
FBpp0234129_vir	BEL-595_AA-I_BEL_AEDES_AEGYPTI	472	5957	186	0.42	0.39	0.03	130.6	1.89978724480076e-30	q:200-381 h:3004-3558
FBpp0234129_vir	BEL-117_AA-I_LTR_PAO_LTR/PAO	472	5511	186	0.38	0.39	0.03	130.6	2.06510155314432e-30	q:200-381 h:2614-3168
FBpp0234129_vir	BEL-117_AA-I_BEL_AEDES_AEGYPTI	472	5511	186	0.38	0.39	0.03	130.6	2.06510155314432e-30	q:200-381 h:2614-3168
FBpp0234129_vir	BEL-1_CQ-I_LTR_PAO_LTR/PAO	472	6864	204	0.39	0.43	0.03	130.6	2.11744601701151e-30	q:186-381 h:3854-4459
FBpp0234129_vir	BEL-1_CQ-I_BEL_CULEX_QUINQUEFASCIATUS	472	6864	204	0.39	0.43	0.03	130.6	2.11744601701151e-30	q:186-381 h:3854-4459
FBpp0234129_vir	BEL-75_AA-I_LTR_PAO_LTR/PAO	472	5833	203	0.37	0.43	0.03	130.6	2.13518736899216e-30	q:186-383 h:2592-3197
FBpp0234129_vir	BEL-75_AA-I_BEL_AEDES_AEGYPTI	472	5833	203	0.37	0.43	0.03	130.6	2.13518736899216e-30	q:186-383 h:2592-3197
FBpp0234129_vir	BEL-5_SI-I_LTR_PAO_LTR/PAO	472	5407	185	0.37	0.39	0.03	130.2	2.4401375324673e-30	q:200-381 h:2532-3080
FBpp0234129_vir	BEL-5_SI-I_BEL_SOLENOPSIS_INVICTA	472	5407	185	0.37	0.39	0.03	130.2	2.4401375324673e-30	q:200-381 h:2532-3080
FBpp0234129_vir	BEL-597_AA-I_LTR_PAO_LTR/PAO	472	7047	195	0.41	0.41	0.03	130.2	2.52295139190366e-30	q:200-383 h:4120-4686
FBpp0234129_vir	BEL-597_AA-I_BEL_AEDES_AEGYPTI	472	7047	195	0.41	0.41	0.03	130.2	2.52295139190366e-30	q:200-383 h:4120-4686
FBpp0234129_vir	BEL-58_AA-I_LTR_PAO_LTR/PAO	472	5783	209	0.36	0.44	0.04	129.8	3.67259373961414e-30	q:186-383 h:2588-3184
FBpp0234129_vir	BEL-58_AA-I_BEL_AEDES_AEGYPTI	472	5783	209	0.36	0.44	0.04	129.8	3.67259373961414e-30	q:186-383 h:2588-3184
FBpp0234129_vir	BEL-14_DAN-I_BEL_DROSOPHILA_ANANASSAE	472	6322	181	0.38	0.38	0.03	129.8	3.73439436244876e-30	q:200-380 h:3481-4017
FBpp0234129_vir	BEL-14_DAN-I_BEL_DROSOPHILA_ANANASSAE	472	6322	166	0.34	0.35	0.03	121.3	1.33933620858392e-27	q:18-183 h:1498-1995
FBpp0234129_vir	BEL-43_AA-I_LTR_PAO_LTR/PAO	472	6115	185	0.41	0.39	0.03	129.8	3.86113296045677e-30	q:203-383 h:2741-3286
FBpp0234129_vir	BEL-43_AA-I_BEL_AEDES_AEGYPTI	472	6115	185	0.41	0.39	0.03	129.8	3.86113296045677e-30	q:203-383 h:2741-3286
FBpp0234129_vir	BEL-256_AA-I_BEL_AEDES_AEGYPTI	472	6994	195	0.41	0.41	0.03	129.8	3.95900172358234e-30	q:200-383 h:4106-4672
FBpp0234129_vir	BEL-38_AA-I_LTR_PAO_LTR/PAO	472	6769	205	0.38	0.43	0.03	129	5.30167682970057e-30	q:186-381 h:3765-4373
FBpp0234129_vir	BEL-620_AA-I_LTR_PAO_LTR/PAO	472	5996	203	0.37	0.43	0.03	129	5.30167682970057e-30	q:186-381 h:3044-3652
FBpp0234129_vir	BEL-620_AA-I_BEL_AEDES_AEGYPTI	472	5996	203	0.37	0.43	0.03	129	5.30167682970057e-30	q:186-381 h:3044-3652
FBpp0234129_vir	BEL-38_AA-I_BEL_AEDES_AEGYPTI	472	6769	205	0.38	0.43	0.03	129	5.30167682970057e-30	q:186-381 h:3765-4373
FBpp0234129_vir	BEL-24_AA-I_LTR_PAO_LTR/PAO	472	5672	191	0.39	0.4	0.03	129	6.16082473097333e-30	q:200-383 h:2805-3377
FBpp0234129_vir	BEL-24_AA-I_LTR_PAO_LTR/PAO	472	5672	178	0.3	0.38	0.03	99.8	4.42411304488788e-21	q:23-198 h:763-1293
FBpp0234129_vir	BEL-24_AA-I_BEL_AEDES_AEGYPTI	472	5672	191	0.39	0.4	0.03	129	6.16082473097333e-30	q:200-383 h:2805-3377
FBpp0234129_vir	BEL-24_AA-I_BEL_AEDES_AEGYPTI	472	5672	178	0.3	0.38	0.03	99.8	4.42411304488788e-21	q:23-198 h:763-1293
FBpp0234129_vir	BEL-38_CQ-I_LTR_PAO_LTR/PAO	472	5693	184	0.4	0.39	0.03	129	6.58609529699915e-30	q:202-383 h:2846-3397
FBpp0234129_vir	BEL-38_CQ-I_BEL_CULEX_QUINQUEFASCIATUS	472	5693	184	0.4	0.39	0.03	129	6.58609529699915e-30	q:202-383 h:2846-3397
FBpp0234129_vir	BEL8-I_AG_LTR_PAO_LTR/PAO	472	5419	189	0.38	0.4	0.03	128.6	7.65338591726104e-30	q:199-383 h:2526-3089
FBpp0234129_vir	BEL8-I_AG_BEL_ANOPHELES_GAMBIAE_STR._PEST	472	5419	189	0.38	0.4	0.03	128.6	7.65338591726104e-30	q:199-383 h:2526-3089
FBpp0234129_vir	BEL-638_AA-I_LTR_PAO_LTR/PAO	472	6011	194	0.38	0.41	0.03	128.3	1.04214575176998e-29	q:199-383 h:3120-3689
FBpp0234129_vir	BEL-638_AA-I_BEL_AEDES_AEGYPTI	472	6011	194	0.38	0.41	0.03	128.3	1.04214575176998e-29	q:199-383 h:3120-3689
FBpp0234129_vir	BEL-257_AA-I_BEL_AEDES_AEGYPTI	472	6378	185	0.42	0.39	0.03	128.3	1.13283043481464e-29	q:202-381 h:3286-3834
FBpp0234129_vir	BEL-89_CQ-I_LTR_PAO_LTR/PAO	472	6838	191	0.4	0.4	0.03	127.9	1.24172378132474e-29	q:200-383 h:3908-4474
FBpp0234129_vir	BEL-89_CQ-I_BEL_CULEX_QUINQUEFASCIATUS	472	6838	191	0.4	0.4	0.03	127.9	1.24172378132474e-29	q:200-383 h:3908-4474
FBpp0234129_vir	BEL-5_CQ-I_LTR_PAO_LTR/PAO	472	5709	186	0.41	0.39	0.03	127.5	1.56850911589639e-29	q:200-381 h:2842-3396
FBpp0234129_vir	BEL-5_CQ-I_BEL_CULEX_QUINQUEFASCIATUS	472	5709	186	0.41	0.39	0.03	127.5	1.56850911589639e-29	q:200-381 h:2842-3396
FBpp0234129_vir	BEL-20_AA-I_LTR_PAO_LTR/PAO	472	5796	189	0.36	0.4	0.03	127.5	1.85336065332394e-29	q:199-383 h:2986-3549
FBpp0234129_vir	BEL-20_AA-I_BEL_AEDES_AEGYPTI	472	5796	189	0.36	0.4	0.03	127.5	1.85336065332394e-29	q:199-383 h:2986-3549
FBpp0234129_vir	BEL-77_CQ-I_LTR_PAO_LTR/PAO	472	7137	186	0.38	0.39	0.03	127.5	1.96483212772362e-29	q:201-379 h:4165-4722
FBpp0234129_vir	BEL-77_CQ-I_BEL_CULEX_QUINQUEFASCIATUS	472	7137	186	0.38	0.39	0.03	127.5	1.96483212772362e-29	q:201-379 h:4165-4722
FBpp0234129_vir	BEL-625_AA-I_LTR_PAO_LTR/PAO	472	7190	198	0.37	0.42	0.03	126.7	2.6978881775082e-29	q:200-383 h:3192-3755
FBpp0234129_vir	BEL-625_AA-I_BEL_AEDES_AEGYPTI	472	7190	198	0.37	0.42	0.03	126.7	2.6978881775082e-29	q:200-383 h:3192-3755
FBpp0234129_vir	BEL-12_CQ-I_LTR_PAO_LTR/PAO	472	8206	190	0.39	0.4	0.02	126.7	2.74328692878029e-29	q:199-383 h:5181-5744
FBpp0234129_vir	BEL-12_CQ-I_BEL_CULEX_QUINQUEFASCIATUS	472	8206	190	0.39	0.4	0.02	126.7	2.74328692878029e-29	q:199-383 h:5181-5744
FBpp0234129_vir	BEL-236_AA-I_LTR_PAO_LTR/PAO	472	6741	203	0.36	0.43	0.03	126.7	3.03217993242865e-29	q:186-381 h:3738-4346
FBpp0234129_vir	BEL-236_AA-I_BEL_AEDES_AEGYPTI	472	6741	203	0.36	0.43	0.03	126.7	3.03217993242865e-29	q:186-381 h:3738-4346
FBpp0234129_vir	BEL-3_DMOJ-I_BEL_DROSOPHILA_MOJAVENSIS	472	7699	185	0.39	0.39	0.02	126.7	3.29603196621536e-29	q:199-379 h:3059-3607
FBpp0234129_vir	BEL-116_AA-I_LTR_PAO_LTR/PAO	472	6337	186	0.39	0.39	0.03	126.7	3.40789333645211e-29	q:200-381 h:3292-3846
FBpp0234129_vir	BEL-116_AA-I_BEL_AEDES_AEGYPTI	472	6337	186	0.39	0.39	0.03	126.7	3.40789333645211e-29	q:200-381 h:3292-3846
FBpp0234129_vir	BEL16-I_AG_LTR_PAO_LTR/PAO	472	5510	202	0.37	0.43	0.04	126.3	3.46523970952757e-29	q:186-383 h:2568-3173
FBpp0234129_vir	BEL16-I_AG_BEL_ANOPHELES_GAMBIAE_STR._PEST	472	5510	202	0.37	0.43	0.04	126.3	3.46523970952757e-29	q:186-383 h:2568-3173
FBpp0234129_vir	BEL-592_AA-I_LTR_PAO_LTR/PAO	472	6704	186	0.41	0.39	0.03	126.3	3.70443892668386e-29	q:202-383 h:3446-4000
FBpp0234129_vir	BEL-592_AA-I_BEL_AEDES_AEGYPTI	472	6704	186	0.41	0.39	0.03	126.3	3.70443892668386e-29	q:202-383 h:3446-4000
FBpp0234129_vir	BEL-163_AA-I_LTR_PAO_LTR/PAO	472	5706	167	0.43	0.35	0.03	126.3	3.7983359407318e-29	q:201-363 h:2838-3338
FBpp0234129_vir	BEL-163_AA-I_BEL_AEDES_AEGYPTI	472	5706	167	0.43	0.35	0.03	126.3	3.7983359407318e-29	q:201-363 h:2838-3338
FBpp0234129_vir	BEL-55_AA-I_LTR_PAO_LTR/PAO	472	6203	201	0.36	0.43	0.03	126.3	3.89461297761759e-29	q:186-381 h:3012-3611
FBpp0234129_vir	BEL-55_AA-I_BEL_AEDES_AEGYPTI	472	6203	201	0.36	0.43	0.03	126.3	3.89461297761759e-29	q:186-381 h:3012-3611
FBpp0234129_vir	BEL-193_AA-I_LTR_PAO_LTR/PAO	472	7241	191	0.37	0.4	0.03	126.3	4.12885678227182e-29	q:201-383 h:3258-3815
FBpp0234129_vir	BEL-193_AA-I_BEL_AEDES_AEGYPTI	472	7241	191	0.37	0.4	0.03	126.3	4.12885678227182e-29	q:201-383 h:3258-3815
FBpp0234129_vir	BEL-10_CQ-I_LTR_PAO_LTR/PAO	472	4394	166	0.39	0.35	0.04	125.9	4.96078036734711e-29	q:199-361 h:2577-3074
FBpp0234129_vir	BEL-10_CQ-I_BEL_CULEX_QUINQUEFASCIATUS	472	4394	166	0.39	0.35	0.04	125.9	4.96078036734711e-29	q:199-361 h:2577-3074
FBpp0234129_vir	BEL-2_DEL-I_BEL_DROSOPHILA_ELEGANS	472	6343	184	0.36	0.39	0.03	125.6	5.96032828232791e-29	q:200-383 h:3506-4048
FBpp0234129_vir	BEL-2_DEL-I_BEL_DROSOPHILA_ELEGANS	472	6343	165	0.32	0.35	0.03	102.1	8.33867982544429e-22	q:23-187 h:1543-2037
FBpp0234129_vir	BEL-73_AA-I_LTR_PAO_LTR/PAO	472	5242	187	0.37	0.4	0.04	125.6	6.16261105614688e-29	q:200-383 h:2380-2934
FBpp0234129_vir	BEL-73_AA-I_BEL_AEDES_AEGYPTI	472	5242	187	0.37	0.4	0.04	125.6	6.16261105614688e-29	q:200-383 h:2380-2934
FBpp0234129_vir	BEL-34_CQ-I_LTR_PAO_LTR/PAO	472	6494	189	0.39	0.4	0.03	125.6	6.81158991419087e-29	q:202-383 h:3603-4166
FBpp0234129_vir	BEL-34_CQ-I_BEL_CULEX_QUINQUEFASCIATUS	472	6494	189	0.39	0.4	0.03	125.6	6.81158991419087e-29	q:202-383 h:3603-4166
FBpp0234129_vir	NOBEL_I_LTR_PAO_LTR/PAO	472	6294	166	0.36	0.35	0.03	125.2	7.65560500910732e-29	q:18-183 h:1461-1958
FBpp0234129_vir	NOBEL_I_LTR_PAO_LTR/PAO	472	6294	154	0.4	0.33	0.02	110.9	1.59721676958711e-24	q:227-380 h:3533-3988
FBpp0234129_vir	NOBEL_I_BEL_DROSOPHILA_PERSIMILIS	472	6294	166	0.36	0.35	0.03	125.2	7.65560500910732e-29	q:18-183 h:1461-1958
FBpp0234129_vir	NOBEL_I_BEL_DROSOPHILA_PERSIMILIS	472	6294	154	0.4	0.33	0.02	110.9	1.59721676958711e-24	q:227-380 h:3533-3988
FBpp0234129_vir	BEL-12_LH-I_BEL_LINEPITHEMA_HUMILE	472	5954	183	0.39	0.39	0.03	125.2	8.1160559074557e-29	q:201-381 h:3078-3626
FBpp0234129_vir	BEL-12_LH-I_BEL_LINEPITHEMA_HUMILE	472	5954	74	0.42	0.16	0.01	66.2	1.64539588225205e-22	q:34-107 h:1126-1347
FBpp0234129_vir	BEL-12_LH-I_BEL_LINEPITHEMA_HUMILE	472	5954	93	0.31	0.2	0.02	58.5	1.64539588225205e-22	q:104-196 h:1335-1613
FBpp0234129_vir	BEL-87_CQ-I_LTR_PAO_LTR/PAO	472	5414	192	0.39	0.41	0.04	125.2	9.19813329258825e-29	q:199-384 h:2521-3090
FBpp0234129_vir	BEL-87_CQ-I_BEL_CULEX_QUINQUEFASCIATUS	472	5414	192	0.39	0.41	0.04	125.2	9.19813329258825e-29	q:199-384 h:2521-3090
FBpp0234129_vir	BEL-1_AA-I_LTR_PAO_LTR/PAO	472	5465	189	0.38	0.4	0.03	124.8	1.042447920923e-28	q:200-383 h:2604-3170
FBpp0234129_vir	BEL-25_CQ-I_LTR_PAO_LTR/PAO	472	6045	189	0.37	0.4	0.03	124.8	1.042447920923e-28	q:200-383 h:3189-3755
FBpp0234129_vir	BEL-25_CQ-I_BEL_CULEX_QUINQUEFASCIATUS	472	6045	189	0.37	0.4	0.03	124.8	1.042447920923e-28	q:200-383 h:3189-3755
FBpp0234129_vir	BEL-1_AA-I_BEL_AEDES_AEGYPTI	472	5465	189	0.38	0.4	0.03	124.8	1.042447920923e-28	q:200-383 h:2604-3170
FBpp0234129_vir	BEL15-I_AG_LTR_PAO_LTR/PAO	472	5669	189	0.38	0.4	0.03	124.8	1.20131341108609e-28	q:199-383 h:2645-3208
FBpp0234129_vir	BEL15-I_AG_BEL_ANOPHELES_GAMBIAE_STR._PEST	472	5669	189	0.38	0.4	0.03	124.8	1.20131341108609e-28	q:199-383 h:2645-3208
FBpp0234129_vir	BEL-23_AA-I_LTR_PAO_LTR/PAO	472	5409	165	0.37	0.35	0.03	124.8	1.21137880302238e-28	q:200-360 h:2542-3036
FBpp0234129_vir	BEL-23_AA-I_BEL_AEDES_AEGYPTI	472	5409	165	0.37	0.35	0.03	124.8	1.21137880302238e-28	q:200-360 h:2542-3036
FBpp0234129_vir	BEL-3_DEU-I_BEL_DROSOPHILA_EUGRACILIS	472	5642	185	0.38	0.39	0.03	124	1.71978058786561e-28	q:200-379 h:2816-3346
FBpp0234129_vir	BEL-3_DEU-I_BEL_DROSOPHILA_EUGRACILIS	472	5642	170	0.34	0.36	0.03	105.5	6.7105271015355e-23	q:18-187 h:875-1381
FBpp0234129_vir	BEL-21_CQ-I_LTR_PAO_LTR/PAO	472	7569	187	0.37	0.4	0.02	124	1.79304531483e-28	q:200-379 h:3263-3814
FBpp0234129_vir	BEL-21_CQ-I_BEL_CULEX_QUINQUEFASCIATUS	472	7569	187	0.37	0.4	0.02	124	1.79304531483e-28	q:200-379 h:3263-3814
FBpp0234129_vir	BEL-8_SI-I_LTR_PAO_LTR/PAO	472	5587	190	0.37	0.4	0.03	123.6	2.4011474265375e-28	q:200-381 h:2715-3263
FBpp0234129_vir	BEL-8_SI-I_LTR_PAO_LTR/PAO	472	5587	178	0.34	0.38	0.03	114	2.00021352730114e-25	q:18-195 h:645-1178
FBpp0234129_vir	BEL-8_SI-I_BEL_SOLENOPSIS_INVICTA	472	5587	190	0.37	0.4	0.03	123.6	2.4011474265375e-28	q:200-381 h:2715-3263
FBpp0234129_vir	BEL-8_SI-I_BEL_SOLENOPSIS_INVICTA	472	5587	178	0.34	0.38	0.03	114	2.00021352730114e-25	q:18-195 h:645-1178
FBpp0234129_vir	BEL-9_SI-I_LTR_PAO_LTR/PAO	472	6453	188	0.34	0.4	0.03	123.6	2.46200969963822e-28	q:201-383 h:3477-4040
FBpp0234129_vir	BEL-9_SI-I_LTR_PAO_LTR/PAO	472	6453	171	0.35	0.36	0.03	116.7	2.88662797866314e-26	q:18-188 h:1503-2015
FBpp0234129_vir	BEL-9_SI-I_BEL_SOLENOPSIS_INVICTA	472	6453	188	0.34	0.4	0.03	123.6	2.46200969963822e-28	q:201-383 h:3477-4040
FBpp0234129_vir	BEL-9_SI-I_BEL_SOLENOPSIS_INVICTA	472	6453	171	0.35	0.36	0.03	116.7	2.88662797866314e-26	q:18-188 h:1503-2015
FBpp0234129_vir	BEL-286_AA-I_BEL_AEDES_AEGYPTI	472	6148	186	0.37	0.39	0.03	123.6	2.69867042757655e-28	q:203-383 h:3240-3797
FBpp0234129_vir	BEL-6_AA-I_LTR_PAO_LTR/PAO	472	5687	183	0.38	0.39	0.03	123.2	3.29698764749687e-28	q:203-381 h:2757-3299
FBpp0234129_vir	BEL-6_AA-I_BEL_AEDES_AEGYPTI	472	5687	183	0.38	0.39	0.03	123.2	3.29698764749687e-28	q:203-381 h:2757-3299
FBpp0234129_vir	BEL-1_LH-I_BEL_LINEPITHEMA_HUMILE	472	5973	167	0.38	0.35	0.03	122.9	4.02795666957692e-28	q:199-364 h:2978-3469
FBpp0234129_vir	BEL-1_LH-I_BEL_LINEPITHEMA_HUMILE	472	5973	184	0.35	0.39	0.03	119	5.91423185149759e-27	q:23-204 h:1018-1569
FBpp0234129_vir	BEL-12_DTA-I_LTR_PAO_LTR/PAO	472	5661	179	0.37	0.38	0.03	122.9	4.06170553328525e-28	q:203-380 h:2849-3373
FBpp0234129_vir	BEL-12_DTA-I_BEL_DROSOPHILA_TAKAHASHII	472	5661	179	0.37	0.38	0.03	122.9	4.06170553328525e-28	q:203-380 h:2849-3373
FBpp0234129_vir	BEL-4_LH-I_BEL_LINEPITHEMA_HUMILE	472	5822	180	0.38	0.38	0.03	122.9	4.83954988527536e-28	q:203-381 h:2831-3367
FBpp0234129_vir	BEL-4_LH-I_BEL_LINEPITHEMA_HUMILE	472	5822	171	0.36	0.36	0.03	115.9	4.92384156390463e-26	q:18-188 h:839-1351
FBpp0234129_vir	BEL-11_SI-I_BEL_SOLENOPSIS_INVICTA	472	5319	195	0.36	0.41	0.04	122.9	4.92098747907261e-28	q:199-383 h:2458-3021
FBpp0234129_vir	BEL-79_CQ-I_LTR_PAO_LTR/PAO	472	5870	186	0.38	0.39	0.03	122.5	5.04572054650797e-28	q:201-383 h:2952-3506
FBpp0234129_vir	BEL-79_CQ-I_BEL_CULEX_QUINQUEFASCIATUS	472	5870	186	0.38	0.39	0.03	122.5	5.04572054650797e-28	q:201-383 h:2952-3506
FBpp0234129_vir	BEL-4_DWIL-I_LTR_PAO_LTR/PAO	472	5548	194	0.37	0.41	0.03	122.5	5.81467106361116e-28	q:203-383 h:2597-3148
FBpp0234129_vir	BEL-4_DWIL-I_BEL_DROSOPHILA_WILLISTONI	472	5548	194	0.37	0.41	0.03	122.5	5.81467106361116e-28	q:203-383 h:2597-3148
FBpp0234129_vir	BEL-9_DAN-I_BEL_DROSOPHILA_ANANASSAE	472	4060	304	0.29	0.64	0.07	122.5	5.86339019277073e-28	q:200-467 h:2480-3370
FBpp0234129_vir	BEL-19_CQ-I_LTR_PAO_LTR/PAO	472	5847	186	0.38	0.39	0.03	122.5	6.37360642720392e-28	q:200-383 h:2908-3465
FBpp0234129_vir	BEL-2_HMM-I_BEL_HELICONIUS_MELPOMENE_MELPOMENE	472	5827	189	0.33	0.4	0.03	122.5	6.37360642720392e-28	q:199-383 h:2655-3212
FBpp0234129_vir	BEL-19_CQ-I_BEL_CULEX_QUINQUEFASCIATUS	472	5847	186	0.38	0.39	0.03	122.5	6.37360642720392e-28	q:200-383 h:2908-3465
FBpp0234129_vir	BEL5-I_AG_LTR_PAO_LTR/PAO	472	5282	193	0.37	0.41	0.04	122.5	6.42700868355561e-28	q:200-383 h:2418-2975
FBpp0234129_vir	BEL5-I_AG_BEL_ANOPHELES_GAMBIAE_STR._PEST	472	5282	193	0.37	0.41	0.04	122.5	6.42700868355561e-28	q:200-383 h:2418-2975
FBpp0234129_vir	BEL-155_AA-I_LTR_PAO_LTR/PAO	472	5958	187	0.37	0.4	0.03	122.1	6.87065344542773e-28	q:200-383 h:2954-3511
FBpp0234129_vir	BEL-155_AA-I_BEL_AEDES_AEGYPTI	472	5958	187	0.37	0.4	0.03	122.1	6.87065344542773e-28	q:200-383 h:2954-3511
FBpp0234129_vir	BEL-7_SI-I_LTR_PAO_LTR/PAO	472	6252	182	0.36	0.39	0.03	122.1	7.65782474437714e-28	q:200-381 h:3260-3796
FBpp0234129_vir	BEL-7_SI-I_BEL_SOLENOPSIS_INVICTA	472	6252	182	0.36	0.39	0.03	122.1	7.65782474437714e-28	q:200-381 h:3260-3796
FBpp0234129_vir	BEL-15_DEL-I_BEL_DROSOPHILA_ELEGANS	472	3950	129	0.47	0.27	0.03	122.1	8.39393328964193e-28	q:17-145 h:617-1003
FBpp0234129_vir	BEL-5_DYA-I_BEL_DROSOPHILA_YAKUBA	472	5651	184	0.34	0.39	0.03	121.7	8.67880822079538e-28	q:18-201 h:856-1407
FBpp0234129_vir	BEL-5_DYA-I_BEL_DROSOPHILA_YAKUBA	472	5651	185	0.33	0.39	0.03	111.7	1.09723551193141e-24	q:200-380 h:2818-3351
FBpp0234129_vir	BEL-273_AA-I_BEL_AEDES_AEGYPTI	472	5783	186	0.37	0.39	0.03	121.7	9.7541878658581e-28	q:201-383 h:2865-3419
FBpp0234129_vir	BEL-107_AA-I_LTR_PAO_LTR/PAO	472	5245	190	0.36	0.4	0.04	121.3	1.10546700483777e-27	q:199-384 h:2368-2937
FBpp0234129_vir	BEL-107_AA-I_BEL_AEDES_AEGYPTI	472	5245	190	0.36	0.4	0.04	121.3	1.10546700483777e-27	q:199-384 h:2368-2937
FBpp0234129_vir	BEL-15_AA-I_LTR_PAO_LTR/PAO	472	5368	187	0.4	0.4	0.03	120.9	1.48038046324557e-27	q:199-379 h:2513-3061
FBpp0234129_vir	BEL-15_AA-I_BEL_AEDES_AEGYPTI	472	5368	187	0.4	0.4	0.03	120.9	1.48038046324557e-27	q:199-379 h:2513-3061
FBpp0234129_vir	BEL4-I_AG_LTR_PAO_LTR/PAO	472	5410	190	0.37	0.4	0.04	120.9	1.54344645620326e-27	q:201-383 h:2531-3091
FBpp0234129_vir	BEL4-I_AG_BEL_ANOPHELES_GAMBIAE_STR._PEST	472	5410	190	0.37	0.4	0.04	120.9	1.54344645620326e-27	q:201-383 h:2531-3091
FBpp0234129_vir	BEL-6_LH-I_BEL_LINEPITHEMA_HUMILE	472	5818	183	0.37	0.39	0.03	120.9	1.55637846326402e-27	q:203-383 h:2814-3356
FBpp0234129_vir	BEL-6_LH-I_BEL_LINEPITHEMA_HUMILE	472	5818	189	0.37	0.4	0.03	120.9	1.69181027536797e-27	q:18-203 h:822-1388
FBpp0234129_vir	BEL-6_DBP-I_BEL_DROSOPHILA_BIPECTINATA	472	5611	201	0.34	0.43	0.04	120.6	1.88564111003533e-27	q:186-383 h:2650-3246
FBpp0234129_vir	BEL-204_AA-I_LTR_PAO_LTR/PAO	472	6873	207	0.36	0.44	0.03	120.6	2.10167915848714e-27	q:186-383 h:3897-4508
FBpp0234129_vir	BEL-204_AA-I_BEL_AEDES_AEGYPTI	472	6873	207	0.36	0.44	0.03	120.6	2.10167915848714e-27	q:186-383 h:3897-4508
FBpp0225632_vir	GYPSY-5_DPER-I_GYPSY_DROSOPHILA_PERSIMILIS	272	5234	116	0.59	0.43	0.02	140.2	1.24075826271998e-33	q:143-256 h:557-904
FBpp0225632_vir	GYPSY-5_DPER-I_GYPSY_DROSOPHILA_PERSIMILIS	272	5234	96	0.5	0.35	0.02	102.8	2.07068697041151e-22	q:52-146 h:533-820
FBpp0225632_vir	GYPSY15-I_DYA_LTR_GYPSY_LTR/GYPSY	272	5028	132	0.5	0.49	0.03	124	8.11915490438787e-29	q:126-254 h:617-1012
FBpp0225632_vir	GYPSY15-I_DYA_LTR_GYPSY_LTR/GYPSY	272	5028	178	0.38	0.65	0.04	100.9	7.93453040477606e-22	q:51-221 h:635-1129
FBpp0225632_vir	GYPSY15-I_DYA_GYPSY_DROSOPHILA_YAKUBA	272	5028	132	0.5	0.49	0.03	124	8.11915490438787e-29	q:126-254 h:617-1012
FBpp0225632_vir	GYPSY15-I_DYA_GYPSY_DROSOPHILA_YAKUBA	272	5028	178	0.38	0.65	0.04	100.9	7.93453040477606e-22	q:51-221 h:635-1129
FBpp0234152_vir	HELENA_LINE_JOCKEY_LINE/JOCKEY_2	149	4004	106	0.85	0.71	0.03	184.5	2.22327489991562e-57	q:36-141 h:2869-3186
FBpp0234152_vir	HELENA_LINE_JOCKEY_LINE/JOCKEY_2	149	4004	20	0.95	0.13	0	46.6	2.22327489991562e-57	q:15-34 h:2808-2867
FBpp0234152_vir	HELENA_LINE_JOCKEY_LINE/JOCKEY_2	149	4004	12	0.92	0.08	0	29.6	2.22327489991562e-57	q:1-12 h:2762-2797
FBpp0234152_vir	HELENA_JOCKEY_DROSOPHILA_VIRILIS	149	4004	106	0.85	0.71	0.03	184.5	2.22327489991562e-57	q:36-141 h:2869-3186
FBpp0234152_vir	HELENA_JOCKEY_DROSOPHILA_VIRILIS	149	4004	20	0.95	0.13	0	46.6	2.22327489991562e-57	q:15-34 h:2808-2867
FBpp0234152_vir	HELENA_JOCKEY_DROSOPHILA_VIRILIS	149	4004	12	0.92	0.08	0	29.6	2.22327489991562e-57	q:1-12 h:2762-2797
FBpp0234152_vir	HEL-LIKE_LINE_JOCKEY_LINE/JOCKEY	149	1749	125	0.78	0.84	0.07	210.7	2.64042073781952e-55	q:16-140 h:466-840
FBpp0234152_vir	HELENA_LINE_JOCKEY_LINE/JOCKEY_1	149	3840	128	0.77	0.86	0.03	208	1.64153935361666e-54	q:15-142 h:3080-3463
FBpp0234152_vir	DV26847-LIKE_LINE_OTHERLINE_LINE/OTHERLINE	149	3091	128	0.77	0.86	0.04	207.2	2.66331591716693e-54	q:15-142 h:1792-2175
FBpp0234152_vir	JOCKEY-13_DAN_JOCKEY_DROSOPHILA_ANANASSAE	149	5012	125	0.76	0.84	0.02	199.9	4.07831125997522e-52	q:16-140 h:3788-4162
FBpp0234152_vir	JOCKEY-15_DBP_JOCKEY_DROSOPHILA_BIPECTINATA	149	3396	125	0.74	0.84	0.04	196.8	3.5696691016067e-51	q:16-140 h:2176-2550
FBpp0234152_vir	JOCKEY-6_DF_JOCKEY_DROSOPHILA_FICUSPHILA	149	4958	125	0.75	0.84	0.03	196.4	4.47163517578335e-51	q:16-140 h:3722-4096
FBpp0234152_vir	HELENA_DS_LINE_JOCKEY_LINE/JOCKEY	149	4912	127	0.69	0.85	0.03	188.7	7.7356833101589e-49	q:16-142 h:3659-4039
FBpp0234152_vir	HELENA_DS_LINE_JOCKEY_LINE/JOCKEY	149	4912	12	0.75	0.08	0	21.9	7.7356833101589e-49	q:1-12 h:3610-3645
FBpp0234152_vir	HELENA_DS_NON-LTR_RETROTRANSPOSON_DROSOPHILA_SIMULANS	149	4912	127	0.69	0.85	0.03	188.7	7.7356833101589e-49	q:16-142 h:3659-4039
FBpp0234152_vir	HELENA_DS_NON-LTR_RETROTRANSPOSON_DROSOPHILA_SIMULANS	149	4912	12	0.75	0.08	0	21.9	7.7356833101589e-49	q:1-12 h:3610-3645
FBpp0234152_vir	HELENA_RT_LINE_JOCKEY_LINE/JOCKEY	149	1317	127	0.69	0.85	0.1	188.7	8.15791103845444e-49	q:16-142 h:271-651
FBpp0234152_vir	HELENA_RT_LINE_JOCKEY_LINE/JOCKEY	149	1317	12	0.75	0.08	0.01	21.9	8.15791103845444e-49	q:1-12 h:222-257
FBpp0234152_vir	HELENA_RT_JOCKEY_DROSOPHILA_MELANOGASTER	149	1317	127	0.69	0.85	0.1	188.7	8.15791103845444e-49	q:16-142 h:271-651
FBpp0234152_vir	HELENA_RT_JOCKEY_DROSOPHILA_MELANOGASTER	149	1317	12	0.75	0.08	0.01	21.9	8.15791103845444e-49	q:1-12 h:222-257
FBpp0234152_vir	BS-LIKE_LINE_JOCKEY_LINE/JOCKEY	149	5032	127	0.65	0.85	0.03	184.5	1.84868815267667e-47	q:15-141 h:3790-4170
FBpp0234152_vir	JOCKEY-5_DPER_JOCKEY_DROSOPHILA_PERSIMILIS	149	5081	115	0.69	0.77	0.02	169.1	5.47671302951585e-46	q:15-129 h:3800-4144
FBpp0234152_vir	JOCKEY-5_DPER_JOCKEY_DROSOPHILA_PERSIMILIS	149	5081	18	0.61	0.12	0	32.3	5.47671302951585e-46	q:125-142 h:4134-4187
FBpp0234152_vir	BS_LINE_JOCKEY_LINE/JOCKEY	149	5126	124	0.64	0.83	0.02	177.6	2.53988446787108e-45	q:17-140 h:3880-4251
FBpp0234152_vir	BS_JOCKEY_DROSOPHILA_MELANOGASTER	149	5126	124	0.64	0.83	0.02	177.6	2.53988446787108e-45	q:17-140 h:3880-4251
FBpp0234152_vir	JOCKEY-9_DEU_JOCKEY_DROSOPHILA_EUGRACILIS	149	718	56	0.79	0.38	0.08	101.7	1.87538952877204e-43	q:16-71 h:213-380
FBpp0234152_vir	JOCKEY-9_DEU_JOCKEY_DROSOPHILA_EUGRACILIS	149	718	67	0.69	0.45	0.09	90.9	1.87538952877204e-43	q:74-140 h:385-585
FBpp0234152_vir	JOCKEY-1_DGRI_JOCKEY_DROSOPHILA_GRIMSHAWI	149	5490	122	0.52	0.82	0.02	143.7	3.58626551648908e-35	q:18-139 h:4212-4577
FBpp0234152_vir	BS3_DM_LINE_JOCKEY_LINE/JOCKEY	149	1790	119	0.54	0.8	0.07	142.5	9.36184760742357e-35	q:17-135 h:524-880
FBpp0234152_vir	BS3_DM_JOCKEY_DROSOPHILA_MELANOGASTER	149	1790	119	0.54	0.8	0.07	142.5	9.36184760742357e-35	q:17-135 h:524-880
FBpp0234152_vir	JOCKEY-1_DVI_JOCKEY_DROSOPHILA_VIRILIS	149	5106	118	0.51	0.79	0.02	141.4	1.90270455108711e-34	q:17-134 h:3836-4189
FBpp0234152_vir	JOCKEY-3_DEU_JOCKEY_DROSOPHILA_EUGRACILIS	149	5079	126	0.49	0.85	0.02	141.4	2.10307660369753e-34	q:11-136 h:3782-4159
FBpp0234152_vir	JOCKEY-6_DK_JOCKEY_DROSOPHILA_KIKKAWAI	149	3710	119	0.52	0.8	0.03	141	2.19267020316147e-34	q:18-136 h:2451-2807
FBpp0234152_vir	JOCKEY-6_DRH_JOCKEY_DROSOPHILA_RHOPALOA	149	3891	121	0.51	0.81	0.03	139	9.05717781400916e-34	q:16-136 h:2762-3124
FBpp0234152_vir	JOCKEY-3_DEL_JOCKEY_DROSOPHILA_ELEGANS	149	4637	121	0.5	0.81	0.03	137.9	2.36435138609315e-33	q:18-138 h:3405-3767
FBpp0234152_vir	G4_DM_LINE_JOCKEY_LINE/JOCKEY	149	3856	117	0.53	0.79	0.03	137.5	2.61333903898603e-33	q:17-133 h:2664-3014
FBpp0234152_vir	G4_DM_JOCKEY_DROSOPHILA_MELANOGASTER	149	3856	117	0.53	0.79	0.03	137.5	2.61333903898603e-33	q:17-133 h:2664-3014
FBpp0234152_vir	BS2_LINE_JOCKEY_LINE/JOCKEY	149	4721	119	0.53	0.8	0.03	136.7	5.13701657965398e-33	q:17-135 h:3453-3809
FBpp0234152_vir	BS2_JOCKEY_DROSOPHILA_MELANOGASTER	149	4721	119	0.53	0.8	0.03	136.7	5.13701657965398e-33	q:17-135 h:3453-3809
FBpp0234152_vir	JOCKEY-1_DK_JOCKEY_DROSOPHILA_KIKKAWAI	149	4935	120	0.5	0.81	0.02	136.3	5.31135764170034e-33	q:16-135 h:3813-4172
FBpp0234152_vir	JOCKEY-2_DBI_JOCKEY_DROSOPHILA_BIARMIPES	149	2500	123	0.5	0.83	0.05	134.8	1.57137319878161e-32	q:18-140 h:1235-1603
FBpp0234152_vir	JOCKEY-1_DT_JOCKEY_DROSOPHILA_TAKAHASHII	149	5123	119	0.5	0.8	0.02	134.8	1.76607997300414e-32	q:16-134 h:3864-4220
FBpp0234152_vir	G2_DM_LINE_JOCKEY_LINE/JOCKEY	149	3102	124	0.48	0.83	0.04	134.8	1.96841989269888e-32	q:17-140 h:1890-2261
FBpp0234152_vir	G2_DM_JOCKEY_DROSOPHILA_MELANOGASTER	149	3102	124	0.48	0.83	0.04	134.8	1.96841989269888e-32	q:17-140 h:1890-2261
FBpp0234152_vir	JOCKEY-6_DEU_JOCKEY_DROSOPHILA_EUGRACILIS	149	4791	118	0.52	0.79	0.02	134	3.30205048956847e-32	q:18-135 h:3547-3900
FBpp0234152_vir	G2-LIKE_LINE_JOCKEY_LINE/JOCKEY	149	4283	120	0.52	0.81	0.03	133.7	3.90172450426459e-32	q:16-135 h:3051-3410
FBpp0234152_vir	JOCKEY-2_DT_JOCKEY_DROSOPHILA_TAKAHASHII	149	4871	129	0.45	0.87	0.03	132.9	7.0556229887913e-32	q:12-140 h:3616-4002
FBpp0234152_vir	JOCKEY-4_DYA_JOCKEY_DROSOPHILA_YAKUBA	149	2392	121	0.5	0.81	0.05	132.9	7.35620103664508e-32	q:16-136 h:1117-1479
FBpp0234152_vir	JOCKEY-6_DAN_JOCKEY_DROSOPHILA_ANANASSAE	149	5033	117	0.51	0.79	0.02	132.5	9.44850129666772e-32	q:18-134 h:3813-4163
FBpp0234152_vir	JOCKEY-7_DPER_JOCKEY_DROSOPHILA_PERSIMILIS	149	3703	123	0.49	0.83	0.03	132.1	1.00167870043188e-31	q:13-135 h:2464-2832
FBpp0234152_vir	G5_DM_LINE_JOCKEY_LINE/JOCKEY	149	4856	122	0.47	0.82	0.03	132.1	1.08884205095839e-31	q:16-137 h:3595-3960
FBpp0234152_vir	G5_DM_JOCKEY_DROSOPHILA_MELANOGASTER	149	4856	122	0.47	0.82	0.03	132.1	1.08884205095839e-31	q:16-137 h:3595-3960
FBpp0234152_vir	JOCKEY-1_DER_JOCKEY_DROSOPHILA_ERECTA	149	4709	118	0.49	0.79	0.03	132.1	1.13522803538785e-31	q:16-133 h:3508-3861
FBpp0234152_vir	JOCKEY-1_DRH_JOCKEY_DROSOPHILA_RHOPALOA	149	4322	123	0.46	0.83	0.03	132.1	1.22375902901576e-31	q:16-138 h:3086-3454
FBpp0234152_vir	JOCKEY-4_DEU_JOCKEY_DROSOPHILA_EUGRACILIS	149	4227	128	0.47	0.86	0.03	131	2.59312780286935e-31	q:16-143 h:2983-3366
FBpp0234152_vir	JOCKEY-9_DF_JOCKEY_DROSOPHILA_FICUSPHILA	149	4536	119	0.5	0.8	0.03	131	2.636763697463e-31	q:18-136 h:3296-3652
FBpp0234152_vir	JOCKEY-5_DK_JOCKEY_DROSOPHILA_KIKKAWAI	149	2397	119	0.49	0.8	0.05	129.8	5.27028026834967e-31	q:18-136 h:1161-1517
FBpp0234152_vir	JOCKEY-3_DF_JOCKEY_DROSOPHILA_FICUSPHILA	149	4560	117	0.5	0.79	0.03	129.8	5.87409668808556e-31	q:18-134 h:3336-3686
FBpp0234152_vir	JOCKEY-5_DEU_JOCKEY_DROSOPHILA_EUGRACILIS	149	1877	119	0.5	0.8	0.06	129.8	6.02298836916224e-31	q:18-136 h:620-976
FBpp0234152_vir	JOCKEY-1_DAN_JOCKEY_DROSOPHILA_ANANASSAE	149	4038	118	0.49	0.79	0.03	129	1.07113324982368e-30	q:16-133 h:2937-3290
FBpp0234152_vir	JOCKEY-2_DAN_JOCKEY_DROSOPHILA_ANANASSAE	149	3144	117	0.48	0.79	0.04	128.6	1.10748557718564e-30	q:17-133 h:1893-2243
FBpp0234152_vir	JOCKEY-4_DBP_JOCKEY_DROSOPHILA_BIPECTINATA	149	3878	119	0.49	0.8	0.03	128.6	1.14507163686324e-30	q:18-136 h:2633-2989
FBpp0234152_vir	JOCKEY-1_DSE_JOCKEY_DROSOPHILA_SECHELLIA	149	1872	124	0.47	0.83	0.07	128.6	1.30861221785544e-30	q:17-140 h:852-1223
FBpp0234152_vir	JOCKEY-3_DYA_JOCKEY_DROSOPHILA_YAKUBA	149	5392	131	0.47	0.88	0.02	128.3	1.52067558510031e-30	q:18-147 h:2480-2863
FBpp0234152_vir	JOCKEY-7_DYA_JOCKEY_DROSOPHILA_YAKUBA	149	3348	117	0.5	0.79	0.03	127.9	2.28873313881471e-30	q:17-133 h:2044-2394
FBpp0234152_vir	G5A_DM_LINE_JOCKEY_LINE/JOCKEY	149	2841	125	0.46	0.84	0.04	127.5	2.65962716648726e-30	q:18-142 h:1642-2016
FBpp0234152_vir	G5A_DM_JOCKEY_DROSOPHILA_MELANOGASTER	149	2841	125	0.46	0.84	0.04	127.5	2.65962716648726e-30	q:18-142 h:1642-2016
FBpp0234152_vir	JOCKEY-7_DK_JOCKEY_DROSOPHILA_KIKKAWAI	149	1460	117	0.51	0.79	0.08	127.1	3.71335562886306e-30	q:17-133 h:260-610
FBpp0234152_vir	JOCKEY-5_HMEL_JOCKEY_HELICONIUS_MELPOMENE	149	4133	117	0.51	0.79	0.03	127.1	3.87154905667002e-30	q:17-133 h:2962-3312
FBpp0234152_vir	JOCKEY-7_DEU_JOCKEY_DROSOPHILA_EUGRACILIS	149	4138	118	0.51	0.79	0.03	125.6	1.02766409417893e-29	q:16-133 h:2931-3284
FBpp0234152_vir	JOCKEY-1_DEL_JOCKEY_DROSOPHILA_ELEGANS	149	3901	117	0.49	0.79	0.03	125.2	1.35341646040143e-29	q:17-133 h:2923-3273
FBpp0234152_vir	JOCKEY-6_HMEL_JOCKEY_HELICONIUS_MELPOMENE	149	1724	118	0.48	0.79	0.07	124	2.75068743554429e-29	q:16-133 h:526-879
FBpp0234152_vir	JOCKEY-4_HMEL_JOCKEY_HELICONIUS_MELPOMENE	149	4424	117	0.48	0.79	0.03	124	2.8440407976436e-29	q:17-133 h:3122-3472
FBpp0234152_vir	DOC5_DM_LINE_JOCKEY_LINE/JOCKEY	149	4682	122	0.48	0.82	0.03	124	3.14354409783066e-29	q:16-137 h:3495-3860
FBpp0234152_vir	DOC5_DM_JOCKEY_DROSOPHILA_MELANOGASTER	149	4682	122	0.48	0.82	0.03	124	3.14354409783066e-29	q:16-137 h:3495-3860
FBpp0234152_vir	JOCKEY-8_HMEL_JOCKEY_HELICONIUS_MELPOMENE	149	1750	131	0.44	0.88	0.07	123.2	6.02648159482497e-29	q:16-146 h:551-940
FBpp0234152_vir	JOCKEY-3_DT_JOCKEY_DROSOPHILA_TAKAHASHII	149	4412	119	0.5	0.8	0.03	122.5	8.62741226749426e-29	q:16-134 h:3249-3605
FBpp0234152_vir	JOCKEY-3_DVI_JOCKEY_DROSOPHILA_VIRILIS	149	5343	119	0.5	0.8	0.02	122.5	9.45672243136134e-29	q:15-133 h:4080-4436
FBpp0234152_vir	FW_DM_LINE_JOCKEY_LINE/JOCKEY	149	4692	119	0.5	0.8	0.03	122.1	1.18461995966689e-28	q:16-134 h:3483-3839
FBpp0234152_vir	FW_JOCKEY_DROSOPHILA_MELANOGASTER	149	4692	119	0.5	0.8	0.03	122.1	1.18461995966689e-28	q:16-134 h:3483-3839
FBpp0234152_vir	JOCKEY-2_DK_JOCKEY_DROSOPHILA_KIKKAWAI	149	4667	119	0.5	0.8	0.03	122.1	1.30937118956547e-28	q:16-134 h:3466-3822
FBpp0234152_vir	G_DM_LINE_JOCKEY_LINE/JOCKEY	149	4346	124	0.46	0.83	0.03	121.7	1.73886832553147e-28	q:17-140 h:3162-3533
FBpp0234152_vir	G_DM_JOCKEY_DROSOPHILA_MELANOGASTER	149	4346	124	0.46	0.83	0.03	121.7	1.73886832553147e-28	q:17-140 h:3162-3533
FBpp0234152_vir	JOCKEY-10_DAN_JOCKEY_DROSOPHILA_ANANASSAE	149	4359	118	0.47	0.79	0.03	121.3	1.82813626598112e-28	q:16-133 h:3135-3488
FBpp0234152_vir	JOCKEY-7_DF_JOCKEY_DROSOPHILA_FICUSPHILA	149	4784	128	0.47	0.86	0.03	121.3	1.84345359105238e-28	q:16-143 h:3593-3976
FBpp0234152_vir	JOCKEY-2_DEL_JOCKEY_DROSOPHILA_ELEGANS	149	4682	119	0.5	0.8	0.03	121.3	1.85889925472271e-28	q:16-134 h:3485-3841
FBpp0234152_vir	G3_DM_LINE_JOCKEY_LINE/JOCKEY	149	4605	128	0.43	0.86	0.03	121.3	1.87447433229713e-28	q:16-143 h:3428-3811
FBpp0234152_vir	G3_DM_JOCKEY_DROSOPHILA_MELANOGASTER	149	4605	128	0.43	0.86	0.03	121.3	1.87447433229713e-28	q:16-143 h:3428-3811
FBpp0234152_vir	JOCKEY-11_DAN_JOCKEY_DROSOPHILA_ANANASSAE	149	4634	119	0.5	0.8	0.03	121.3	2.23344897001501e-28	q:16-134 h:3446-3802
FBpp0234152_vir	JOCKEY-11B_DBP_JOCKEY_DROSOPHILA_BIPECTINATA	149	4332	120	0.46	0.81	0.03	119.4	6.94691040023037e-28	q:17-133 h:3027-3377
FBpp0234152_vir	JOCKEY-8_DRH_JOCKEY_DROSOPHILA_RHOPALOA	149	3455	118	0.47	0.79	0.03	119.4	7.67848309521305e-28	q:16-133 h:2264-2617
FBpp0234152_vir	JOCKEY-3_DK_JOCKEY_DROSOPHILA_KIKKAWAI	149	4849	116	0.47	0.78	0.02	119.4	7.7428184644151e-28	q:18-133 h:3651-3998
FBpp0234152_vir	JOCKEY-12_DBP_JOCKEY_DROSOPHILA_BIPECTINATA	149	2310	119	0.46	0.8	0.05	119.4	7.80769287755046e-28	q:15-133 h:1229-1585
FBpp0234152_vir	TAHRE_LINE_JOCKEY_LINE/JOCKEY	149	10463	131	0.44	0.88	0.01	119	1.01971626906086e-27	q:18-147 h:5159-5542
FBpp0234152_vir	TAHRE_JOCKEY_DROSOPHILA_MELANOGASTER	149	10463	131	0.44	0.88	0.01	119	1.01971626906086e-27	q:18-147 h:5159-5542
FBpp0234152_vir	JOCKEY-10_DRH_JOCKEY_DROSOPHILA_RHOPALOA	149	4695	119	0.48	0.8	0.03	119	1.02826012099592e-27	q:16-134 h:3504-3860
FBpp0234152_vir	JOCKEY-4_DPER_JOCKEY_DROSOPHILA_PERSIMILIS	149	4920	120	0.48	0.81	0.02	118.6	1.1751175333928e-27	q:18-134 h:3635-3985
FBpp0234152_vir	JOCKEY-9_DPER_JOCKEY_DROSOPHILA_PERSIMILIS	149	4770	123	0.44	0.83	0.03	118.2	1.90656972330975e-27	q:18-139 h:2846-3214
FBpp0234152_vir	JOCKEY-3_DAN_JOCKEY_DROSOPHILA_ANANASSAE	149	7676	128	0.42	0.86	0.02	118.2	1.92254421534645e-27	q:11-137 h:4295-4678
FBpp0234152_vir	JOCKEY-9_DY_JOCKEY_DROSOPHILA_YAKUBA	149	6316	120	0.48	0.81	0.02	118.2	1.93865255215827e-27	q:18-137 h:4304-4663
FBpp0234152_vir	JOCKEY-1_DWI_JOCKEY_DROSOPHILA_WILLISTONI	149	4683	119	0.46	0.8	0.03	117.5	2.55317305523515e-27	q:16-134 h:3485-3841
FBpp0234152_vir	JOCKEY-1_DBP_JOCKEY_DROSOPHILA_BIPECTINATA	149	3806	116	0.48	0.78	0.03	117.5	2.63982313610131e-27	q:18-133 h:2513-2860
FBpp0234152_vir	JOCKEY-1_DYA_LINE_JOCKEY_LINE/JOCKEY	149	4785	119	0.49	0.8	0.02	117.5	3.19829600970943e-27	q:16-134 h:3594-3950
FBpp0234152_vir	JOCKEY-1_DYA_JOCKEY_DROSOPHILA_YAKUBA	149	4785	119	0.49	0.8	0.02	117.5	3.19829600970943e-27	q:16-134 h:3594-3950
FBpp0234152_vir	JOCKEY-4_DF_JOCKEY_DROSOPHILA_FICUSPHILA	149	4749	119	0.45	0.8	0.03	117.5	3.30684039815462e-27	q:18-136 h:3534-3890
FBpp0234152_vir	JOCKEY-9_DRH_JOCKEY_DROSOPHILA_RHOPALOA	149	3542	119	0.47	0.8	0.03	117.1	3.47660301180671e-27	q:16-134 h:2349-2705
FBpp0234152_vir	JOCKEY-14_DBP_JOCKEY_DROSOPHILA_BIPECTINATA	149	4642	120	0.47	0.81	0.03	117.1	3.68570535944386e-27	q:15-134 h:3447-3806
FBpp0234152_vir	UVIR_DV_LINE_JOCKEY_LINE/JOCKEY	149	6565	130	0.45	0.87	0.02	116.7	4.39154310997732e-27	q:17-133 h:3077-3460
FBpp0234152_vir	UVIR_DV_JOCKEY_DROSOPHILA_VIRILIS	149	6565	130	0.45	0.87	0.02	116.7	4.39154310997732e-27	q:17-133 h:3077-3460
FBpp0234152_vir	JOCKEY-4_DT_JOCKEY_DROSOPHILA_TAKAHASHII	149	3415	119	0.47	0.8	0.03	116.7	5.32060448028748e-27	q:16-134 h:2313-2669
FBpp0234152_vir	JOCKEY-4_DRH_JOCKEY_DROSOPHILA_RHOPALOA	149	4710	119	0.47	0.8	0.03	116.3	5.73553292343507e-27	q:16-134 h:3520-3876
FBpp0234152_vir	JOCKEY-1_DSI_JOCKEY_DROSOPHILA_SIMULANS	149	2671	124	0.47	0.83	0.05	116.3	6.33953657919261e-27	q:17-140 h:1553-1924
FBpp0234152_vir	JOCKEY-6_DYA_JOCKEY_DROSOPHILA_YAKUBA	149	4561	122	0.45	0.82	0.03	116.3	7.24495722014283e-27	q:16-137 h:3363-3728
FBpp0234152_vir	JOCKEY-6_DEL_JOCKEY_DROSOPHILA_ELEGANS	149	4722	126	0.44	0.85	0.03	115.9	8.00791694946341e-27	q:18-143 h:3546-3923
FBpp0234152_vir	JOCKEY-12_DAN_JOCKEY_DROSOPHILA_ANANASSAE	149	4790	127	0.43	0.85	0.03	115.9	8.14267028461906e-27	q:17-140 h:3538-3909
FBpp0234152_vir	JOCKEY-2_DBP_JOCKEY_DROSOPHILA_BIPECTINATA	149	3068	119	0.46	0.8	0.04	115.9	8.41901780332017e-27	q:18-136 h:1748-2104
FBpp0234152_vir	JOCKEY-3_DBP_JOCKEY_DROSOPHILA_BIPECTINATA	149	4204	119	0.45	0.8	0.03	115.9	8.63241601249402e-27	q:15-133 h:3000-3356
FBpp0234152_vir	JOCKEY-6_DBP_JOCKEY_DROSOPHILA_BIPECTINATA	149	3396	119	0.46	0.8	0.04	115.9	8.9253846164119e-27	q:18-136 h:2208-2564
FBpp0234152_vir	JOCKEY-2_DRH_JOCKEY_DROSOPHILA_RHOPALOA	149	4663	117	0.48	0.79	0.03	115.5	9.7833373778328e-27	q:18-134 h:3514-3864
FBpp0234152_vir	JOCKEY-2_DF_JOCKEY_DROSOPHILA_FICUSPHILA	149	4790	123	0.44	0.83	0.03	115.5	9.9479666252308e-27	q:16-138 h:3559-3927
FBpp0234152_vir	JOCKEY-5_DEL_JOCKEY_DROSOPHILA_ELEGANS	149	3999	119	0.46	0.8	0.03	115.5	1.02001193480706e-26	q:16-134 h:2808-3164
FBpp0234152_vir	DOC_LINE_JOCKEY_LINE/JOCKEY	149	4725	118	0.47	0.79	0.02	115.5	1.1180606009162e-26	q:16-133 h:3521-3874
FBpp0234152_vir	DOC_JOCKEY_DROSOPHILA_MELANOGASTER	149	4725	118	0.47	0.79	0.02	115.5	1.1180606009162e-26	q:16-133 h:3521-3874
FBpp0234152_vir	JOCKEY-1_DF_JOCKEY_DROSOPHILA_FICUSPHILA	149	4653	119	0.47	0.8	0.03	115.2	1.27774343155482e-26	q:16-134 h:3464-3820
FBpp0234152_vir	JOCKEY-5_DF_JOCKEY_DROSOPHILA_FICUSPHILA	149	3230	119	0.46	0.8	0.04	115.2	1.4602323662453e-26	q:18-136 h:2033-2389
FBpp0234152_vir	JOCKEY-7_DRH_JOCKEY_DROSOPHILA_RHOPALOA	149	4669	119	0.45	0.8	0.03	115.2	1.61400808320857e-26	q:16-134 h:3489-3845
FBpp0234152_vir	JOCKEY-2_DEU_JOCKEY_DROSOPHILA_EUGRACILIS	149	4697	119	0.46	0.8	0.03	115.2	1.64116782694131e-26	q:18-136 h:3506-3862
FBpp0234152_vir	JOCKEY-4_DAN_JOCKEY_DROSOPHILA_ANANASSAE	149	3698	119	0.47	0.8	0.03	114.8	1.79892511467661e-26	q:18-136 h:2508-2864
FBpp0234152_vir	JOCKEY-3_DRH_JOCKEY_DROSOPHILA_RHOPALOA	149	4739	119	0.47	0.8	0.03	114.8	1.93921466259119e-26	q:18-136 h:3550-3906
FBpp0234152_vir	JOCKEY-8_DAN_JOCKEY_DROSOPHILA_ANANASSAE	149	4541	120	0.46	0.81	0.03	114.4	2.36915435211164e-26	q:15-134 h:3369-3728
FBpp0234152_vir	JOCKEY-1_DEU_JOCKEY_DROSOPHILA_EUGRACILIS	149	4729	119	0.46	0.8	0.03	114.4	2.51164854407404e-26	q:16-134 h:3537-3893
FBpp0234152_vir	JOCKEY-5_DTA_JOCKEY_DROSOPHILA_TAKAHASHII	149	4445	118	0.45	0.79	0.03	114.4	2.75308080685236e-26	q:16-133 h:3499-3852
FBpp0234152_vir	JOCKEY-5_DVI_JOCKEY_DROSOPHILA_VIRILIS	149	7882	126	0.44	0.85	0.02	113.6	4.35631635704985e-26	q:11-135 h:4486-4863
FBpp0234152_vir	JOCKEY-8_DEU_JOCKEY_DROSOPHILA_EUGRACILIS	149	3846	122	0.44	0.82	0.03	112.8	6.44808429405978e-26	q:12-133 h:2571-2936
FBpp0234152_vir	JOCKEY-8_DPER_JOCKEY_DROSOPHILA_PERSIMILIS	149	3338	120	0.44	0.81	0.04	112.8	7.00917901565605e-26	q:18-135 h:2357-2713
FBpp0234152_vir	DOC3_DM_LINE_JOCKEY_LINE/JOCKEY	149	4740	119	0.47	0.8	0.03	112.8	8.01023883723967e-26	q:16-134 h:3553-3909
FBpp0234152_vir	DOC3_DM_JOCKEY_DROSOPHILA_MELANOGASTER	149	4740	119	0.47	0.8	0.03	112.8	8.01023883723967e-26	q:16-134 h:3553-3909
FBpp0234152_vir	JOCKEY-2_DYA_LINE_JOCKEY_LINE/JOCKEY	149	3616	123	0.44	0.83	0.03	112.5	9.8681690338919e-26	q:18-138 h:2073-2438
FBpp0234152_vir	JOCKEY-2_DYA_JOCKEY_DROSOPHILA_YAKUBA	149	3616	123	0.44	0.83	0.03	112.5	9.8681690338919e-26	q:18-138 h:2073-2438
FBpp0234152_vir	JOCKEY-7_DEL_JOCKEY_DROSOPHILA_ELEGANS	149	6241	119	0.45	0.8	0.02	112.5	1.06377402412837e-25	q:18-135 h:2461-2817
FBpp0234152_vir	JOCKEY-8_DVI_JOCKEY_DROSOPHILA_VIRILIS	149	4574	120	0.44	0.81	0.03	112.1	1.12775534297476e-25	q:18-137 h:3328-3687
FBpp0234152_vir	JOCKEY-5_DAN_JOCKEY_DROSOPHILA_ANANASSAE	149	4973	123	0.44	0.83	0.02	112.1	1.26749401556576e-25	q:14-136 h:3659-4027
FBpp0234152_vir	TART_B1_LINE_JOCKEY_LINE/JOCKEY	149	10654	137	0.42	0.92	0.01	111.7	1.66926846412554e-25	q:18-146 h:5895-6305
FBpp0234152_vir	TART_B1_JOCKEY_DROSOPHILA_MELANOGASTER	149	10654	137	0.42	0.92	0.01	111.7	1.66926846412554e-25	q:18-146 h:5895-6305
FBpp0234152_vir	JOCKEY-5_DBP_JOCKEY_DROSOPHILA_BIPECTINATA	149	4705	119	0.45	0.8	0.03	111.3	2.10857103829158e-25	q:16-134 h:3503-3859
FBpp0234152_vir	JOCKEY-7_DVI_JOCKEY_DROSOPHILA_VIRILIS	149	2072	124	0.45	0.83	0.06	111.3	2.16201733024616e-25	q:14-136 h:8-379
FBpp0234152_vir	JOCKEY-11_DBP_JOCKEY_DROSOPHILA_BIPECTINATA	149	3752	119	0.44	0.8	0.03	110.9	2.70830501914884e-25	q:15-133 h:2444-2800
FBpp0234152_vir	JOCKEY-4_DK_JOCKEY_DROSOPHILA_KIKKAWAI	149	4121	124	0.44	0.83	0.03	110.5	3.28126570957037e-25	q:11-134 h:2805-3176
FBpp0234152_vir	JOCKEY-3_DPER_JOCKEY_DROSOPHILA_PERSIMILIS	149	8276	119	0.44	0.8	0.01	110.5	3.36443648347814e-25	q:18-135 h:5013-5369
FBpp0234152_vir	JOCKEY-6_DVI_JOCKEY_DROSOPHILA_VIRILIS	149	3957	117	0.44	0.79	0.03	110.2	4.89752137365913e-25	q:18-134 h:2650-3000
FBpp0234152_vir	LINEJ1_DM_LINE_JOCKEY_LINE/JOCKEY	149	5020	126	0.42	0.85	0.03	110.2	4.979934483493e-25	q:11-136 h:3662-4039
FBpp0234152_vir	JOCKEY_JOCKEY_DROSOPHILA_MELANOGASTER	149	5020	126	0.42	0.85	0.03	110.2	4.979934483493e-25	q:11-136 h:3662-4039
FBpp0234152_vir	TART_LINE_JOCKEY_LINE/JOCKEY	149	14477	123	0.43	0.83	0.01	110.2	5.27945559304778e-25	q:18-139 h:1417-1785
FBpp0234152_vir	TART_JOCKEY_DROSOPHILA_MELANOGASTER	149	14477	123	0.43	0.83	0.01	110.2	5.27945559304778e-25	q:18-139 h:1417-1785
FBpp0234152_vir	JOCKEY-3_DSIM_JOCKEY_DROSOPHILA_SIMULANS	149	4943	124	0.44	0.83	0.03	109.8	5.64388684477224e-25	q:17-140 h:3780-4139
FBpp0234152_vir	JOCKEY-6_DPER_JOCKEY_DROSOPHILA_PERSIMILIS	149	7822	128	0.43	0.86	0.02	109	9.23364829231933e-25	q:18-144 h:5355-5732
FBpp0234152_vir	JOCKEY-7_DAN_JOCKEY_DROSOPHILA_ANANASSAE	149	4695	119	0.43	0.8	0.03	109	9.54702163361268e-25	q:16-134 h:3504-3860
FBpp0234152_vir	DOC2_DM_LINE_JOCKEY_LINE/JOCKEY	149	4793	119	0.41	0.8	0.02	109	9.78901153874774e-25	q:16-134 h:3599-3955
FBpp0234152_vir	DOC2_DM_JOCKEY_DROSOPHILA_MELANOGASTER	149	4793	119	0.41	0.8	0.02	109	9.78901153874774e-25	q:16-134 h:3599-3955
FBpp0234152_vir	FW2_DM_LINE_JOCKEY_LINE/JOCKEY	149	3961	119	0.45	0.8	0.03	107.5	2.80103191968578e-24	q:16-134 h:2780-3136
FBpp0234152_vir	FW2_DM_JOCKEY_DROSOPHILA_MELANOGASTER	149	3961	119	0.45	0.8	0.03	107.5	2.80103191968578e-24	q:16-134 h:2780-3136
FBpp0234152_vir	JOCKEY-2_DVI_JOCKEY_DROSOPHILA_VIRILIS	149	6642	120	0.44	0.81	0.02	107.5	3.30971767778553e-24	q:18-135 h:3982-4338
FBpp0234152_vir	JOCKEY-2_DGRI_JOCKEY_DROSOPHILA_GRIMSHAWI	149	6032	139	0.38	0.93	0.02	106.3	6.45182406776528e-24	q:11-146 h:2871-3287
FBpp0234152_vir	JOCKEY-5_DYA_JOCKEY_DROSOPHILA_YAKUBA	149	2867	121	0.46	0.81	0.04	106.3	7.56017351789737e-24	q:13-133 h:1697-2059
FBpp0234152_vir	JOCKEY-4_DVI_JOCKEY_DROSOPHILA_VIRILIS	149	5310	121	0.4	0.81	0.02	105.5	1.04677635029472e-23	q:17-137 h:4021-4383
FBpp0234152_vir	JOCKEY-4_DEL_JOCKEY_DROSOPHILA_ELEGANS	149	4933	123	0.42	0.83	0.02	105.5	1.13786397540273e-23	q:14-136 h:3610-3978
FBpp0234152_vir	TART-1_DWI_JOCKEY_DROSOPHILA_WILLISTONI	149	4909	126	0.41	0.85	0.03	105.5	1.157011397461e-23	q:11-135 h:1908-2285
FBpp0234152_vir	LDT1_LINE_JOCKEY_LINE/JOCKEY	149	5677	130	0.42	0.87	0.02	104.8	1.8929217768169e-23	q:16-143 h:4100-4486
FBpp0234152_vir	LDT1_JOCKEY_LYMANTRIA_DISPAR	149	5677	130	0.42	0.87	0.02	104.8	1.8929217768169e-23	q:16-143 h:4100-4486
FBpp0234152_vir	JOCKEY-2_DPER_JOCKEY_DROSOPHILA_PERSIMILIS	149	7406	124	0.44	0.83	0.02	104.8	1.9087819174035e-23	q:18-140 h:4708-5079
FBpp0234152_vir	BMC1_LINE_JOCKEY_LINE/JOCKEY	149	5091	126	0.44	0.85	0.02	104.4	2.3319744193796e-23	q:17-138 h:3619-3996
FBpp0234152_vir	BMC1_JOCKEY_BOMBYX_MORI	149	5091	126	0.44	0.85	0.02	104.4	2.3319744193796e-23	q:17-138 h:3619-3996
FBpp0234152_vir	JOCKEY-1_TCA_LINE_JOCKEY_LINE/JOCKEY	149	3076	119	0.41	0.8	0.04	104.4	2.68735932806119e-23	q:16-133 h:1679-2035
FBpp0234152_vir	JOCKEY-1_TCA_JOCKEY_TRIBOLIUM_CASTANEUM	149	3076	119	0.41	0.8	0.04	104.4	2.68735932806119e-23	q:16-133 h:1679-2035
FBpp0234152_vir	JOCKEY-14_DAN_JOCKEY_DROSOPHILA_ANANASSAE	149	3465	136	0.44	0.91	0.04	103.2	6.03697343256495e-23	q:18-147 h:954-1361
FBpp0234152_vir	JOCKEY2_LINE_JOCKEY_LINE/JOCKEY	149	3428	120	0.41	0.81	0.04	103.2	6.08755515682355e-23	q:18-137 h:2115-2474
FBpp0234152_vir	JOCKEY2_JOCKEY_DROSOPHILA_MELANOGASTER	149	3428	120	0.41	0.81	0.04	103.2	6.08755515682355e-23	q:18-137 h:2115-2474
FBpp0234152_vir	JOCKEY-4B_DVI_JOCKEY_DROSOPHILA_VIRILIS	149	4864	120	0.41	0.81	0.02	102.4	8.71484417775822e-23	q:17-136 h:3634-3993
FBpp0234152_vir	JOCKEY-3_HMEL_JOCKEY_HELICONIUS_MELPOMENE	149	5234	119	0.43	0.8	0.02	101.3	2.31326849195334e-22	q:16-133 h:3752-4105
FBpp0234152_vir	JOCKEY-1_HMEL_JOCKEY_HELICONIUS_MELPOMENE	149	5183	133	0.42	0.89	0.03	100.1	5.11060455809629e-22	q:16-143 h:3679-4077
FBpp0234152_vir	JOCKEY-10_DF_JOCKEY_DROSOPHILA_FICUSPHILA	149	4469	120	0.46	0.81	0.03	99.8	5.50915611378706e-22	q:14-133 h:3192-3551
FBpp0234152_vir	JOCKEY-1_DPER_JOCKEY_DROSOPHILA_PERSIMILIS	149	7061	139	0.44	0.93	0.02	99.8	5.64879758696188e-22	q:11-147 h:4058-4474
FBpp0234152_vir	G4_DM-LIKE_LINE_JOCKEY_LINE/JOCKEY	149	2359	65	0.49	0.44	0.03	81.6	7.23144940860227e-22	q:16-80 h:1443-1637
FBpp0234152_vir	G4_DM-LIKE_LINE_JOCKEY_LINE/JOCKEY	149	2359	65	0.32	0.44	0.03	38.5	7.23144940860227e-22	q:79-143 h:1631-1825
FBpp0234152_vir	JOCKEY-8_DF_JOCKEY_DROSOPHILA_FICUSPHILA	149	3459	93	0.45	0.62	0.03	96.7	4.78199399387212e-21	q:16-108 h:2297-2575
FBpp0225593_vir	R1-6_DPER_R1_DROSOPHILA_PERSIMILIS	301	5048	73	0.68	0.24	0.01	105.9	2.98204018554608e-23	q:2-74 h:1377-1595
FBpp0229066_vir	R1B_DVI_R1_DROSOPHILA_VIRILIS	356	4799	156	0.73	0.44	0.03	217.6	9.23449707551157e-57	q:212-353 h:524-985
FBpp0229066_vir	R1_DWI_LINE_R1_LINE/R1	356	6120	285	0.43	0.8	0.05	183	2.58452407486851e-46	q:94-343 h:835-1686
FBpp0229066_vir	R1_DWI_R1_DROSOPHILA_WILLISTONI	356	6120	285	0.43	0.8	0.05	183	2.58452407486851e-46	q:94-343 h:835-1686
FBpp0229066_vir	R1B_DAN_LINE_R1_LINE/R1	356	5905	286	0.38	0.8	0.05	152.5	3.74071041439551e-37	q:105-348 h:970-1770
FBpp0229066_vir	R1B_DAN_R1_DROSOPHILA_ANANASSAE	356	5805	286	0.38	0.8	0.05	152.5	3.74071041439551e-37	q:105-348 h:870-1670
FBpp0229066_vir	R1_DM_LINE_R1_LINE/R1	356	5356	274	0.39	0.77	0.05	146.4	2.28776213874182e-35	q:107-343 h:745-1521
FBpp0229066_vir	R1_DM_NON-LTR_RETROTRANSPOSON_DROSOPHILA_MELANOGASTER	356	5356	274	0.39	0.77	0.05	146.4	2.28776213874182e-35	q:107-343 h:745-1521
FBpp0229066_vir	R1_DSE_LINE_R1_LINE/R1	356	5417	271	0.38	0.76	0.05	145.2	5.26957180470562e-35	q:107-343 h:801-1580
FBpp0229066_vir	R1_DSE_R1_DROSOPHILA_SECHELLIA	356	5417	271	0.38	0.76	0.05	145.2	5.26957180470562e-35	q:107-343 h:801-1580
FBpp0229066_vir	R1_DYA_R1_DROSOPHILA_YAKUBA	356	5513	272	0.39	0.76	0.05	142.1	1.43303227439741e-34	q:107-343 h:921-1694
FBpp0229066_vir	R1_DYA_R1_DROSOPHILA_YAKUBA	356	5513	14	0.57	0.04	0	22.7	1.43303227439741e-34	q:343-356 h:1691-1732
FBpp0229066_vir	R1_DPE_LINE_R1_LINE/R1	356	5444	297	0.37	0.83	0.05	143.7	1.58524507175256e-34	q:96-348 h:797-1672
FBpp0229066_vir	R1_DPE_R1_DROSOPHILA_PERSIMILIS	356	5444	297	0.37	0.83	0.05	143.7	1.58524507175256e-34	q:96-348 h:797-1672
FBpp0229066_vir	R1_DER_LINE_R1_LINE/R1	356	5381	271	0.36	0.76	0.05	142.9	2.70401854030571e-34	q:107-343 h:777-1544
FBpp0229066_vir	R1_DER_R1_DROSOPHILA_ERECTA	356	5381	271	0.36	0.76	0.05	142.9	2.70401854030571e-34	q:107-343 h:777-1544
FBpp0229066_vir	R1_DPS_LINE_R1_LINE/R1	356	5447	297	0.38	0.83	0.05	142.1	4.38713552790795e-34	q:96-348 h:800-1675
FBpp0229066_vir	R1_DPS_R1_DROSOPHILA_PSEUDOOBSCURA	356	5447	297	0.38	0.83	0.05	142.1	4.38713552790795e-34	q:96-348 h:800-1675
FBpp0229066_vir	R1_DSI_LINE_R1_LINE/R1	356	5434	271	0.37	0.76	0.05	140.2	2.00301575386009e-33	q:107-343 h:815-1594
FBpp0229066_vir	R1_DSI_R1_DROSOPHILA_SIMULANS	356	5434	271	0.37	0.76	0.05	140.2	2.00301575386009e-33	q:107-343 h:815-1594
FBpp0229066_vir	R1A_DAN_LINE_R1_LINE/R1	356	5710	176	0.43	0.49	0.03	137.1	1.39956654615242e-32	q:201-343 h:1353-1877
FBpp0229066_vir	R1A_DAN_R1_DROSOPHILA_ANANASSAE	356	5610	176	0.43	0.49	0.03	137.1	1.39956654615242e-32	q:201-343 h:1253-1777
FBpp0229066_vir	R1-2_DM_LINE_R1_LINE/R1	356	3216	126	0.53	0.35	0.04	133.3	2.46903524629802e-31	q:224-344 h:141-509
FBpp0229066_vir	R1-2_DM_NON-LTR_RETROTRANSPOSON_DROSOPHILA_MELANOGASTER	356	3216	126	0.53	0.35	0.04	133.3	2.46903524629802e-31	q:224-344 h:141-509
FBpp0229066_vir	R1-3_DEL_R1_DROSOPHILA_ELEGANS	356	4086	137	0.51	0.38	0.03	126.3	2.57571212636254e-29	q:212-343 h:7-405
FBpp0229066_vir	R1-1_DBI_R1_DROSOPHILA_BIARMIPES	356	4279	137	0.48	0.38	0.03	122.9	2.73142160150621e-28	q:212-343 h:14-412
FBpp0229066_vir	R1_DMO_LINE_R1_LINE/R1	356	5931	195	0.37	0.55	0.03	117.1	1.72718993150404e-26	q:198-350 h:1090-1674
FBpp0229066_vir	R1_DMO_R1_DROSOPHILA_MOJAVENSIS	356	5931	195	0.37	0.55	0.03	117.1	1.72718993150404e-26	q:198-350 h:1090-1674
FBpp0229066_vir	DMRER1DM-LIKE_LINE_R1_LINE/R1	356	5371	176	0.34	0.49	0.03	104.4	1.18789953260568e-22	q:201-343 h:3909-4436
FBpp0227134_vir	GYPSY-8_DVIR-I_LTR_GYPSY_LTR/GYPSY	124	4420	91	1	0.73	0.02	191.8	7.2366461884292e-50	q:34-124 h:632-904
FBpp0227134_vir	GYPSY-8_DVIR-I_GYPSY_DROSOPHILA_VIRILIS	124	4420	91	1	0.73	0.02	191.8	7.2366461884292e-50	q:34-124 h:632-904
FBpp0234267_vir	JOCKEY-4_DVI_JOCKEY_DROSOPHILA_VIRILIS	228	5310	193	0.96	0.85	0.04	307.4	4.69094080686653e-84	q:1-190 h:551-1129
FBpp0234022_vir	R1-2_DWI_R1_DROSOPHILA_WILLISTONI	350	5398	222	0.45	0.63	0.04	177.9	7.85201855120194e-45	q:130-350 h:2710-3339
FBpp0234022_vir	R1-2_DVI_R1_DROSOPHILA_VIRILIS	350	5599	221	0.42	0.63	0.04	171	8.68394095782186e-43	q:131-350 h:2914-3543
FBpp0234022_vir	R1-5_DPER_R1_DROSOPHILA_PERSIMILIS	350	5195	220	0.43	0.63	0.04	156.4	2.1053621351984e-38	q:131-349 h:2551-3177
FBpp0234022_vir	R1-1_DEL_R1_DROSOPHILA_ELEGANS	350	4777	221	0.43	0.63	0.05	156.4	2.34657363857089e-38	q:131-350 h:2150-2770
FBpp0234022_vir	R1-1_DVI_R1_DROSOPHILA_VIRILIS	350	5178	275	0.35	0.79	0.05	156.4	2.55076608122429e-38	q:72-346 h:2317-3108
FBpp0234022_vir	R1-6_DWI_R1_DROSOPHILA_WILLISTONI	350	4944	223	0.43	0.64	0.05	153.3	1.98649374014123e-37	q:130-350 h:2263-2895
FBpp0234022_vir	R1-1_DPER_R1_DROSOPHILA_PERSIMILIS	350	5020	215	0.4	0.61	0.04	151.4	7.18006650152132e-37	q:130-343 h:2299-2907
FBpp0234022_vir	R1-10_DWI_R1_DROSOPHILA_WILLISTONI	350	4784	226	0.41	0.65	0.05	147.1	1.27727922362361e-35	q:130-349 h:2027-2668
FBpp0234022_vir	R1-2_DEU_R1_DROSOPHILA_EUGRACILIS	350	5211	215	0.4	0.61	0.04	146.4	2.27152397095286e-35	q:130-343 h:2533-3141
FBpp0234022_vir	R1-1_DF_R1_DROSOPHILA_FICUSPHILA	350	4830	223	0.38	0.64	0.05	145.6	4.10767513993567e-35	q:130-350 h:2134-2769
FBpp0234022_vir	R1-4_DF_R1_DROSOPHILA_FICUSPHILA	350	3438	224	0.38	0.64	0.07	144.8	8.14207213028683e-35	q:131-350 h:797-1426
FBpp0234022_vir	R1-4_DPER_R1_DROSOPHILA_PERSIMILIS	350	4226	239	0.38	0.68	0.06	144.1	1.3100343602734e-34	q:110-344 h:1466-2143
FBpp0234022_vir	R1-3_DF_R1_DROSOPHILA_FICUSPHILA	350	5108	214	0.39	0.61	0.04	142.5	3.44846210876682e-34	q:130-343 h:2452-3060
FBpp0234022_vir	R1-4_DK_R1_DROSOPHILA_KIKKAWAI	350	3915	220	0.42	0.63	0.06	138.3	7.37060301514837e-33	q:131-350 h:1295-1912
FBpp0234022_vir	R1-2_DTA_R1_DROSOPHILA_TAKAHASHII	350	3959	222	0.36	0.63	0.06	137.5	1.26776838809196e-32	q:130-346 h:1274-1900
FBpp0234022_vir	R1-4B_DK_R1_DROSOPHILA_KIKKAWAI	350	5335	221	0.41	0.63	0.04	135.6	4.62066867790304e-32	q:131-350 h:2726-3343
FBpp0234022_vir	DMRT1C_LINE_R1_LINE/R1	350	5443	215	0.38	0.61	0.04	134.8	7.13073582310133e-32	q:131-340 h:2765-3367
FBpp0234022_vir	DMRT1C_R1_DROSOPHILA_MELANOGASTER	350	5443	215	0.38	0.61	0.04	134.8	7.13073582310133e-32	q:131-340 h:2765-3367
FBpp0234022_vir	R1-2_DPER_R1_DROSOPHILA_PERSIMILIS	350	4967	217	0.4	0.62	0.04	134.4	1.02082445202045e-31	q:131-343 h:2255-2878
FBpp0234022_vir	R1-3_DYA_R1_DROSOPHILA_YAKUBA	350	5479	217	0.39	0.62	0.04	134.4	1.06431280471123e-31	q:131-345 h:2843-3451
FBpp0234022_vir	R1-1_DT_R1_DROSOPHILA_TAKAHASHII	350	4164	223	0.38	0.64	0.05	134	1.42526902746212e-31	q:130-350 h:2027-2662
FBpp0234022_vir	R1-6_DK_R1_DROSOPHILA_KIKKAWAI	350	5665	220	0.36	0.63	0.04	133.7	1.81544267691192e-31	q:131-345 h:3010-3627
FBpp0234022_vir	R1-1_DSI_R1_DROSOPHILA_SIMULANS	350	3570	215	0.39	0.61	0.06	133.3	1.94075939480462e-31	q:131-342 h:889-1497
FBpp0234022_vir	R1-1B_DK_R1_DROSOPHILA_KIKKAWAI	350	4678	229	0.37	0.65	0.05	131.3	8.86084238227161e-31	q:130-350 h:1970-2611
FBpp0234022_vir	R1-7_DWI_R1_DROSOPHILA_WILLISTONI	350	4677	218	0.36	0.62	0.05	131	9.71259102024153e-31	q:131-343 h:1985-2611
FBpp0234022_vir	R1-1_DK_R1_DROSOPHILA_KIKKAWAI	350	4865	229	0.36	0.65	0.05	131	1.1381102871088e-30	q:130-350 h:2163-2804
FBpp0234022_vir	R1-14_DWI_R1_DROSOPHILA_WILLISTONI	350	4471	225	0.36	0.64	0.05	130.6	1.40208861690707e-30	q:131-350 h:1787-2434
FBpp0234022_vir	R1-2_DAN_R1_DROSOPHILA_ANANASSAE	350	5437	213	0.35	0.61	0.04	130.6	1.47406736384352e-30	q:131-342 h:2699-3298
FBpp0234022_vir	R1-5B_DK_R1_DROSOPHILA_KIKKAWAI	350	5687	232	0.38	0.66	0.04	130.2	1.84652730771883e-30	q:131-350 h:2969-3607
FBpp0234022_vir	R1-1C_DK_R1_DROSOPHILA_KIKKAWAI	350	3156	225	0.37	0.64	0.07	128.6	5.74343086881227e-30	q:130-350 h:461-1102
FBpp0234022_vir	R1-11_DWI_R1_DROSOPHILA_WILLISTONI	350	4284	215	0.36	0.61	0.05	127.5	1.20691244618843e-29	q:130-343 h:1486-2094
FBpp0234022_vir	R1-2_DBP_R1_DROSOPHILA_BIPECTINATA	350	5614	219	0.36	0.63	0.04	126.7	2.02461164337178e-29	q:130-346 h:2980-3600
FBpp0234022_vir	R1-3_DAN_R1_DROSOPHILA_ANANASSAE	350	4782	213	0.35	0.61	0.04	126.7	2.31376924171005e-29	q:131-342 h:2093-2692
FBpp0234022_vir	WALDO-6_AAE_LINE_R1_LINE/R1	350	5611	221	0.37	0.63	0.04	125.9	3.84912808458661e-29	q:130-348 h:2533-3153
FBpp0234022_vir	WALDO-6_AAE_R1_AEDES_AEGYPTI	350	5611	221	0.37	0.63	0.04	125.9	3.84912808458661e-29	q:130-348 h:2533-3153
FBpp0234022_vir	R1-5_DWI_R1_DROSOPHILA_WILLISTONI	350	3830	226	0.37	0.65	0.06	125.6	3.97976053784307e-29	q:131-350 h:1141-1785
FBpp0234022_vir	R1-2_DBI_R1_DROSOPHILA_BIARMIPES	350	4402	223	0.39	0.64	0.05	124	1.47492229658261e-28	q:130-350 h:1688-2323
FBpp0234022_vir	R1-5_DF_R1_DROSOPHILA_FICUSPHILA	350	4355	228	0.36	0.65	0.05	123.6	1.52497849469583e-28	q:130-346 h:1679-2317
FBpp0234022_vir	R1-2_DK_R1_DROSOPHILA_KIKKAWAI	350	3679	222	0.36	0.63	0.06	123.6	1.67156708071892e-28	q:130-346 h:982-1608
FBpp0234022_vir	R1-6_DPER_R1_DROSOPHILA_PERSIMILIS	350	5048	221	0.39	0.63	0.04	123.6	1.958723152446e-28	q:130-343 h:2324-2938
FBpp0234022_vir	R1-13_DWI_R1_DROSOPHILA_WILLISTONI	350	5097	226	0.35	0.65	0.04	122.1	5.11319297860675e-28	q:131-350 h:2380-3012
FBpp0234022_vir	R1-4_DBP_R1_DROSOPHILA_BIPECTINATA	350	4992	213	0.34	0.61	0.04	122.1	5.19923530540784e-28	q:131-342 h:2295-2894
FBpp0234022_vir	R1-1_DER_R1_DROSOPHILA_ERECTA	350	5641	219	0.36	0.63	0.04	122.1	5.51194639280743e-28	q:131-346 h:2982-3593
FBpp0234022_vir	R1_ELE9_LINE_R1_LINE/R1	350	5848	220	0.37	0.63	0.04	121.7	6.24682951925814e-28	q:131-347 h:2541-3155
FBpp0234022_vir	R1_ELE9_R1_AEDES_AEGYPTI	350	5848	220	0.37	0.63	0.04	121.7	6.24682951925814e-28	q:131-347 h:2541-3155
FBpp0234022_vir	R1-2B_DK_R1_DROSOPHILA_KIKKAWAI	350	4037	221	0.35	0.63	0.05	120.6	1.63071768445361e-27	q:130-346 h:1914-2540
FBpp0234022_vir	R1-1_DRH_R1_DROSOPHILA_RHOPALOA	350	5004	214	0.4	0.61	0.04	120.2	2.09453739495487e-27	q:130-342 h:2382-2969
FBpp0234022_vir	R1-5_DK_R1_DROSOPHILA_KIKKAWAI	350	4553	222	0.35	0.63	0.05	120.2	2.11208680346965e-27	q:131-346 h:1858-2481
FBpp0234022_vir	R1-2_DEL_R1_DROSOPHILA_ELEGANS	350	5188	215	0.33	0.61	0.04	119.4	2.92438065132727e-27	q:131-345 h:2461-3069
FBpp0234022_vir	R1-1_DEU_R1_DROSOPHILA_EUGRACILIS	350	4963	240	0.35	0.69	0.05	119.4	3.5430536387467e-27	q:118-349 h:2241-2909
FBpp0234022_vir	R1-7_DPER_R1_DROSOPHILA_PERSIMILIS	350	5139	227	0.36	0.65	0.04	118.6	5.28825839162381e-27	q:130-350 h:2421-3062
FBpp0234022_vir	WALDO-1_AAE_LINE_R1_LINE/R1	350	6341	228	0.36	0.65	0.04	117.1	1.71493061510211e-26	q:131-348 h:2607-3224
FBpp0234022_vir	WALDO-1_AAE_R1_AEDES_AEGYPTI	350	6341	228	0.36	0.65	0.04	117.1	1.71493061510211e-26	q:131-348 h:2607-3224
FBpp0234022_vir	R1-3_DPER_R1_DROSOPHILA_PERSIMILIS	350	5126	218	0.36	0.62	0.04	116.3	3.04984683746272e-26	q:130-342 h:2446-3045
FBpp0234022_vir	R1-2_DF_R1_DROSOPHILA_FICUSPHILA	350	3845	221	0.37	0.63	0.06	115.2	5.42387292527731e-26	q:130-348 h:963-1586
FBpp0234022_vir	WALDOAG2_LINE_R1_LINE/R1	350	4895	216	0.33	0.62	0.04	115.2	6.09593784396904e-26	q:130-344 h:2051-2653
FBpp0234022_vir	WALDOAG2_R1_ANOPHELES_GAMBIAE	350	4895	216	0.33	0.62	0.04	115.2	6.09593784396904e-26	q:130-344 h:2051-2653
FBpp0234022_vir	LINER1_LINE_R1_LINE/R1	350	5163	227	0.33	0.65	0.04	115.2	6.25045256878936e-26	q:130-349 h:2037-2693
FBpp0234022_vir	LINER1_R1_NASONIA_VITRIPENNIS	350	5163	227	0.33	0.65	0.04	115.2	6.25045256878936e-26	q:130-349 h:2037-2693
FBpp0234022_vir	WALDO-2_AAE_LINE_R1_LINE/R1	350	6241	221	0.35	0.63	0.04	115.2	6.30282296131437e-26	q:131-348 h:2782-3399
FBpp0234022_vir	WALDO-2_AAE_R1_AEDES_AEGYPTI	350	6241	221	0.35	0.63	0.04	115.2	6.30282296131437e-26	q:131-348 h:2782-3399
FBpp0234022_vir	R1-9_DWI_R1_DROSOPHILA_WILLISTONI	350	5108	216	0.35	0.62	0.04	114.8	7.70021016107335e-26	q:131-343 h:2421-3017
FBpp0234022_vir	WALDO-1_CQ_LINE_R1_LINE/R1	350	5409	224	0.39	0.64	0.04	114	1.50104649642818e-25	q:131-348 h:2379-2996
FBpp0234022_vir	WALDO-1_CQ_R1_CULEX_QUINQUEFASCIATUS	350	5409	224	0.39	0.64	0.04	114	1.50104649642818e-25	q:131-348 h:2379-2996
FBpp0234022_vir	LINER1-2_NVI_LINE_R1_LINE/R1	350	5260	227	0.33	0.65	0.04	113.6	1.71542785757571e-25	q:130-349 h:2197-2853
FBpp0234022_vir	LINER1-2_NVI_R1_NASONIA_VITRIPENNIS	350	5260	227	0.33	0.65	0.04	113.6	1.71542785757571e-25	q:130-349 h:2197-2853
FBpp0234022_vir	R1-15_DWI_R1_DROSOPHILA_WILLISTONI	350	5743	222	0.34	0.63	0.04	112.8	3.23421916908682e-25	q:130-346 h:3060-3677
FBpp0234022_vir	R1-3_DK_R1_DROSOPHILA_KIKKAWAI	350	3968	216	0.34	0.62	0.05	112.5	3.9843782565914e-25	q:130-343 h:1272-1886
FBpp0234022_vir	R1-3_DBP_R1_DROSOPHILA_BIPECTINATA	350	4731	242	0.35	0.69	0.05	111.7	6.51861890516237e-25	q:118-349 h:1993-2661
FBpp0234022_vir	R1-12_DWI_R1_DROSOPHILA_WILLISTONI	350	5036	218	0.36	0.62	0.04	111.3	9.4101371568472e-25	q:130-343 h:2311-2928
FBpp0234022_vir	R1-8_DWI_R1_DROSOPHILA_WILLISTONI	350	5178	222	0.35	0.63	0.04	105.1	6.85723872957311e-23	q:130-348 h:2448-3077
FBpp0234022_vir	R1-1_DBP_R1_DROSOPHILA_BIPECTINATA	350	3599	218	0.35	0.62	0.06	104.8	9.33736033718098e-23	q:130-343 h:882-1496
FBpp0234022_vir	WALDO-3_AAE_LINE_R1_LINE/R1	350	6674	219	0.36	0.63	0.03	104.4	1.11255286180308e-22	q:133-348 h:2789-3400
FBpp0234022_vir	WALDO-3_AAE_R1_AEDES_AEGYPTI	350	6674	219	0.36	0.63	0.03	104.4	1.11255286180308e-22	q:133-348 h:2789-3400
FBpp0234022_vir	R1NS-1_CQ_LINE_R1_LINE/R1	350	5783	219	0.33	0.63	0.04	104.4	1.20936417967459e-22	q:131-346 h:2947-3570
FBpp0234022_vir	R1NS-1_CQ_R1_CULEX_QUINQUEFASCIATUS	350	5783	219	0.33	0.63	0.04	104.4	1.20936417967459e-22	q:131-346 h:2947-3570
FBpp0234022_vir	WALDO1_AG_LINE_R1_LINE/R1	350	5580	224	0.33	0.64	0.04	102.4	4.29883798510409e-22	q:130-343 h:2536-3162
FBpp0234022_vir	WALDO1_AG_R1_ANOPHELES_GAMBIAE	350	5580	224	0.33	0.64	0.04	102.4	4.29883798510409e-22	q:130-343 h:2536-3162
FBpp0234022_vir	WALDO-5_AAE_LINE_R1_LINE/R1	350	6404	222	0.36	0.63	0.03	101.7	6.36300659147471e-22	q:131-348 h:2746-3360
FBpp0234022_vir	WALDO-5_AAE_R1_AEDES_AEGYPTI	350	6404	222	0.36	0.63	0.03	101.7	6.36300659147471e-22	q:131-348 h:2746-3360
FBpp0234022_vir	R1-16_DWI_R1_DROSOPHILA_WILLISTONI	350	3521	226	0.31	0.65	0.06	100.5	1.55379007688788e-21	q:130-350 h:827-1471
FBpp0234022_vir	WALDO-4_AAE_LINE_R1_LINE/R1	350	6514	221	0.34	0.63	0.03	100.1	1.96270212139121e-21	q:131-348 h:2744-3358
FBpp0234022_vir	WALDO-4_AAE_R1_AEDES_AEGYPTI	350	6514	221	0.34	0.63	0.03	100.1	1.96270212139121e-21	q:131-348 h:2744-3358
FBpp0234022_vir	R1-3_DWI_R1_DROSOPHILA_WILLISTONI	350	5074	216	0.35	0.62	0.04	100.1	1.97914692748733e-21	q:130-343 h:2326-2946
FBpp0234022_vir	R1-4_DWI_R1_DROSOPHILA_WILLISTONI	350	5059	215	0.34	0.61	0.04	99.8	2.71754366282983e-21	q:131-343 h:2375-2971
FBpp0234022_vir	R1-7_DK_R1_DROSOPHILA_KIKKAWAI	350	3350	59	0.53	0.17	0.02	63.2	6.34567479873308e-21	q:131-189 h:896-1072
FBpp0234022_vir	R1-7_DK_R1_DROSOPHILA_KIKKAWAI	350	3350	74	0.39	0.21	0.02	55.8	6.34567479873308e-21	q:197-270 h:1089-1307
FBpp0237126_vir	LOA-2_SIN_LOA_SOLENOPSIS_INVICTA	285	5459	173	0.42	0.61	0.03	150.6	9.24622602079426e-37	q:113-285 h:988-1506
FBpp0237126_vir	LOA_ELE4_LINE_LOA_LINE/LOA	285	6400	179	0.35	0.63	0.03	128.3	5.47717013884915e-30	q:107-283 h:1722-2258
FBpp0237126_vir	LOA_ELE4_LOA_AEDES_AEGYPTI	285	6400	179	0.35	0.63	0.03	128.3	5.47717013884915e-30	q:107-283 h:1722-2258
FBpp0237126_vir	LOA-8_AAE_LINE_LOA_LINE/LOA	285	5846	175	0.33	0.61	0.03	119.8	1.89990149592451e-27	q:106-279 h:1325-1849
FBpp0237126_vir	LOA-8_AAE_LOA_AEDES_AEGYPTI	285	5846	175	0.33	0.61	0.03	119.8	1.89990149592451e-27	q:106-279 h:1325-1849
FBpp0237126_vir	LOA-5_CQ_LINE_LOA_LINE/LOA	285	5898	173	0.31	0.61	0.03	118.2	4.79684442649818e-27	q:111-279 h:1105-1611
FBpp0237126_vir	LOA-5_CQ_LOA_CULEX_QUINQUEFASCIATUS	285	5898	173	0.31	0.61	0.03	118.2	4.79684442649818e-27	q:111-279 h:1105-1611
FBpp0237126_vir	LOA-10_AAE_LINE_LOA_LINE/LOA	285	6327	170	0.35	0.6	0.03	117.9	7.97990926086525e-27	q:111-279 h:1636-2145
FBpp0237126_vir	LOA-10_AAE_LOA_AEDES_AEGYPTI	285	6327	170	0.35	0.6	0.03	117.9	7.97990926086525e-27	q:111-279 h:1636-2145
FBpp0237126_vir	LOA_ELE6B_AAE_LINE_LOA_LINE/LOA	285	6067	174	0.34	0.61	0.03	114.8	5.9111591602031e-26	q:113-285 h:1081-1602
FBpp0237126_vir	LOA_ELE6B_AAE_LOA_AEDES_AEGYPTI	285	6067	174	0.34	0.61	0.03	114.8	5.9111591602031e-26	q:113-285 h:1081-1602
FBpp0237126_vir	LOA_ELE7_LINE_LOA_LINE/LOA	285	5878	260	0.27	0.91	0.04	110.5	1.08723797410345e-24	q:36-281 h:675-1451
FBpp0237126_vir	LOA_ELE7_LOA_AEDES_AEGYPTI	285	5878	260	0.27	0.91	0.04	110.5	1.08723797410345e-24	q:36-281 h:675-1451
FBpp0237126_vir	LOA_ELE6C_AAE_LINE_LOA_LINE/LOA	285	5744	174	0.32	0.61	0.03	110.2	1.62277964899182e-24	q:113-285 h:765-1286
FBpp0237126_vir	LOA_ELE6C_AAE_LOA_AEDES_AEGYPTI	285	5744	174	0.32	0.61	0.03	110.2	1.62277964899182e-24	q:113-285 h:765-1286
FBpp0237126_vir	LOA-9_AAE_LINE_LOA_LINE/LOA	285	6136	268	0.27	0.94	0.04	108.2	6.06450553585544e-24	q:36-281 h:919-1695
FBpp0237126_vir	LOA-9_AAE_LOA_AEDES_AEGYPTI	285	6136	268	0.27	0.94	0.04	108.2	6.06450553585544e-24	q:36-281 h:919-1695
FBpp0237126_vir	LOA_ELE3C_AAE_LINE_LOA_LINE/LOA	285	5807	185	0.29	0.65	0.03	107.1	1.38527568254682e-23	q:96-279 h:1037-1576
FBpp0237126_vir	LOA_ELE3C_AAE_LOA_AEDES_AEGYPTI	285	5807	185	0.29	0.65	0.03	107.1	1.38527568254682e-23	q:96-279 h:1037-1576
FBpp0237126_vir	LOA_ELE2B_AAE_LINE_LOA_LINE/LOA	285	5931	173	0.32	0.61	0.03	104	1.01762382433439e-22	q:113-285 h:1291-1809
FBpp0237126_vir	LOA_ELE2B_AAE_LOA_AEDES_AEGYPTI	285	5931	173	0.32	0.61	0.03	104	1.01762382433439e-22	q:113-285 h:1291-1809
FBpp0237126_vir	LOA_ELE6_LINE_LOA_LINE/LOA	285	5259	174	0.3	0.61	0.03	98.2	5.96933321933869e-21	q:113-285 h:264-785
FBpp0237126_vir	LOA_ELE6_LOA_AEDES_AEGYPTI	285	5259	174	0.3	0.61	0.03	98.2	5.96933321933869e-21	q:113-285 h:264-785
FBpp0235012_vir	RND-4_FAMILY-814_UNKNOWN_UNKNOWN_UNKNOWN/UNKNOWN	373	358	96	0.54	0.26	0.27	102.1	5.64210047029251e-22	q:277-372 h:72-341
FBpp0229054_vir	ULYSSES_I_LTR_GYPSY_LTR/GYPSY	211	6381	107	0.88	0.51	0.02	209.9	9.34929900024134e-55	q:105-211 h:1832-2152
FBpp0229054_vir	ULYSSES_I_GYPSY_DROSOPHILA_VIRILIS	211	6381	107	0.88	0.51	0.02	209.9	9.34929900024134e-55	q:105-211 h:1832-2152
FBpp0229054_vir	GYPSY-3_DRH-I_GYPSY_DROSOPHILA_RHOPALOA	211	6096	102	0.62	0.48	0.02	127.1	7.39334515638066e-30	q:114-211 h:1646-1951
FBpp0229054_vir	GYPSY-23_DEL-I_GYPSY_DROSOPHILA_ELEGANS	211	7971	98	0.64	0.46	0.01	126.3	1.1035091068853e-29	q:118-211 h:1903-2196
FBpp0229054_vir	GYPSY-4_DGRI-I_GYPSY_DROSOPHILA_GRIMSHAWI	211	5818	118	0.42	0.56	0.02	106.3	1.32816347409882e-23	q:108-211 h:1373-1726
FBpp0232887_vir	GYPSY-2_DSE-I_GYPSY_DROSOPHILA_SECHELLIA	147	6411	72	0.71	0.49	0.01	97.8	2.23892237817265e-21	q:1-59 h:2279-2494
FBpp0234024_vir	R1-6_DPER_R1_DROSOPHILA_PERSIMILIS	204	5048	142	0.55	0.7	0.03	144.8	3.16633873907851e-35	q:74-201 h:2198-2620
FBpp0234024_vir	R1-1_DAN_R1_DROSOPHILA_ANANASSAE	204	5094	145	0.44	0.71	0.03	117.5	5.41349659368843e-27	q:72-202 h:2244-2675
FBpp0234024_vir	R1-1_DBP_R1_DROSOPHILA_BIPECTINATA	204	3599	129	0.48	0.63	0.04	114.8	3.20120999428507e-26	q:72-186 h:750-1133
FBpp0234024_vir	WALDOAG2_LINE_R1_LINE/R1	204	4895	280	0.29	1.37	0.06	97.1	7.44615019573725e-21	q:11-204 h:1529-2365
FBpp0234024_vir	WALDOAG2_R1_ANOPHELES_GAMBIAE	204	4895	280	0.29	1.37	0.06	97.1	7.44615019573725e-21	q:11-204 h:1529-2365
FBpp0234127_vir	R1-1_DF_R1_DROSOPHILA_FICUSPHILA	234	4830	145	0.44	0.62	0.03	123.2	4.63873147420231e-49	q:3-144 h:1097-1531
FBpp0234127_vir	R1-1_DF_R1_DROSOPHILA_FICUSPHILA	234	4830	74	0.53	0.32	0.02	89.4	4.63873147420231e-49	q:160-233 h:1651-1872
FBpp0234127_vir	R1-6_DWI_R1_DROSOPHILA_WILLISTONI	234	4944	148	0.56	0.63	0.03	175.3	2.78961413593881e-44	q:2-146 h:1230-1673
FBpp0234127_vir	R1-2_DEU_R1_DROSOPHILA_EUGRACILIS	234	5211	148	0.39	0.63	0.03	107.1	2.65115975877636e-38	q:2-146 h:1490-1933
FBpp0234127_vir	R1-2_DEU_R1_DROSOPHILA_EUGRACILIS	234	5211	74	0.41	0.32	0.01	69.7	2.65115975877636e-38	q:160-232 h:2047-2268
FBpp0234127_vir	R1-1_DT_R1_DROSOPHILA_TAKAHASHII	234	4164	148	0.39	0.63	0.04	109.8	6.22318131195916e-38	q:2-146 h:984-1427
FBpp0234127_vir	R1-1_DT_R1_DROSOPHILA_TAKAHASHII	234	4164	74	0.42	0.32	0.02	65.5	6.22318131195916e-38	q:160-232 h:1541-1762
FBpp0234127_vir	R1-1_DPER_R1_DROSOPHILA_PERSIMILIS	234	5020	146	0.38	0.62	0.03	107.1	1.40708494271491e-37	q:2-144 h:1256-1693
FBpp0234127_vir	R1-1_DPER_R1_DROSOPHILA_PERSIMILIS	234	5020	74	0.45	0.32	0.01	67	1.40708494271491e-37	q:160-232 h:1813-2034
FBpp0234127_vir	R1-2_DBI_R1_DROSOPHILA_BIARMIPES	234	4402	148	0.39	0.63	0.03	107.1	3.13975827000933e-37	q:2-146 h:645-1088
FBpp0234127_vir	R1-2_DBI_R1_DROSOPHILA_BIARMIPES	234	4402	74	0.39	0.32	0.02	65.9	3.13975827000933e-37	q:160-232 h:1202-1423
FBpp0234127_vir	R1-1_DVI_R1_DROSOPHILA_VIRILIS	234	5178	144	0.39	0.62	0.03	102.1	6.22955126580468e-36	q:2-141 h:1445-1876
FBpp0234127_vir	R1-1_DVI_R1_DROSOPHILA_VIRILIS	234	5178	81	0.38	0.35	0.02	66.6	6.22955126580468e-36	q:155-233 h:1990-2232
FBpp0234127_vir	R1-2_DWI_R1_DROSOPHILA_WILLISTONI	234	5398	149	0.52	0.64	0.03	145.2	2.68261937730916e-35	q:2-145 h:1665-2111
FBpp0234127_vir	RND-5_FAMILY-1081_LINE_R1_LINE/R1	234	2441	144	0.42	0.62	0.06	107.5	3.77164648850573e-34	q:2-141 h:969-1400
FBpp0234127_vir	RND-5_FAMILY-1081_LINE_R1_LINE/R1	234	2441	76	0.36	0.32	0.03	55.5	3.77164648850573e-34	q:156-229 h:1517-1744
FBpp0234127_vir	R1-4_DK_R1_DROSOPHILA_KIKKAWAI	234	3915	146	0.48	0.62	0.04	130.2	1.05521362208691e-30	q:2-144 h:232-669
FBpp0234127_vir	R1-2_DVI_R1_DROSOPHILA_VIRILIS	234	5599	146	0.43	0.62	0.03	129.4	1.97293934061457e-30	q:2-144 h:1860-2297
FBpp0234127_vir	R1-2_DAN_R1_DROSOPHILA_ANANASSAE	234	5437	155	0.32	0.66	0.03	94.7	1.77865106069641e-29	q:2-152 h:1662-2123
FBpp0234127_vir	R1-2_DAN_R1_DROSOPHILA_ANANASSAE	234	5437	73	0.34	0.31	0.01	52.4	1.77865106069641e-29	q:161-233 h:2225-2443
FBpp0234127_vir	R1-1_DEU_R1_DROSOPHILA_EUGRACILIS	234	4963	148	0.32	0.63	0.03	77	2.14408524280573e-28	q:2-143 h:1228-1671
FBpp0234127_vir	R1-1_DEU_R1_DROSOPHILA_EUGRACILIS	234	4963	79	0.41	0.34	0.02	66.2	2.14408524280573e-28	q:153-231 h:1773-2009
FBpp0234127_vir	R1-1_DK_R1_DROSOPHILA_KIKKAWAI	234	4865	75	0.45	0.32	0.02	71.6	1.24980223119956e-27	q:156-229 h:1665-1889
FBpp0234127_vir	R1-1_DK_R1_DROSOPHILA_KIKKAWAI	234	4865	157	0.25	0.67	0.03	68.9	1.24980223119956e-27	q:2-152 h:1111-1581
FBpp0234127_vir	R1-5_DPER_R1_DROSOPHILA_PERSIMILIS	234	5195	146	0.45	0.62	0.03	119	2.05877872044058e-27	q:2-143 h:1497-1931
FBpp0234127_vir	R1-3_DWI_R1_DROSOPHILA_WILLISTONI	234	5074	261	0.31	1.12	0.05	118.2	4.39907460975052e-27	q:2-229 h:1270-2046
FBpp0234127_vir	R1-11_DWI_R1_DROSOPHILA_WILLISTONI	234	4284	250	0.35	1.07	0.06	117.9	4.66365955810562e-27	q:14-233 h:487-1230
FBpp0234127_vir	LINER1_LINE_R1_LINE/R1	234	5163	153	0.33	0.65	0.03	78.6	2.26837071052363e-25	q:2-146 h:973-1431
FBpp0234127_vir	LINER1_LINE_R1_LINE/R1	234	5163	70	0.36	0.3	0.01	54.7	2.26837071052363e-25	q:160-229 h:1554-1763
FBpp0234127_vir	LINER1_R1_NASONIA_VITRIPENNIS	234	5163	153	0.33	0.65	0.03	78.6	2.26837071052363e-25	q:2-146 h:973-1431
FBpp0234127_vir	LINER1_R1_NASONIA_VITRIPENNIS	234	5163	70	0.36	0.3	0.01	54.7	2.26837071052363e-25	q:160-229 h:1554-1763
FBpp0234127_vir	R1-4B_DK_R1_DROSOPHILA_KIKKAWAI	234	5335	93	0.41	0.4	0.02	65.9	9.6001069093312e-22	q:2-94 h:1678-1950
FBpp0234127_vir	R1-4B_DK_R1_DROSOPHILA_KIKKAWAI	234	5335	42	0.57	0.18	0.01	55.1	9.6001069093312e-22	q:103-144 h:1983-2108
FBpp0234127_vir	R1-1_DEL_R1_DROSOPHILA_ELEGANS	234	4777	191	0.36	0.82	0.04	97.8	6.30860702138661e-21	q:79-232 h:1319-1882
FBpp0231641_vir	LOA-1_DGRI_LOA_DROSOPHILA_GRIMSHAWI	678	5683	367	0.34	0.54	0.06	186.4	4.94487002559486e-47	q:344-675 h:757-1851
FBpp0231641_vir	BAGGINS1_LINE_LOA_LINE/LOA	678	5453	309	0.35	0.46	0.06	178.7	9.97224261248472e-45	q:344-636 h:656-1573
FBpp0231641_vir	BAGGINS1_LOA_DROSOPHILA_MELANOGASTER	678	5453	309	0.35	0.46	0.06	178.7	9.97224261248472e-45	q:344-636 h:656-1573
FBpp0231641_vir	LOA_LINE_LOA_LINE/LOA	678	7779	235	0.39	0.35	0.03	152.5	8.25004372872206e-37	q:442-667 h:3280-3954
FBpp0231641_vir	LOA_LOA_DROSOPHILA_SILVESTRIS	678	7779	235	0.39	0.35	0.03	152.5	8.25004372872206e-37	q:442-667 h:3280-3954
FBpp0231641_vir	LOA-1_DEL_LOA_DROSOPHILA_ELEGANS	678	5696	171	0.34	0.25	0.03	129	1.06181027366964e-29	q:442-612 h:1188-1694
FBpp0231641_vir	LOA-2_DF_LOA_DROSOPHILA_FICUSPHILA	678	5571	171	0.4	0.25	0.03	127.1	3.80596284584717e-29	q:442-612 h:1163-1669
FBpp0229059_vir	BEL-5_DVIR-I_BEL_DROSOPHILA_VIRILIS	74	5780	48	0.81	0.65	0.01	77	1.63403304678824e-25	q:2-49 h:608-751
FBpp0229059_vir	BEL-5_DVIR-I_BEL_DROSOPHILA_VIRILIS	74	5780	24	1	0.32	0	54.3	1.63403304678824e-25	q:51-74 h:736-807
FBpp0228553_vir	GYPSY3_DV-I_GYPSY_DROSOPHILA_VIRILIS	305	16252	153	0.92	0.5	0.01	215.3	3.94320083215145e-56	q:67-219 h:7275-7730
FBpp0228553_vir	GYPSY3_DV-I_GYPSY_DROSOPHILA_VIRILIS	305	16252	153	0.92	0.5	0.01	214.5	6.78243741065053e-56	q:67-219 h:15786-16241
FBpp0225498_vir	JOCKEY-3_DK_JOCKEY_DROSOPHILA_KIKKAWAI	720	4849	177	0.33	0.25	0.04	99.4	8.18575328659209e-21	q:20-132 h:4035-4565
FBpp0229090_vir	BEL1-I_DV_LTR_PAO_LTR/PAO	693	5575	220	0.8	0.32	0.04	354	1.82246897301584e-97	q:481-691 h:1511-2164
FBpp0229090_vir	BEL1-I_DV_BEL_DROSOPHILA_VIRILIS	693	5575	220	0.8	0.32	0.04	354	1.82246897301584e-97	q:481-691 h:1511-2164
FBpp0229090_vir	BEL-6_DRH-I_BEL_DROSOPHILA_RHOPALOA	693	4771	211	0.52	0.3	0.04	222.6	6.12879731165872e-58	q:481-690 h:1554-2180
FBpp0229090_vir	BEL-6_DMOJ-I_BEL_DROSOPHILA_MOJAVENSIS	693	5858	218	0.51	0.31	0.04	219.9	4.57797696839288e-57	q:481-690 h:1829-2464
FBpp0229090_vir	BEL-6_DYA-I_BEL_DROSOPHILA_YAKUBA	693	5475	213	0.53	0.31	0.04	217.6	2.09014741627376e-56	q:481-690 h:1449-2078
FBpp0229090_vir	BEL-1_DBP-I_BEL_DROSOPHILA_BIPECTINATA	693	5695	218	0.51	0.31	0.04	215.7	7.06690131627322e-56	q:481-690 h:1648-2295
FBpp0229090_vir	BEL-4_DFI-I_BEL_DROSOPHILA_FICUSPHILA	693	2845	271	0.45	0.39	0.1	214.9	1.27793213826649e-55	q:423-681 h:1572-2324
FBpp0229090_vir	BEL-3_DPER-I_BEL_DROSOPHILA_PERSIMILIS	693	5645	227	0.48	0.33	0.04	213.8	3.01816642994092e-55	q:481-690 h:1589-2257
FBpp0229090_vir	BEL-14_DP-I_BEL_DROSOPHILA_PERSIMILIS	693	5617	201	0.56	0.29	0.04	209.9	4.04293398216905e-54	q:490-690 h:1630-2214
FBpp0229090_vir	BEL-2_DVIR-I_BEL_DROSOPHILA_VIRILIS	693	5468	215	0.49	0.31	0.04	201.4	1.57616807547032e-51	q:481-690 h:1481-2116
FBpp0229090_vir	BEL-13_DP-I_BEL_DROSOPHILA_PERSIMILIS	693	5493	226	0.5	0.33	0.04	199.9	4.86177152407714e-51	q:481-690 h:1434-2102
FBpp0229090_vir	BEL2-I_DMOJ_LTR_PAO_LTR/PAO	693	5850	218	0.47	0.31	0.04	198.7	1.00473521549399e-50	q:481-690 h:1812-2453
FBpp0229090_vir	BEL2-I_DMOJ_BEL_DROSOPHILA_MOJAVENSIS	693	5850	218	0.47	0.31	0.04	198.7	1.00473521549399e-50	q:481-690 h:1812-2453
FBpp0229090_vir	BEL-10_DAN-I_BEL_DROSOPHILA_ANANASSAE	693	5349	238	0.4	0.34	0.04	176.8	4.40749822101494e-44	q:457-680 h:1224-1937
FBpp0229090_vir	BEL-12_DAN-I_BEL_DROSOPHILA_ANANASSAE	693	2054	198	0.43	0.29	0.1	168.7	9.98989963111878e-42	q:482-679 h:1292-1885
FBpp0229090_vir	BEL-11_DAN-I_BEL_DROSOPHILA_ANANASSAE	693	2056	198	0.42	0.29	0.1	168.7	1.10419267013834e-41	q:482-679 h:1294-1887
FBpp0229090_vir	BEL-5_DVIR-I_BEL_DROSOPHILA_VIRILIS	693	5780	215	0.43	0.31	0.04	165.6	8.11140180936645e-41	q:483-678 h:1699-2337
FBpp0229090_vir	BEL-7_DTA-I_LTR_PAO_LTR/PAO	693	5617	213	0.42	0.31	0.04	165.2	1.33818017112788e-40	q:483-690 h:1574-2203
FBpp0229090_vir	BEL-7_DTA-I_BEL_DROSOPHILA_TAKAHASHII	693	5617	213	0.42	0.31	0.04	165.2	1.33818017112788e-40	q:483-690 h:1574-2203
FBpp0229090_vir	BEL-2_DFI-I_BEL_DROSOPHILA_FICUSPHILA	693	5656	217	0.41	0.31	0.04	159.8	5.62221388860858e-39	q:481-691 h:1608-2249
FBpp0229090_vir	BEL-1_DERE-I_BEL_DROSOPHILA_ERECTA	693	4261	216	0.4	0.31	0.05	157.5	2.22745387638331e-38	q:481-690 h:1942-2580
FBpp0229090_vir	R1B_DVI_R1_DROSOPHILA_VIRILIS	693	4799	97	0.61	0.14	0.02	117.5	4.39230784664065e-38	q:37-106 h:3775-4065
FBpp0229090_vir	R1B_DVI_R1_DROSOPHILA_VIRILIS	693	4799	55	0.51	0.08	0.01	55.5	4.39230784664065e-38	q:1-38 h:3552-3716
FBpp0229090_vir	R1B_DVI_R1_DROSOPHILA_VIRILIS	693	4799	14	0.71	0.02	0	25.4	4.39230784664065e-38	q:106-119 h:4064-4105
FBpp0229090_vir	BEL-2_DRH-I_BEL_DROSOPHILA_RHOPALOA	693	5266	83	0.54	0.12	0.02	98.6	3.66054312472047e-37	q:609-691 h:1622-1864
FBpp0229090_vir	BEL-2_DRH-I_BEL_DROSOPHILA_RHOPALOA	693	5266	139	0.35	0.2	0.03	76.3	3.66054312472047e-37	q:483-603 h:1194-1607
FBpp0229090_vir	DIVER2-LIKE_LTR_BEL_LTR/BEL	693	6392	219	0.42	0.32	0.03	152.9	5.91426855654638e-37	q:481-690 h:1259-1870
FBpp0229090_vir	BEL-1_DRH-I_BEL_DROSOPHILA_RHOPALOA	693	5720	225	0.41	0.32	0.04	150.6	2.7228768524386e-36	q:481-690 h:1641-2306
FBpp0229090_vir	BEL-5_DPER-I_BEL_DROSOPHILA_PERSIMILIS	693	5615	215	0.4	0.31	0.04	150.2	3.89802586965126e-36	q:483-690 h:1560-2195
FBpp0229090_vir	BEL-4_DEL-I_BEL_DROSOPHILA_ELEGANS	693	5801	162	0.45	0.23	0.03	145.6	1.02639231989146e-34	q:529-690 h:1911-2387
FBpp0229090_vir	TRAM_I_LTR_PAO_LTR/PAO	693	2708	214	0.4	0.31	0.08	144.8	1.53196320242113e-34	q:479-680 h:1560-2186
FBpp0229090_vir	TRAM_I_BEL_DROSOPHILA_MIRANDA	693	2708	214	0.4	0.31	0.08	144.8	1.53196320242113e-34	q:479-680 h:1560-2186
FBpp0229090_vir	DIVER2_I_LTR_PAO_LTR/PAO	693	4147	115	0.47	0.17	0.03	104.4	7.67266866681909e-34	q:481-592 h:1203-1544
FBpp0229090_vir	DIVER2_I_LTR_PAO_LTR/PAO	693	4147	49	0.51	0.07	0.01	59.3	7.67266866681909e-34	q:618-666 h:1598-1744
FBpp0229090_vir	DIVER2_I_BEL_DROSOPHILA_MELANOGASTER	693	4147	115	0.47	0.17	0.03	104.4	7.67266866681909e-34	q:481-592 h:1203-1544
FBpp0229090_vir	DIVER2_I_BEL_DROSOPHILA_MELANOGASTER	693	4147	49	0.51	0.07	0.01	59.3	7.67266866681909e-34	q:618-666 h:1598-1744
FBpp0229090_vir	BEL-14_DTA-I_BEL_DROSOPHILA_TAKAHASHII	693	6552	215	0.37	0.31	0.03	133.3	5.45029520215039e-31	q:467-681 h:2474-3106
FBpp0229090_vir	BEL-15_DEL-I_BEL_DROSOPHILA_ELEGANS	693	3950	140	0.42	0.2	0.04	105.9	1.44351960162749e-30	q:481-618 h:1291-1695
FBpp0229090_vir	BEL-15_DEL-I_BEL_DROSOPHILA_ELEGANS	693	3950	30	0.63	0.04	0.01	47	1.44351960162749e-30	q:633-662 h:1707-1796
FBpp0229090_vir	BEL-1_AA-I_LTR_PAO_LTR/PAO	693	5465	212	0.37	0.31	0.04	131	2.48841803122987e-30	q:483-681 h:1377-2009
FBpp0229090_vir	BEL-1_AA-I_BEL_AEDES_AEGYPTI	693	5465	212	0.37	0.31	0.04	131	2.48841803122987e-30	q:483-681 h:1377-2009
FBpp0229090_vir	BEL-82_CQ-I_LTR_PAO_LTR/PAO	693	5636	218	0.35	0.31	0.04	128.3	1.52143784251341e-29	q:483-681 h:1490-2134
FBpp0229090_vir	BEL-82_CQ-I_BEL_CULEX_QUINQUEFASCIATUS	693	5636	218	0.35	0.31	0.04	128.3	1.52143784251341e-29	q:483-681 h:1490-2134
FBpp0229090_vir	BEL-11_CQ-I_LTR_PAO_LTR/PAO	693	5946	223	0.34	0.32	0.04	127.1	3.97167169031084e-29	q:479-690 h:1786-2445
FBpp0229090_vir	BEL-11_CQ-I_BEL_CULEX_QUINQUEFASCIATUS	693	5946	223	0.34	0.32	0.04	127.1	3.97167169031084e-29	q:479-690 h:1786-2445
FBpp0229090_vir	BEL-75_AA-I_LTR_PAO_LTR/PAO	693	5833	214	0.36	0.31	0.04	124.4	2.531759444782e-28	q:483-680 h:1407-2036
FBpp0229090_vir	BEL-75_AA-I_BEL_AEDES_AEGYPTI	693	5833	214	0.36	0.31	0.04	124.4	2.531759444782e-28	q:483-680 h:1407-2036
FBpp0229090_vir	BEL-113_AA-I_LTR_PAO_LTR/PAO	693	5543	219	0.32	0.32	0.04	123.2	4.81330156044064e-28	q:483-680 h:1438-2091
FBpp0229090_vir	BEL-113_AA-I_BEL_AEDES_AEGYPTI	693	5543	219	0.32	0.32	0.04	123.2	4.81330156044064e-28	q:483-680 h:1438-2091
FBpp0229090_vir	BEL-616_AA-I_LTR_PAO_LTR/PAO	693	5901	221	0.33	0.32	0.04	122.9	6.60908847705957e-28	q:477-690 h:1746-2393
FBpp0229090_vir	BEL-616_AA-I_BEL_AEDES_AEGYPTI	693	5901	221	0.33	0.32	0.04	122.9	6.60908847705957e-28	q:477-690 h:1746-2393
FBpp0229090_vir	NOBEL_I_LTR_PAO_LTR/PAO	693	6294	205	0.38	0.3	0.03	122.1	1.21525557050103e-27	q:478-680 h:2229-2840
FBpp0229090_vir	NOBEL_I_BEL_DROSOPHILA_PERSIMILIS	693	6294	205	0.38	0.3	0.03	122.1	1.21525557050103e-27	q:478-680 h:2229-2840
FBpp0229090_vir	BEL-3_DBI-I_BEL_DROSOPHILA_BIARMIPES	693	5046	201	0.37	0.29	0.04	121.7	1.69673259849699e-27	q:481-680 h:1521-2108
FBpp0229090_vir	BEL-3_DYA-I_BEL_DROSOPHILA_YAKUBA	693	6271	228	0.37	0.33	0.04	119.8	6.18412578061813e-27	q:467-681 h:2183-2830
FBpp0229090_vir	BEL-227_AA-I_LTR_PAO_LTR/PAO	693	5887	168	0.39	0.24	0.03	119.8	6.44757699644604e-27	q:513-680 h:1880-2380
FBpp0229090_vir	BEL-227_AA-I_BEL_AEDES_AEGYPTI	693	5887	168	0.39	0.24	0.03	119.8	6.44757699644604e-27	q:513-680 h:1880-2380
FBpp0229090_vir	BEL-633_AA-I_LTR_PAO_LTR/PAO	693	5503	215	0.34	0.31	0.04	119.4	6.9503926248433e-27	q:481-680 h:1361-2002
FBpp0229090_vir	BEL-633_AA-I_BEL_AEDES_AEGYPTI	693	5503	215	0.34	0.31	0.04	119.4	6.9503926248433e-27	q:481-680 h:1361-2002
FBpp0229090_vir	BEL12-I_AG_LTR_PAO_LTR/PAO	693	5887	199	0.36	0.29	0.03	119.4	7.30720356091378e-27	q:483-680 h:1776-2339
FBpp0229090_vir	BEL12-I_AG_BEL_ANOPHELES_GAMBIAE_STR._PEST	693	5887	199	0.36	0.29	0.03	119.4	7.30720356091378e-27	q:483-680 h:1776-2339
FBpp0229090_vir	BEL-87_CQ-I_LTR_PAO_LTR/PAO	693	5414	183	0.33	0.26	0.03	105.5	8.21076354857143e-27	q:478-654 h:1311-1856
FBpp0229090_vir	BEL-87_CQ-I_LTR_PAO_LTR/PAO	693	5414	32	0.44	0.05	0.01	34.7	8.21076354857143e-27	q:650-681 h:1834-1929
FBpp0229090_vir	BEL-87_CQ-I_BEL_CULEX_QUINQUEFASCIATUS	693	5414	183	0.33	0.26	0.03	105.5	8.21076354857143e-27	q:478-654 h:1311-1856
FBpp0229090_vir	BEL-87_CQ-I_BEL_CULEX_QUINQUEFASCIATUS	693	5414	32	0.44	0.05	0.01	34.7	8.21076354857143e-27	q:650-681 h:1834-1929
FBpp0229090_vir	BEL-9_SI-I_LTR_PAO_LTR/PAO	693	6453	229	0.32	0.33	0.04	119.4	8.21262948712665e-27	q:467-690 h:2226-2903
FBpp0229090_vir	BEL-9_SI-I_BEL_SOLENOPSIS_INVICTA	693	6453	229	0.32	0.33	0.04	119.4	8.21262948712665e-27	q:467-690 h:2226-2903
FBpp0229090_vir	BEL-53_CQ-I_LTR_PAO_LTR/PAO	693	2350	203	0.36	0.29	0.09	118.6	1.21560793267861e-26	q:481-680 h:1657-2238
FBpp0229090_vir	BEL-53_CQ-I_BEL_CULEX_QUINQUEFASCIATUS	693	2350	203	0.36	0.29	0.09	118.6	1.21560793267861e-26	q:481-680 h:1657-2238
FBpp0229090_vir	BEL-114_AA-I_LTR_PAO_LTR/PAO	693	4235	241	0.34	0.35	0.06	118.6	1.44840515466324e-26	q:473-689 h:2039-2743
FBpp0229090_vir	BEL-114_AA-I_BEL_AEDES_AEGYPTI	693	4235	241	0.34	0.35	0.06	118.6	1.44840515466324e-26	q:473-689 h:2039-2743
FBpp0229090_vir	BEL-8_DPE-I_BEL_DROSOPHILA_PERSIMILIS	693	6104	213	0.35	0.31	0.03	118.6	1.4727782127855e-26	q:481-680 h:2057-2659
FBpp0229090_vir	BEL-163_AA-I_LTR_PAO_LTR/PAO	693	5706	244	0.32	0.35	0.04	117.9	2.198225750124e-26	q:463-690 h:1542-2255
FBpp0229090_vir	BEL-163_AA-I_BEL_AEDES_AEGYPTI	693	5706	244	0.32	0.35	0.04	117.9	2.198225750124e-26	q:463-690 h:1542-2255
FBpp0229090_vir	BEL-210_AA-I_LTR_PAO_LTR/PAO	693	5551	221	0.33	0.32	0.04	117.9	2.29187281796817e-26	q:467-680 h:1484-2143
FBpp0229090_vir	BEL-210_AA-I_BEL_AEDES_AEGYPTI	693	5551	221	0.33	0.32	0.04	117.9	2.29187281796817e-26	q:467-680 h:1484-2143
FBpp0229090_vir	BEL-1_DEL-I_BEL_DROSOPHILA_ELEGANS	693	5698	198	0.37	0.29	0.03	117.9	2.45007664507209e-26	q:487-680 h:1688-2257
FBpp0229090_vir	BEL-248_AA-I_BEL_AEDES_AEGYPTI	693	5619	223	0.34	0.32	0.04	117.5	2.73078211661796e-26	q:477-680 h:1496-2158
FBpp0229090_vir	BEL-2_DGRI-I_BEL_DROSOPHILA_GRIMSHAWI	693	7540	208	0.35	0.3	0.03	116.7	4.85644557792861e-26	q:483-690 h:1763-2323
FBpp0229090_vir	BEL-145_AA-I_LTR_PAO_LTR/PAO	693	6798	215	0.33	0.31	0.03	116.7	4.89713606528027e-26	q:483-680 h:2606-3244
FBpp0229090_vir	BEL-145_AA-I_BEL_AEDES_AEGYPTI	693	6798	215	0.33	0.31	0.03	116.7	4.89713606528027e-26	q:483-680 h:2606-3244
FBpp0229090_vir	BEL-15_DTA-I_BEL_DROSOPHILA_TAKAHASHII	693	7605	208	0.32	0.3	0.03	116.7	5.32327149897781e-26	q:483-690 h:1818-2387
FBpp0229090_vir	BEL-208_AA-I_LTR_PAO_LTR/PAO	693	5528	230	0.31	0.33	0.04	116.3	6.23774854869679e-26	q:477-690 h:1436-2116
FBpp0229090_vir	BEL-208_AA-I_BEL_AEDES_AEGYPTI	693	5528	230	0.31	0.33	0.04	116.3	6.23774854869679e-26	q:477-690 h:1436-2116
FBpp0229090_vir	BEL-38_CQ-I_LTR_PAO_LTR/PAO	693	5693	233	0.33	0.34	0.04	116.3	6.2900124986063e-26	q:481-690 h:1583-2269
FBpp0229090_vir	BEL-38_CQ-I_BEL_CULEX_QUINQUEFASCIATUS	693	5693	233	0.33	0.34	0.04	116.3	6.2900124986063e-26	q:481-690 h:1583-2269
FBpp0229090_vir	BEL-37_CQ-I_LTR_PAO_LTR/PAO	693	5926	216	0.36	0.31	0.04	115.9	7.43232000100339e-26	q:483-680 h:1880-2521
FBpp0229090_vir	BEL-37_CQ-I_BEL_CULEX_QUINQUEFASCIATUS	693	5926	216	0.36	0.31	0.04	115.9	7.43232000100339e-26	q:483-680 h:1880-2521
FBpp0229090_vir	BEL-256_AA-I_BEL_AEDES_AEGYPTI	693	6994	233	0.31	0.34	0.03	115.2	1.4367867760559e-25	q:481-680 h:2780-3475
FBpp0229090_vir	BEL-20_DTA-I_BEL_DROSOPHILA_TAKAHASHII	693	5690	203	0.35	0.29	0.04	114.8	1.65574815614658e-25	q:482-680 h:1923-2519
FBpp0229090_vir	BEL-189_AA-I_LTR_PAO_LTR/PAO	693	6009	237	0.33	0.34	0.04	114.4	2.27348856544513e-25	q:463-690 h:1827-2528
FBpp0229090_vir	BEL-189_AA-I_BEL_AEDES_AEGYPTI	693	6009	237	0.33	0.34	0.04	114.4	2.27348856544513e-25	q:463-690 h:1827-2528
FBpp0229090_vir	BEL-7_DPE-I_BEL_DROSOPHILA_PERSIMILIS	693	6378	208	0.32	0.3	0.03	114.4	2.68636899223239e-25	q:483-690 h:1779-2339
FBpp0229090_vir	BEL-4_DYA-I_BEL_DROSOPHILA_YAKUBA	693	6566	208	0.36	0.3	0.03	114	2.8242785876304e-25	q:481-680 h:2336-2944
FBpp0229090_vir	BEL-89_AA-I_LTR_PAO_LTR/PAO	693	5581	228	0.32	0.33	0.04	113.6	3.91047642646897e-25	q:483-690 h:1455-2126
FBpp0229090_vir	BEL-89_AA-I_BEL_AEDES_AEGYPTI	693	5581	228	0.32	0.33	0.04	113.6	3.91047642646897e-25	q:483-690 h:1455-2126
FBpp0229090_vir	BEL-9_DTA-I_LTR_PAO_LTR/PAO	693	4211	204	0.36	0.29	0.05	113.2	5.41441837534849e-25	q:481-680 h:1876-2463
FBpp0229090_vir	BEL-9_DTA-I_BEL_DROSOPHILA_TAKAHASHII	693	4211	204	0.36	0.29	0.05	113.2	5.41441837534849e-25	q:481-680 h:1876-2463
FBpp0229090_vir	BEL-74_AA-I_LTR_PAO_LTR/PAO	693	6876	217	0.34	0.31	0.03	113.2	5.83666291454634e-25	q:479-681 h:2672-3319
FBpp0229090_vir	BEL-74_AA-I_BEL_AEDES_AEGYPTI	693	6876	217	0.34	0.31	0.03	113.2	5.83666291454634e-25	q:479-681 h:2672-3319
FBpp0229090_vir	BEL-55_AA-I_LTR_PAO_LTR/PAO	693	6203	228	0.36	0.33	0.04	112.8	7.55957872759839e-25	q:483-680 h:1776-2456
FBpp0229090_vir	BEL-55_AA-I_BEL_AEDES_AEGYPTI	693	6203	228	0.36	0.33	0.04	112.8	7.55957872759839e-25	q:483-680 h:1776-2456
FBpp0229090_vir	BEL-7_SI-I_LTR_PAO_LTR/PAO	693	6252	212	0.33	0.31	0.03	112.8	7.62291783799565e-25	q:481-678 h:2025-2657
FBpp0229090_vir	BEL-7_SI-I_BEL_SOLENOPSIS_INVICTA	693	6252	212	0.33	0.31	0.03	112.8	7.62291783799565e-25	q:481-678 h:2025-2657
FBpp0229090_vir	BEL-3_DMOJ-I_BEL_DROSOPHILA_MOJAVENSIS	693	7699	208	0.35	0.3	0.03	112.5	8.14911404147383e-25	q:483-690 h:1938-2495
FBpp0229090_vir	BEL-29_CQ-I_LTR_PAO_LTR/PAO	693	5640	210	0.32	0.3	0.04	111.7	1.4016748903046e-24	q:483-680 h:1575-2201
FBpp0229090_vir	BEL-29_CQ-I_BEL_CULEX_QUINQUEFASCIATUS	693	5640	210	0.32	0.3	0.04	111.7	1.4016748903046e-24	q:483-680 h:1575-2201
FBpp0229090_vir	BEL-284_AA-I_BEL_AEDES_AEGYPTI	693	6887	225	0.32	0.32	0.03	111.7	1.52364481912027e-24	q:481-680 h:2635-3306
FBpp0229090_vir	BEL-1_SI-I_LTR_PAO_LTR/PAO	693	6291	221	0.32	0.32	0.04	111.7	1.78538954119133e-24	q:473-690 h:2051-2698
FBpp0229090_vir	BEL-1_SI-I_BEL_SOLENOPSIS_INVICTA	693	6291	221	0.32	0.32	0.04	111.7	1.78538954119133e-24	q:473-690 h:2051-2698
FBpp0229090_vir	BEL-597_AA-I_LTR_PAO_LTR/PAO	693	7047	267	0.3	0.39	0.04	111.3	1.84598243668844e-24	q:448-680 h:2701-3498
FBpp0229090_vir	BEL-597_AA-I_BEL_AEDES_AEGYPTI	693	7047	267	0.3	0.39	0.04	111.3	1.84598243668844e-24	q:448-680 h:2701-3498
FBpp0229090_vir	BEL-111_AA-I_LTR_PAO_LTR/PAO	693	5685	215	0.31	0.31	0.04	111.3	1.97340725885185e-24	q:483-681 h:1526-2161
FBpp0229090_vir	BEL-111_AA-I_BEL_AEDES_AEGYPTI	693	5685	215	0.31	0.31	0.04	111.3	1.97340725885185e-24	q:483-681 h:1526-2161
FBpp0229090_vir	BEL-202_AA-I_LTR_PAO_LTR/PAO	693	2961	251	0.3	0.36	0.08	111.3	2.07471567828737e-24	q:442-680 h:1654-2385
FBpp0229090_vir	BEL-202_AA-I_BEL_AEDES_AEGYPTI	693	2961	251	0.3	0.36	0.08	111.3	2.07471567828737e-24	q:442-680 h:1654-2385
FBpp0229090_vir	BEL-4_LH-I_BEL_LINEPITHEMA_HUMILE	693	5822	214	0.35	0.31	0.04	111.3	2.25525178216128e-24	q:481-690 h:1613-2239
FBpp0229090_vir	BEL-58_AA-I_LTR_PAO_LTR/PAO	693	5783	214	0.34	0.31	0.04	111.3	2.31241601471098e-24	q:483-680 h:1394-2032
FBpp0229090_vir	BEL-58_AA-I_BEL_AEDES_AEGYPTI	693	5783	214	0.34	0.31	0.04	111.3	2.31241601471098e-24	q:483-680 h:1394-2032
FBpp0229090_vir	BEL-57_AA-I_LTR_PAO_LTR/PAO	693	5726	210	0.29	0.3	0.04	110.9	2.37102919833073e-24	q:483-680 h:1672-2298
FBpp0229090_vir	BEL-57_AA-I_BEL_AEDES_AEGYPTI	693	5726	210	0.29	0.3	0.04	110.9	2.37102919833073e-24	q:483-680 h:1672-2298
FBpp0229090_vir	BEL4-I_AG_LTR_PAO_LTR/PAO	693	5410	194	0.35	0.28	0.04	110.9	2.89670568842708e-24	q:481-674 h:1340-1906
FBpp0229090_vir	BEL4-I_AG_BEL_ANOPHELES_GAMBIAE_STR._PEST	693	5410	194	0.35	0.28	0.04	110.9	2.89670568842708e-24	q:481-674 h:1340-1906
FBpp0229090_vir	BEL-217_AA-I_LTR_PAO_LTR/PAO	693	5924	215	0.32	0.31	0.04	110.5	3.56858040760801e-24	q:483-680 h:1449-2090
FBpp0229090_vir	BEL-217_AA-I_BEL_AEDES_AEGYPTI	693	5924	215	0.32	0.31	0.04	110.5	3.56858040760801e-24	q:483-680 h:1449-2090
FBpp0229090_vir	BEL-5_DMOJ-I_BEL_DROSOPHILA_MOJAVENSIS	693	6417	205	0.35	0.3	0.03	110.5	3.9116102653276e-24	q:481-684 h:2373-2972
FBpp0229090_vir	BEL-14_DAN-I_BEL_DROSOPHILA_ANANASSAE	693	6322	219	0.32	0.32	0.03	110.5	3.97743294211208e-24	q:467-681 h:2227-2874
FBpp0229090_vir	BEL-2_DEL-I_BEL_DROSOPHILA_ELEGANS	693	6343	81	0.44	0.12	0.01	73.2	4.1018214434203e-24	q:601-681 h:2657-2899
FBpp0229090_vir	BEL-2_DEL-I_BEL_DROSOPHILA_ELEGANS	693	6343	90	0.38	0.13	0.01	53.1	4.1018214434203e-24	q:497-586 h:2349-2618
FBpp0229090_vir	BEL-2_DEL-I_BEL_DROSOPHILA_ELEGANS	693	6343	13	0.62	0.02	0	24.6	4.1018214434203e-24	q:481-493 h:2308-2346
FBpp0229090_vir	BEL-215_AA-I_LTR_PAO_LTR/PAO	693	5907	202	0.35	0.29	0.03	110.2	4.25198792987497e-24	q:483-673 h:1893-2486
FBpp0229090_vir	BEL-215_AA-I_BEL_AEDES_AEGYPTI	693	5907	202	0.35	0.29	0.03	110.2	4.25198792987497e-24	q:483-673 h:1893-2486
FBpp0229090_vir	BEL-40_AA-I_LTR_PAO_LTR/PAO	693	5957	250	0.31	0.36	0.04	109.8	5.28210198535023e-24	q:463-690 h:1770-2501
FBpp0229090_vir	BEL-40_AA-I_BEL_AEDES_AEGYPTI	693	5957	250	0.31	0.36	0.04	109.8	5.28210198535023e-24	q:463-690 h:1770-2501
FBpp0229090_vir	BEL-17_DEL-I_BEL_DROSOPHILA_ELEGANS	693	4587	120	0.51	0.17	0.03	109.8	6.67219653816833e-24	q:474-591 h:774-1133
FBpp0229090_vir	BEL-236_AA-I_LTR_PAO_LTR/PAO	693	6741	221	0.32	0.32	0.03	109.4	7.81840345369782e-24	q:481-680 h:2526-3182
FBpp0229090_vir	BEL-236_AA-I_BEL_AEDES_AEGYPTI	693	6741	221	0.32	0.32	0.03	109.4	7.81840345369782e-24	q:481-680 h:2526-3182
FBpp0229090_vir	BEL-3_DEU-I_BEL_DROSOPHILA_EUGRACILIS	693	5642	214	0.32	0.31	0.04	109	1.05576991580955e-23	q:481-690 h:1640-2248
FBpp0229090_vir	BEL-39_AA-I_LTR_PAO_LTR/PAO	693	6721	226	0.33	0.33	0.03	109	1.10996976785657e-23	q:483-680 h:2476-3150
FBpp0229090_vir	BEL-39_AA-I_BEL_AEDES_AEGYPTI	693	6721	226	0.33	0.33	0.03	109	1.10996976785657e-23	q:483-680 h:2476-3150
FBpp0229090_vir	BEL-73_CQ-I_LTR_PAO_LTR/PAO	693	5709	206	0.33	0.3	0.04	108.6	1.28984270752497e-23	q:483-680 h:1662-2273
FBpp0229090_vir	BEL-73_CQ-I_BEL_CULEX_QUINQUEFASCIATUS	693	5709	206	0.33	0.3	0.04	108.6	1.28984270752497e-23	q:483-680 h:1662-2273
FBpp0229090_vir	BEL-24_CQ-I_LTR_PAO_LTR/PAO	693	2391	206	0.33	0.3	0.09	108.6	1.34479156231528e-23	q:483-680 h:1658-2254
FBpp0229090_vir	BEL-24_CQ-I_BEL_CULEX_QUINQUEFASCIATUS	693	2391	206	0.33	0.3	0.09	108.6	1.34479156231528e-23	q:483-680 h:1658-2254
FBpp0229090_vir	BEL-89_CQ-I_LTR_PAO_LTR/PAO	693	6838	214	0.33	0.31	0.03	108.6	1.39043135840504e-23	q:483-680 h:2672-3310
FBpp0229090_vir	BEL-89_CQ-I_BEL_CULEX_QUINQUEFASCIATUS	693	6838	214	0.33	0.31	0.03	108.6	1.39043135840504e-23	q:483-680 h:2672-3310
FBpp0229090_vir	BEL-79_AA-I_LTR_PAO_LTR/PAO	693	2422	199	0.34	0.29	0.08	108.2	1.56271786856238e-23	q:483-681 h:1521-2042
FBpp0229090_vir	BEL-79_AA-I_BEL_AEDES_AEGYPTI	693	2422	199	0.34	0.29	0.08	108.2	1.56271786856238e-23	q:483-681 h:1521-2042
FBpp0229090_vir	BEL-6_LH-I_BEL_LINEPITHEMA_HUMILE	693	5818	219	0.34	0.32	0.04	108.2	1.77106804310474e-23	q:481-690 h:1596-2222
FBpp0229090_vir	BEL-42_CQ-I_LTR_PAO_LTR/PAO	693	5696	204	0.31	0.29	0.04	108.2	1.78590721316242e-23	q:483-680 h:1651-2256
FBpp0229090_vir	BEL-42_CQ-I_BEL_CULEX_QUINQUEFASCIATUS	693	5696	204	0.31	0.29	0.04	108.2	1.78590721316242e-23	q:483-680 h:1651-2256
FBpp0229090_vir	BEL-59_CQ-I_LTR_PAO_LTR/PAO	693	2313	210	0.31	0.3	0.09	108.2	1.95757757707671e-23	q:483-690 h:1570-2169
FBpp0229090_vir	BEL-59_CQ-I_BEL_CULEX_QUINQUEFASCIATUS	693	2313	210	0.31	0.3	0.09	108.2	1.95757757707671e-23	q:483-690 h:1570-2169
FBpp0229090_vir	BEL-614_AA-I_LTR_PAO_LTR/PAO	693	6961	169	0.38	0.24	0.02	107.8	2.45220845513132e-23	q:514-681 h:2929-3432
FBpp0229090_vir	BEL-7_DRH-I_BEL_DROSOPHILA_RHOPALOA	693	7686	208	0.35	0.3	0.03	107.8	2.45220845513132e-23	q:483-690 h:1967-2545
FBpp0229090_vir	BEL-614_AA-I_BEL_AEDES_AEGYPTI	693	6961	169	0.38	0.24	0.02	107.8	2.45220845513132e-23	q:514-681 h:2929-3432
FBpp0229090_vir	BEL-4_DAN-I_BEL_DROSOPHILA_ANANASSAE	693	7475	208	0.31	0.3	0.03	107.5	2.62147996069519e-23	q:483-690 h:1695-2255
FBpp0229090_vir	BEL-206_AA-I_LTR_PAO_LTR/PAO	693	5746	82	0.44	0.12	0.01	81.6	3.08894854762619e-23	q:600-680 h:1861-2106
FBpp0229090_vir	BEL-206_AA-I_LTR_PAO_LTR/PAO	693	5746	65	0.38	0.09	0.01	46.6	3.08894854762619e-23	q:531-595 h:1662-1856
FBpp0229090_vir	BEL-206_AA-I_BEL_AEDES_AEGYPTI	693	5746	82	0.44	0.12	0.01	81.6	3.08894854762619e-23	q:600-680 h:1861-2106
FBpp0229090_vir	BEL-206_AA-I_BEL_AEDES_AEGYPTI	693	5746	65	0.38	0.09	0.01	46.6	3.08894854762619e-23	q:531-595 h:1662-1856
FBpp0229090_vir	BEL-277_AA-I_BEL_AEDES_AEGYPTI	693	6983	273	0.31	0.39	0.04	107.5	3.17607220846135e-23	q:433-681 h:2653-3429
FBpp0229090_vir	BEL-3_DBP-I_BEL_DROSOPHILA_BIPECTINATA	693	5954	202	0.33	0.29	0.03	107.1	3.59952369148611e-23	q:481-680 h:1905-2501
FBpp0229090_vir	BEL-40_CQ-I_LTR_PAO_LTR/PAO	693	2212	208	0.31	0.3	0.09	106.7	4.98387538811559e-23	q:483-690 h:1501-2085
FBpp0229090_vir	BEL-40_CQ-I_BEL_CULEX_QUINQUEFASCIATUS	693	2212	208	0.31	0.3	0.09	106.7	4.98387538811559e-23	q:483-690 h:1501-2085
FBpp0229090_vir	BEL-286_AA-I_BEL_AEDES_AEGYPTI	693	6148	215	0.3	0.31	0.03	106.7	5.11020248557694e-23	q:483-680 h:2004-2630
FBpp0229090_vir	BEL-611_AA-I_LTR_PAO_LTR/PAO	693	5931	187	0.34	0.27	0.03	106.3	6.19130122579572e-23	q:495-680 h:1513-2064
FBpp0229090_vir	BEL-611_AA-I_BEL_AEDES_AEGYPTI	693	5931	187	0.34	0.27	0.03	106.3	6.19130122579572e-23	q:495-680 h:1513-2064
FBpp0229090_vir	BEL-118_AA-I_LTR_PAO_LTR/PAO	693	2776	223	0.32	0.32	0.08	106.3	7.5011138945527e-23	q:473-681 h:1502-2167
FBpp0229090_vir	BEL-118_AA-I_BEL_AEDES_AEGYPTI	693	2776	223	0.32	0.32	0.08	106.3	7.5011138945527e-23	q:473-681 h:1502-2167
FBpp0229090_vir	BEL-50_CQ-I_LTR_PAO_LTR/PAO	693	5932	220	0.32	0.32	0.04	105.9	9.8788418061301e-23	q:483-676 h:1793-2449
FBpp0229090_vir	BEL-50_CQ-I_BEL_CULEX_QUINQUEFASCIATUS	693	5932	220	0.32	0.32	0.04	105.9	9.8788418061301e-23	q:483-676 h:1793-2449
FBpp0229090_vir	BEL-8_DEL-I_BEL_DROSOPHILA_ELEGANS	693	7930	208	0.34	0.3	0.03	105.5	1.10106614792388e-22	q:483-690 h:2084-2665
FBpp0229090_vir	BEL-98_AA-I_LTR_PAO_LTR/PAO	693	5877	219	0.32	0.32	0.04	105.5	1.2688648549682e-22	q:477-680 h:1389-2042
FBpp0229090_vir	BEL-98_AA-I_BEL_AEDES_AEGYPTI	693	5877	219	0.32	0.32	0.04	105.5	1.2688648549682e-22	q:477-680 h:1389-2042
FBpp0229090_vir	BEL-5_DTA-I_LTR_PAO_LTR/PAO	693	5871	205	0.34	0.3	0.03	105.1	1.37927801647066e-22	q:481-680 h:1734-2330
FBpp0229090_vir	BEL-5_DTA-I_BEL_DROSOPHILA_TAKAHASHII	693	5871	205	0.34	0.3	0.03	105.1	1.37927801647066e-22	q:481-680 h:1734-2330
FBpp0229090_vir	BEL-7_CQ-I_LTR_PAO_LTR/PAO	693	5755	183	0.37	0.26	0.03	105.1	1.39083451263294e-22	q:508-681 h:1741-2280
FBpp0229090_vir	BEL-7_CQ-I_BEL_CULEX_QUINQUEFASCIATUS	693	5755	183	0.37	0.26	0.03	105.1	1.39083451263294e-22	q:508-681 h:1741-2280
FBpp0229090_vir	BEL-3_DTA-I_LTR_PAO_LTR/PAO	693	6076	195	0.34	0.28	0.03	105.1	1.42608822051034e-22	q:481-670 h:2027-2608
FBpp0229090_vir	BEL-3_DTA-I_BEL_DROSOPHILA_TAKAHASHII	693	6076	195	0.34	0.28	0.03	105.1	1.42608822051034e-22	q:481-670 h:2027-2608
FBpp0229090_vir	BEL-641_AA-I_LTR_PAO_LTR/PAO	693	6635	226	0.31	0.33	0.03	105.1	1.43803692327407e-22	q:483-680 h:2432-3106
FBpp0229090_vir	BEL-641_AA-I_BEL_AEDES_AEGYPTI	693	6635	226	0.31	0.33	0.03	105.1	1.43803692327407e-22	q:483-680 h:2432-3106
FBpp0229090_vir	R1_DWI_LINE_R1_LINE/R1	693	6120	97	0.52	0.14	0.02	97.1	1.5192415934938e-22	q:37-106 h:4536-4826
FBpp0229090_vir	R1_DWI_LINE_R1_LINE/R1	693	6120	55	0.38	0.08	0.01	28.5	1.5192415934938e-22	q:1-35 h:4313-4468
FBpp0229090_vir	R1_DWI_R1_DROSOPHILA_WILLISTONI	693	6120	97	0.52	0.14	0.02	97.1	1.5192415934938e-22	q:37-106 h:4536-4826
FBpp0229090_vir	R1_DWI_R1_DROSOPHILA_WILLISTONI	693	6120	55	0.38	0.08	0.01	28.5	1.5192415934938e-22	q:1-35 h:4313-4468
FBpp0229090_vir	BEL-47_AA-I_LTR_PAO_LTR/PAO	693	6225	215	0.3	0.31	0.03	104.8	1.99109589028656e-22	q:483-680 h:2087-2728
FBpp0229090_vir	BEL-14_CQ-I_LTR_PAO_LTR/PAO	693	6744	309	0.27	0.45	0.05	104.8	1.99109589028656e-22	q:388-680 h:2326-3210
FBpp0229090_vir	BEL-47_AA-I_BEL_AEDES_AEGYPTI	693	6225	215	0.3	0.31	0.03	104.8	1.99109589028656e-22	q:483-680 h:2087-2728
FBpp0229090_vir	BEL-14_CQ-I_BEL_CULEX_QUINQUEFASCIATUS	693	6744	309	0.27	0.45	0.05	104.8	1.99109589028656e-22	q:388-680 h:2326-3210
FBpp0229090_vir	BEL-222_AA-I_LTR_PAO_LTR/PAO	693	6604	228	0.31	0.33	0.03	104.8	2.07591897631919e-22	q:481-680 h:2364-3044
FBpp0229090_vir	BEL-222_AA-I_BEL_AEDES_AEGYPTI	693	6604	228	0.31	0.33	0.03	104.8	2.07591897631919e-22	q:481-680 h:2364-3044
FBpp0229090_vir	BEL-35_CQ-I_LTR_PAO_LTR/PAO	693	2976	211	0.32	0.3	0.07	104.8	2.20077635289593e-22	q:483-676 h:1681-2310
FBpp0229090_vir	BEL-35_CQ-I_BEL_CULEX_QUINQUEFASCIATUS	693	2976	211	0.32	0.3	0.07	104.8	2.20077635289593e-22	q:483-676 h:1681-2310
FBpp0229090_vir	BEL-45_CQ-I_LTR_PAO_LTR/PAO	693	5822	230	0.31	0.33	0.04	104.4	2.33314335035067e-22	q:467-676 h:1634-2320
FBpp0229090_vir	BEL-45_CQ-I_BEL_CULEX_QUINQUEFASCIATUS	693	5822	230	0.31	0.33	0.04	104.4	2.33314335035067e-22	q:467-676 h:1634-2320
FBpp0229090_vir	BEL-180_AA-I_LTR_PAO_LTR/PAO	693	5606	208	0.32	0.3	0.04	104.4	2.80324853512052e-22	q:481-680 h:1569-2189
FBpp0229090_vir	BEL-180_AA-I_BEL_AEDES_AEGYPTI	693	5606	208	0.32	0.3	0.04	104.4	2.80324853512052e-22	q:481-680 h:1569-2189
FBpp0229090_vir	BEL-25_CQ-I_LTR_PAO_LTR/PAO	693	6045	212	0.3	0.31	0.04	104	3.04717958264538e-22	q:483-690 h:1983-2609
FBpp0229090_vir	BEL-25_CQ-I_BEL_CULEX_QUINQUEFASCIATUS	693	6045	212	0.3	0.31	0.04	104	3.04717958264538e-22	q:483-690 h:1983-2609
FBpp0229090_vir	BEL-8_SI-I_LTR_PAO_LTR/PAO	693	5587	235	0.3	0.34	0.04	104	3.31233684511376e-22	q:467-690 h:1434-2111
FBpp0229090_vir	BEL-8_SI-I_BEL_SOLENOPSIS_INVICTA	693	5587	235	0.3	0.34	0.04	104	3.31233684511376e-22	q:467-690 h:1434-2111
FBpp0229090_vir	BEL-18_AA-I_LTR_PAO_LTR/PAO	693	3186	211	0.32	0.3	0.07	104	3.42475157348345e-22	q:473-673 h:1949-2578
FBpp0229090_vir	BEL-18_AA-I_BEL_AEDES_AEGYPTI	693	3186	211	0.32	0.3	0.07	104	3.42475157348345e-22	q:473-673 h:1949-2578
FBpp0229090_vir	BEL-636_AA-I_LTR_PAO_LTR/PAO	693	7387	215	0.32	0.31	0.03	104	3.5409814546427e-22	q:481-680 h:3195-3836
FBpp0229090_vir	BEL-636_AA-I_BEL_AEDES_AEGYPTI	693	7387	215	0.32	0.31	0.03	104	3.5409814546427e-22	q:481-680 h:3195-3836
FBpp0229090_vir	BEL-627_AA-I_LTR_PAO_LTR/PAO	693	6735	169	0.35	0.24	0.03	104	3.6005673698999e-22	q:514-681 h:2659-3162
FBpp0229090_vir	BEL-627_AA-I_BEL_AEDES_AEGYPTI	693	6735	169	0.35	0.24	0.03	104	3.6005673698999e-22	q:514-681 h:2659-3162
FBpp0229090_vir	BEL-204_AA-I_LTR_PAO_LTR/PAO	693	6873	216	0.31	0.31	0.03	103.6	3.81712562728936e-22	q:481-680 h:2697-3341
FBpp0229090_vir	BEL-204_AA-I_BEL_AEDES_AEGYPTI	693	6873	216	0.31	0.31	0.03	103.6	3.81712562728936e-22	q:481-680 h:2697-3341
FBpp0229090_vir	BEL-9_CQ-I_LTR_PAO_LTR/PAO	693	5976	220	0.31	0.32	0.04	103.6	4.21910358890973e-22	q:483-690 h:1803-2447
FBpp0229090_vir	BEL-9_CQ-I_BEL_CULEX_QUINQUEFASCIATUS	693	5976	220	0.31	0.32	0.04	103.6	4.21910358890973e-22	q:483-690 h:1803-2447
FBpp0229090_vir	BEL-620_AA-I_LTR_PAO_LTR/PAO	693	5996	274	0.31	0.4	0.05	103.2	5.84174139106607e-22	q:428-680 h:1709-2491
FBpp0229090_vir	BEL-620_AA-I_BEL_AEDES_AEGYPTI	693	5996	274	0.31	0.4	0.05	103.2	5.84174139106607e-22	q:428-680 h:1709-2491
FBpp0229090_vir	BEL-95_AA-I_LTR_PAO_LTR/PAO	693	6961	331	0.31	0.48	0.05	102.8	6.45692976210264e-22	q:384-681 h:2473-3399
FBpp0229090_vir	BEL-46_CQ-I_LTR_PAO_LTR/PAO	693	3054	223	0.31	0.32	0.07	102.8	6.45692976210264e-22	q:472-676 h:1654-2319
FBpp0229090_vir	BEL-95_AA-I_BEL_AEDES_AEGYPTI	693	6961	331	0.31	0.48	0.05	102.8	6.45692976210264e-22	q:384-681 h:2473-3399
FBpp0229090_vir	BEL-46_CQ-I_BEL_CULEX_QUINQUEFASCIATUS	693	3054	223	0.31	0.32	0.07	102.8	6.45692976210264e-22	q:472-676 h:1654-2319
FBpp0229090_vir	BEL-179_AA-I_LTR_PAO_LTR/PAO	693	6665	219	0.32	0.32	0.03	102.8	7.95457858711646e-22	q:483-681 h:2437-3090
FBpp0229090_vir	BEL-179_AA-I_BEL_AEDES_AEGYPTI	693	6665	219	0.32	0.32	0.03	102.8	7.95457858711646e-22	q:483-681 h:2437-3090
FBpp0229090_vir	BEL-74_CQ-I_LTR_PAO_LTR/PAO	693	6169	213	0.31	0.31	0.03	102.4	8.64676433628005e-22	q:481-680 h:2114-2746
FBpp0229090_vir	BEL-74_CQ-I_BEL_CULEX_QUINQUEFASCIATUS	693	6169	213	0.31	0.31	0.03	102.4	8.64676433628005e-22	q:481-680 h:2114-2746
FBpp0229090_vir	BEL-81_CQ-I_LTR_PAO_LTR/PAO	693	6326	284	0.29	0.41	0.04	102.4	8.79226788482731e-22	q:430-680 h:1841-2674
FBpp0229090_vir	BEL-81_CQ-I_BEL_CULEX_QUINQUEFASCIATUS	693	6326	284	0.29	0.41	0.04	102.4	8.79226788482731e-22	q:430-680 h:1841-2674
FBpp0229090_vir	BEL-38_AA-I_LTR_PAO_LTR/PAO	693	6769	219	0.32	0.32	0.03	102.4	1.05638224350102e-21	q:483-681 h:2562-3215
FBpp0229090_vir	BEL-38_AA-I_BEL_AEDES_AEGYPTI	693	6769	219	0.32	0.32	0.03	102.4	1.05638224350102e-21	q:483-681 h:2562-3215
FBpp0229090_vir	BEL-10_AA-I_LTR_PAO_LTR/PAO	693	2938	215	0.29	0.31	0.07	102.1	1.14830574725585e-21	q:477-680 h:1677-2318
FBpp0229090_vir	BEL-10_AA-I_BEL_AEDES_AEGYPTI	693	2938	215	0.29	0.31	0.07	102.1	1.14830574725585e-21	q:477-680 h:1677-2318
FBpp0229090_vir	BEL-13_AA-I_LTR_PAO_LTR/PAO	693	5782	219	0.32	0.32	0.04	102.1	1.2275712119348e-21	q:467-680 h:1622-2275
FBpp0229090_vir	BEL-13_AA-I_BEL_AEDES_AEGYPTI	693	5782	219	0.32	0.32	0.04	102.1	1.2275712119348e-21	q:467-680 h:1622-2275
FBpp0229090_vir	BEL-271_AA-I_BEL_AEDES_AEGYPTI	693	6242	243	0.3	0.35	0.04	101.7	1.45050619106728e-21	q:481-690 h:1702-2421
FBpp0229090_vir	BEL11-I_AG_LTR_PAO_LTR/PAO	693	5296	314	0.27	0.45	0.06	101.7	1.57672528659001e-21	q:369-673 h:935-1825
FBpp0229090_vir	BEL11-I_AG_BEL_ANOPHELES_GAMBIAE_STR._PEST	693	5296	314	0.27	0.45	0.06	101.7	1.57672528659001e-21	q:369-673 h:935-1825
FBpp0229090_vir	BEL-15_DP-I_BEL_DROSOPHILA_PERSIMILIS	693	6145	213	0.34	0.31	0.03	101.7	1.68556377565208e-21	q:481-690 h:2134-2754
FBpp0229090_vir	BEL-26_AA-I_LTR_PAO_LTR/PAO	693	5875	209	0.31	0.3	0.04	100.9	2.55815831860673e-21	q:483-674 h:1821-2432
FBpp0229090_vir	BEL-26_AA-I_BEL_AEDES_AEGYPTI	693	5875	209	0.31	0.3	0.04	100.9	2.55815831860673e-21	q:483-674 h:1821-2432
FBpp0229090_vir	BEL-224_AA-I_LTR_PAO_LTR/PAO	693	6013	234	0.29	0.34	0.04	100.5	3.69290197774176e-21	q:467-680 h:1736-2434
FBpp0229090_vir	BEL-224_AA-I_BEL_AEDES_AEGYPTI	693	6013	234	0.29	0.34	0.04	100.5	3.69290197774176e-21	q:467-680 h:1736-2434
FBpp0229090_vir	BEL-110_AA-I_LTR_PAO_LTR/PAO	693	5533	221	0.29	0.32	0.04	100.5	3.75504433773925e-21	q:486-681 h:1440-2099
FBpp0229090_vir	BEL-110_AA-I_BEL_AEDES_AEGYPTI	693	5533	221	0.29	0.32	0.04	100.5	3.75504433773925e-21	q:486-681 h:1440-2099
FBpp0229090_vir	BEL-93_AA-I_LTR_PAO_LTR/PAO	693	6436	224	0.33	0.32	0.03	100.1	4.94533072141043e-21	q:483-680 h:2156-2824
FBpp0229090_vir	BEL-93_AA-I_BEL_AEDES_AEGYPTI	693	6436	224	0.33	0.32	0.03	100.1	4.94533072141043e-21	q:483-680 h:2156-2824
FBpp0229090_vir	AGM1_BEL_ANOPHELES_GAMBIAE	693	5983	108	0.3	0.16	0.02	71.6	5.40762492815857e-21	q:573-680 h:1891-2211
FBpp0229090_vir	AGM1_BEL_ANOPHELES_GAMBIAE	693	5983	94	0.32	0.14	0.02	48.9	5.40762492815857e-21	q:481-574 h:1616-1897
FBpp0229090_vir	AGM1-I_LTR_PAO_LTR/PAO	693	5330	108	0.3	0.16	0.02	71.6	5.41849277627348e-21	q:573-680 h:1584-1904
FBpp0229090_vir	AGM1-I_LTR_PAO_LTR/PAO	693	5330	94	0.32	0.14	0.02	48.9	5.41849277627348e-21	q:481-574 h:1309-1590
FBpp0229090_vir	BEL-34_CQ-I_LTR_PAO_LTR/PAO	693	6494	138	0.36	0.2	0.02	100.1	5.42070072852161e-21	q:544-680 h:2586-2996
FBpp0229090_vir	BEL-5_DYA-I_BEL_DROSOPHILA_YAKUBA	693	5651	202	0.34	0.29	0.04	100.1	5.42070072852161e-21	q:483-680 h:1645-2226
FBpp0229090_vir	BEL-34_CQ-I_BEL_CULEX_QUINQUEFASCIATUS	693	6494	138	0.36	0.2	0.02	100.1	5.42070072852161e-21	q:544-680 h:2586-2996
FBpp0229090_vir	BEL-12_LH-I_BEL_LINEPITHEMA_HUMILE	693	5954	213	0.33	0.31	0.04	99.8	5.94176568636337e-21	q:481-680 h:1848-2471
FBpp0229090_vir	BEL-1_CQ-I_LTR_PAO_LTR/PAO	693	6864	210	0.34	0.3	0.03	99.8	6.90464133557225e-21	q:473-681 h:2702-3301
FBpp0229090_vir	BEL-1_CQ-I_BEL_CULEX_QUINQUEFASCIATUS	693	6864	210	0.34	0.3	0.03	99.8	6.90464133557225e-21	q:473-681 h:2702-3301
FBpp0229090_vir	BEL-223_AA-I_LTR_PAO_LTR/PAO	693	3095	180	0.36	0.26	0.06	99.4	7.31992507891526e-21	q:506-680 h:1554-2087
FBpp0229090_vir	BEL-223_AA-I_BEL_AEDES_AEGYPTI	693	3095	180	0.36	0.26	0.06	99.4	7.31992507891526e-21	q:506-680 h:1554-2087
FBpp0229090_vir	BEL-23_AA-I_LTR_PAO_LTR/PAO	693	5409	232	0.31	0.33	0.04	99.4	8.22692731159383e-21	q:477-690 h:1276-1959
FBpp0229090_vir	BEL-23_AA-I_BEL_AEDES_AEGYPTI	693	5409	232	0.31	0.33	0.04	99.4	8.22692731159383e-21	q:477-690 h:1276-1959
FBpp0229090_vir	BEL5-I_AG_LTR_PAO_LTR/PAO	693	5282	205	0.32	0.3	0.04	99.4	8.72174072826877e-21	q:481-680 h:1185-1796
FBpp0229090_vir	BEL5-I_AG_BEL_ANOPHELES_GAMBIAE_STR._PEST	693	5282	205	0.32	0.3	0.04	99.4	8.72174072826877e-21	q:481-680 h:1185-1796
FBpp0229090_vir	BEL-220_AA-I_LTR_PAO_LTR/PAO	693	6715	251	0.31	0.36	0.04	99.4	8.79481719439885e-21	q:433-665 h:2488-3195
FBpp0229090_vir	BEL-220_AA-I_BEL_AEDES_AEGYPTI	693	6715	251	0.31	0.36	0.04	99.4	8.79481719439885e-21	q:433-665 h:2488-3195
FBpp0228353_vir	RND-4_FAMILY-814_UNKNOWN_UNKNOWN_UNKNOWN/UNKNOWN	357	358	79	0.61	0.22	0.22	98.2	2.14624897557618e-23	q:278-355 h:87-320
FBpp0228353_vir	RND-4_FAMILY-814_UNKNOWN_UNKNOWN_UNKNOWN/UNKNOWN	357	358	26	0.46	0.07	0.07	29.3	2.14624897557618e-23	q:252-277 h:7-84
FBpp0232838_vir	GYPSY-23_DEL-I_GYPSY_DROSOPHILA_ELEGANS	346	7971	206	0.48	0.6	0.03	163.3	1.69462756009276e-40	q:158-339 h:3029-3634
FBpp0232838_vir	ULYSSES_I_LTR_GYPSY_LTR/GYPSY	346	6381	203	0.43	0.59	0.03	155.2	5.23019756209021e-38	q:158-339 h:3039-3647
FBpp0232838_vir	ULYSSES_I_LTR_GYPSY_LTR/GYPSY	346	6381	65	0.74	0.19	0.01	102.8	3.02950749751887e-22	q:1-65 h:2372-2566
FBpp0232838_vir	ULYSSES_I_GYPSY_DROSOPHILA_VIRILIS	346	6381	203	0.43	0.59	0.03	155.2	5.23019756209021e-38	q:158-339 h:3039-3647
FBpp0232838_vir	ULYSSES_I_GYPSY_DROSOPHILA_VIRILIS	346	6381	65	0.74	0.19	0.01	102.8	3.02950749751887e-22	q:1-65 h:2372-2566
FBpp0232838_vir	GYPSY-3_DRH-I_GYPSY_DROSOPHILA_RHOPALOA	346	6096	175	0.49	0.51	0.03	149.8	2.38862136827554e-36	q:164-327 h:2800-3312
FBpp0232838_vir	GYPSY-32_DP-I_GYPSY_DROSOPHILA_PERSIMILIS	346	5705	202	0.42	0.58	0.04	143.3	2.273302636671e-34	q:157-339 h:2642-3244
FBpp0232838_vir	GYPSY24-I_DPSE_LTR_GYPSY_LTR/GYPSY	346	6428	201	0.39	0.58	0.03	137.5	1.19643313643626e-32	q:158-339 h:616-1215
FBpp0232838_vir	GYPSY24-I_DPSE_GYPSY_DROSOPHILA_PSEUDOOBSCURA	346	6428	201	0.39	0.58	0.03	137.5	1.19643313643626e-32	q:158-339 h:616-1215
FBpp0232838_vir	GYPSY-15_DTA-I_GYPSY_DROSOPHILA_TAKAHASHII	346	5362	177	0.37	0.51	0.03	102.4	3.92378329340666e-22	q:158-328 h:2122-2607
FBpp0232838_vir	GYPSY-35_DWIL-I_LTR_GYPSY_LTR/GYPSY	346	5330	122	0.45	0.35	0.02	100.9	1.04152915149717e-21	q:160-275 h:2215-2574
FBpp0232838_vir	GYPSY-35_DWIL-I_GYPSY_DROSOPHILA_WILLISTONI	346	5330	122	0.45	0.35	0.02	100.9	1.04152915149717e-21	q:160-275 h:2215-2574
FBpp0234023_vir	R1-4_DVI_R1_DROSOPHILA_VIRILIS	128	2429	61	0.84	0.48	0.03	105.1	9.65801189657132e-35	q:43-103 h:1504-1686
FBpp0234023_vir	R1-4_DVI_R1_DROSOPHILA_VIRILIS	128	2429	29	0.79	0.23	0.01	50.1	9.65801189657132e-35	q:100-128 h:1808-1894
FBpp0234023_vir	R1-4_DVI_R1_DROSOPHILA_VIRILIS	128	2429	12	0.92	0.09	0	28.5	9.65801189657132e-35	q:36-47 h:1485-1520
FBpp0225620_vir	GYPSY-5_DGRI-I_LTR_GYPSY_LTR/GYPSY	156	7661	160	0.47	1.03	0.02	103.6	4.92726741931593e-23	q:4-156 h:6805-7284
FBpp0225620_vir	GYPSY-5_DGRI-I_GYPSY_DROSOPHILA_GRIMSHAWI	156	7661	160	0.47	1.03	0.02	103.6	4.92726741931593e-23	q:4-156 h:6805-7284
FBpp0229317_vir	R1B_DVI_R1_DROSOPHILA_VIRILIS	519	4799	296	0.97	0.57	0.06	586.6	1.24806609056419e-167	q:1-296 h:1207-2094
FBpp0229317_vir	R1B_DVI_R1_DROSOPHILA_VIRILIS	519	4799	79	0.95	0.15	0.02	165.6	7.16058913117602e-41	q:441-519 h:2563-2799
FBpp0229317_vir	R1_DWI_LINE_R1_LINE/R1	519	6120	296	0.74	0.57	0.05	458.8	3.76460499956625e-129	q:1-296 h:1968-2855
FBpp0229317_vir	R1_DWI_LINE_R1_LINE/R1	519	6120	79	0.89	0.15	0.01	157.1	2.10208714450714e-38	q:441-519 h:3324-3560
FBpp0229317_vir	R1_DWI_R1_DROSOPHILA_WILLISTONI	519	6120	296	0.74	0.57	0.05	458.8	3.76460499956625e-129	q:1-296 h:1968-2855
FBpp0229317_vir	R1_DWI_R1_DROSOPHILA_WILLISTONI	519	6120	79	0.89	0.15	0.01	157.1	2.10208714450714e-38	q:441-519 h:3324-3560
FBpp0229317_vir	R1_DPE_LINE_R1_LINE/R1	519	5444	296	0.61	0.57	0.05	364.4	1.09508446264229e-100	q:1-296 h:1909-2775
FBpp0229317_vir	R1_DPE_LINE_R1_LINE/R1	519	5444	78	0.74	0.15	0.01	134.4	1.53402895543241e-31	q:441-518 h:3244-3477
FBpp0229317_vir	R1_DPE_R1_DROSOPHILA_PERSIMILIS	519	5444	296	0.61	0.57	0.05	364.4	1.09508446264229e-100	q:1-296 h:1909-2775
FBpp0229317_vir	R1_DPE_R1_DROSOPHILA_PERSIMILIS	519	5444	78	0.74	0.15	0.01	134.4	1.53402895543241e-31	q:441-518 h:3244-3477
FBpp0229317_vir	R1_DPS_LINE_R1_LINE/R1	519	5447	296	0.6	0.57	0.05	361.7	6.52991544905294e-100	q:1-296 h:1912-2778
FBpp0229317_vir	R1_DPS_LINE_R1_LINE/R1	519	5447	78	0.74	0.15	0.01	134.4	1.54688205649294e-31	q:441-518 h:3247-3480
FBpp0229317_vir	R1_DPS_R1_DROSOPHILA_PSEUDOOBSCURA	519	5447	296	0.6	0.57	0.05	361.7	6.52991544905294e-100	q:1-296 h:1912-2778
FBpp0229317_vir	R1_DPS_R1_DROSOPHILA_PSEUDOOBSCURA	519	5447	78	0.74	0.15	0.01	134.4	1.54688205649294e-31	q:441-518 h:3247-3480
FBpp0229317_vir	DMRER1DM-LIKE_LINE_R1_LINE/R1	519	5371	293	0.58	0.56	0.05	332.8	3.33062311523834e-91	q:1-293 h:2767-3627
FBpp0229317_vir	DMRER1DM-LIKE_LINE_R1_LINE/R1	519	5371	64	0.8	0.12	0.01	105.9	8.21204767195718e-31	q:456-519 h:2054-2245
FBpp0229317_vir	DMRER1DM-LIKE_LINE_R1_LINE/R1	519	5371	21	0.86	0.04	0	47.4	8.21204767195718e-31	q:441-461 h:2227-2289
FBpp0229317_vir	R1-1_DBI_R1_DROSOPHILA_BIARMIPES	519	4279	296	0.55	0.57	0.07	325.9	3.90504955047164e-89	q:1-296 h:699-1562
FBpp0229317_vir	R1-1_DBI_R1_DROSOPHILA_BIARMIPES	519	4279	89	0.72	0.17	0.02	144.8	1.33000686984839e-34	q:431-519 h:2001-2267
FBpp0229317_vir	R1_DMO_LINE_R1_LINE/R1	519	5931	293	0.57	0.56	0.05	320.5	1.40013552597562e-87	q:1-293 h:1908-2768
FBpp0229317_vir	R1_DMO_LINE_R1_LINE/R1	519	5931	79	0.84	0.15	0.01	144.1	2.10452619759225e-34	q:441-519 h:3246-3482
FBpp0229317_vir	R1_DMO_R1_DROSOPHILA_MOJAVENSIS	519	5931	293	0.57	0.56	0.05	320.5	1.40013552597562e-87	q:1-293 h:1908-2768
FBpp0229317_vir	R1_DMO_R1_DROSOPHILA_MOJAVENSIS	519	5931	79	0.84	0.15	0.01	144.1	2.10452619759225e-34	q:441-519 h:3246-3482
FBpp0229317_vir	R1-2_DM_LINE_R1_LINE/R1	519	3216	296	0.53	0.57	0.09	318.5	5.97976659464071e-87	q:1-296 h:785-1651
FBpp0229317_vir	R1-2_DM_LINE_R1_LINE/R1	519	3216	79	0.72	0.15	0.02	119.8	4.17998311293808e-27	q:441-518 h:2117-2353
FBpp0229317_vir	R1-2_DM_NON-LTR_RETROTRANSPOSON_DROSOPHILA_MELANOGASTER	519	3216	296	0.53	0.57	0.09	318.5	5.97976659464071e-87	q:1-296 h:785-1651
FBpp0229317_vir	R1-2_DM_NON-LTR_RETROTRANSPOSON_DROSOPHILA_MELANOGASTER	519	3216	79	0.72	0.15	0.02	119.8	4.17998311293808e-27	q:441-518 h:2117-2353
FBpp0229317_vir	R1_DYA_R1_DROSOPHILA_YAKUBA	519	5513	301	0.53	0.58	0.05	308.5	6.61524118501595e-84	q:1-294 h:1973-2833
FBpp0229317_vir	R1_DYA_R1_DROSOPHILA_YAKUBA	519	5513	78	0.72	0.15	0.01	131.7	9.22395430045982e-31	q:441-518 h:3311-3544
FBpp0229317_vir	R1_DM_LINE_R1_LINE/R1	519	5356	296	0.52	0.57	0.06	302	6.45545055494182e-82	q:1-295 h:1800-2663
FBpp0229317_vir	R1_DM_LINE_R1_LINE/R1	519	5356	78	0.73	0.15	0.01	133.7	3.09185915584432e-31	q:441-518 h:3138-3371
FBpp0229317_vir	R1_DM_NON-LTR_RETROTRANSPOSON_DROSOPHILA_MELANOGASTER	519	5356	296	0.52	0.57	0.06	302	6.45545055494182e-82	q:1-295 h:1800-2663
FBpp0229317_vir	R1_DM_NON-LTR_RETROTRANSPOSON_DROSOPHILA_MELANOGASTER	519	5356	78	0.73	0.15	0.01	133.7	3.09185915584432e-31	q:441-518 h:3138-3371
FBpp0229317_vir	R1_DSI_LINE_R1_LINE/R1	519	5434	298	0.52	0.57	0.05	298.9	4.39910991423033e-81	q:1-294 h:1873-2733
FBpp0229317_vir	R1_DSI_LINE_R1_LINE/R1	519	5434	78	0.73	0.15	0.01	133.3	3.25058531983852e-31	q:441-518 h:3211-3444
FBpp0229317_vir	R1_DSI_R1_DROSOPHILA_SIMULANS	519	5434	298	0.52	0.57	0.05	298.9	4.39910991423033e-81	q:1-294 h:1873-2733
FBpp0229317_vir	R1_DSI_R1_DROSOPHILA_SIMULANS	519	5434	78	0.73	0.15	0.01	133.3	3.25058531983852e-31	q:441-518 h:3211-3444
FBpp0229317_vir	R1_DSE_LINE_R1_LINE/R1	519	5417	298	0.51	0.57	0.06	296.6	2.18325555186828e-80	q:1-294 h:1859-2719
FBpp0229317_vir	R1_DSE_LINE_R1_LINE/R1	519	5417	78	0.73	0.15	0.01	133.3	3.68397130228474e-31	q:441-518 h:3197-3430
FBpp0229317_vir	R1_DSE_R1_DROSOPHILA_SECHELLIA	519	5417	298	0.51	0.57	0.06	296.6	2.18325555186828e-80	q:1-294 h:1859-2719
FBpp0229317_vir	R1_DSE_R1_DROSOPHILA_SECHELLIA	519	5417	78	0.73	0.15	0.01	133.3	3.68397130228474e-31	q:441-518 h:3197-3430
FBpp0229317_vir	R1-3_DEL_R1_DROSOPHILA_ELEGANS	519	4086	290	0.53	0.56	0.07	295.4	5.65197270330058e-80	q:10-296 h:666-1508
FBpp0229317_vir	R1_DER_LINE_R1_LINE/R1	519	5381	294	0.52	0.57	0.05	294.7	9.40247906896376e-80	q:1-293 h:1823-2680
FBpp0229317_vir	R1_DER_LINE_R1_LINE/R1	519	5381	78	0.74	0.15	0.01	135.2	9.94040407779403e-32	q:441-518 h:3161-3394
FBpp0229317_vir	R1_DER_R1_DROSOPHILA_ERECTA	519	5381	294	0.52	0.57	0.05	294.7	9.40247906896376e-80	q:1-293 h:1823-2680
FBpp0229317_vir	R1_DER_R1_DROSOPHILA_ERECTA	519	5381	78	0.74	0.15	0.01	135.2	9.94040407779403e-32	q:441-518 h:3161-3394
FBpp0229317_vir	R1A_DAN_LINE_R1_LINE/R1	519	5710	299	0.49	0.58	0.05	262.7	3.49371697507969e-70	q:1-295 h:2156-3022
FBpp0229317_vir	R1A_DAN_LINE_R1_LINE/R1	519	5710	78	0.77	0.15	0.01	137.1	2.63781631516558e-32	q:441-518 h:3497-3730
FBpp0229317_vir	R1A_DAN_R1_DROSOPHILA_ANANASSAE	519	5610	299	0.49	0.58	0.05	262.7	3.49371697507969e-70	q:1-295 h:2056-2922
FBpp0229317_vir	R1A_DAN_R1_DROSOPHILA_ANANASSAE	519	5610	78	0.77	0.15	0.01	137.1	2.63781631516558e-32	q:441-518 h:3397-3630
FBpp0229317_vir	R1B_DAN_LINE_R1_LINE/R1	519	5905	294	0.39	0.57	0.05	177.2	2.02955445254729e-44	q:1-293 h:2009-2857
FBpp0229317_vir	R1B_DAN_R1_DROSOPHILA_ANANASSAE	519	5805	294	0.39	0.57	0.05	177.2	2.02955445254729e-44	q:1-293 h:1909-2757
FBpp0229317_vir	R1_DVI_LINE_R1_LINE/R1	519	5248	299	0.37	0.58	0.06	167.9	1.36095411439837e-41	q:1-296 h:1722-2579
FBpp0229317_vir	R1_DVI_LINE_R1_LINE/R1	519	5248	79	0.58	0.15	0.02	99.4	5.33354115085193e-21	q:441-518 h:3048-3284
FBpp0229317_vir	R1_DVI_R1_DROSOPHILA_VIRILIS	519	5248	299	0.37	0.58	0.06	167.9	1.36095411439837e-41	q:1-296 h:1722-2579
FBpp0229317_vir	R1_DVI_R1_DROSOPHILA_VIRILIS	519	5248	79	0.58	0.15	0.02	99.4	5.33354115085193e-21	q:441-518 h:3048-3284
FBpp0229317_vir	R1-1_DGR_LINE_R1_LINE/R1	519	5561	295	0.38	0.57	0.05	165.6	7.28108404554572e-41	q:4-296 h:1727-2572
FBpp0229317_vir	R1-1_DGR_R1_DROSOPHILA_GRIMSHAWI	519	5561	295	0.38	0.57	0.05	165.6	7.28108404554572e-41	q:4-296 h:1727-2572
FBpp0229317_vir	R1-2_DGR_LINE_R1_LINE/R1	519	5678	295	0.38	0.57	0.05	165.6	7.34208974477731e-41	q:4-296 h:1844-2689
FBpp0229317_vir	R1-2_DGR_R1_DROSOPHILA_GRIMSHAWI	519	5678	295	0.38	0.57	0.05	165.6	7.34208974477731e-41	q:4-296 h:1844-2689
FBpp0229317_vir	R1_SC_LINE_R1_LINE/R1	519	3550	284	0.36	0.55	0.08	164.5	1.32769541089841e-40	q:20-296 h:7-837
FBpp0229317_vir	R1_SC_NON-LTR_RETROTRANSPOSON_BRADYSIA_COPROPHILA	519	3550	284	0.36	0.55	0.08	164.5	1.32769541089841e-40	q:20-296 h:7-837
FBpp0229317_vir	R1B_NVI_LINE_R1_LINE/R1	519	6140	297	0.33	0.57	0.05	152.5	6.11791062140383e-37	q:3-293 h:2453-3298
FBpp0229317_vir	R1B_NVI_R1_NASONIA_VITRIPENNIS	519	6140	297	0.33	0.57	0.05	152.5	6.11791062140383e-37	q:3-293 h:2453-3298
FBpp0229317_vir	R1C_NVI_LINE_R1_LINE/R1	519	6404	298	0.28	0.57	0.05	125.9	5.54787456167647e-29	q:3-296 h:2498-3352
FBpp0229317_vir	R1C_NVI_NON-LTR_RETROTRANSPOSON_NASONIA_VITRIPENNIS	519	6404	298	0.28	0.57	0.05	125.9	5.54787456167647e-29	q:3-296 h:2498-3352
FBpp0229317_vir	R1C_NLO_LINE_R1_LINE/R1	519	6413	298	0.28	0.57	0.05	124	2.23498842606026e-28	q:3-296 h:2475-3329
FBpp0229317_vir	R1C_NLO_R1_NASONIA_LONGICORNIS	519	6413	298	0.28	0.57	0.05	124	2.23498842606026e-28	q:3-296 h:2475-3329
FBpp0229317_vir	R1C_NGI_LINE_R1_LINE/R1	519	6405	298	0.28	0.57	0.05	124	2.4703529855418e-28	q:3-296 h:2475-3329
FBpp0229317_vir	R1C_NGI_R1_NASONIA_GIRAULTI	519	6405	298	0.28	0.57	0.05	124	2.4703529855418e-28	q:3-296 h:2475-3329
FBpp0229317_vir	R1A_NVI_LINE_R1_LINE/R1	519	6351	221	0.38	0.43	0.03	122.1	9.38733133128366e-28	q:9-225 h:2736-3371
FBpp0229317_vir	R1A_NVI_R1_NASONIA_VITRIPENNIS	519	6351	221	0.38	0.43	0.03	122.1	9.38733133128366e-28	q:9-225 h:2736-3371
FBpp0228547_vir	GYPSY3_DV-I_GYPSY_DROSOPHILA_VIRILIS	186	16252	103	0.93	0.55	0.01	203.8	4.46486254564881e-53	q:44-146 h:5425-5733
FBpp0228547_vir	GYPSY1-I_DMOJ_LTR_GYPSY_LTR/GYPSY	186	7444	107	0.71	0.58	0.01	157.5	4.44577131051916e-39	q:44-150 h:7069-7383
FBpp0228547_vir	GYPSY1-I_DMOJ_GYPSY_DROSOPHILA_MOJAVENSIS	186	7444	107	0.71	0.58	0.01	157.5	4.44577131051916e-39	q:44-150 h:7069-7383
FBpp0228547_vir	GYPSY6-I_DMOJ_LTR_GYPSY_LTR/GYPSY	186	6971	117	0.65	0.63	0.02	153.3	8.38436183203899e-38	q:44-154 h:6537-6887
FBpp0228547_vir	GYPSY6-I_DMOJ_GYPSY_DROSOPHILA_MOJAVENSIS	186	6971	117	0.65	0.63	0.02	153.3	8.38436183203899e-38	q:44-154 h:6537-6887
FBpp0228547_vir	GYPSY4-I_DMOJ_LTR_GYPSY_LTR/GYPSY	186	5106	100	0.65	0.54	0.02	139.8	8.18658355201924e-34	q:44-143 h:4132-4431
FBpp0228547_vir	GYPSY4-I_DMOJ_GYPSY_DROSOPHILA_MOJAVENSIS	186	5106	100	0.65	0.54	0.02	139.8	8.18658355201924e-34	q:44-143 h:4132-4431
FBpp0228547_vir	GYPSY-20_DTA-I_GYPSY_DROSOPHILA_TAKAHASHII	186	5033	98	0.67	0.53	0.02	137.1	6.01386609712414e-33	q:44-140 h:4502-4795
FBpp0228547_vir	GYPSY-3_DEL-I_GYPSY_DROSOPHILA_ELEGANS	186	6311	93	0.68	0.5	0.01	136.7	7.16556253078688e-33	q:44-136 h:4449-4727
FBpp0228547_vir	GYPSY-8_DRH-I_GYPSY_DROSOPHILA_RHOPALOA	186	5881	95	0.66	0.51	0.02	135.6	1.72081019948573e-32	q:44-138 h:4708-4992
FBpp0228547_vir	GYPSY-11_DRH-I_GYPSY_DROSOPHILA_RHOPALOA	186	6527	102	0.57	0.55	0.02	125.2	2.12178708274454e-29	q:26-126 h:4511-4816
FBpp0228547_vir	GYPSY-12_DPER-I_GYPSY_DROSOPHILA_PERSIMILIS	186	6129	96	0.61	0.52	0.02	124	4.64862369932159e-29	q:44-139 h:5333-5605
FBpp0228547_vir	GYPSY-7_DRH-I_GYPSY_DROSOPHILA_RHOPALOA	186	6679	87	0.66	0.47	0.01	123.6	6.82357615377189e-29	q:44-130 h:4706-4966
FBpp0228547_vir	GYPSY11-I_DPSE_LTR_GYPSY_LTR/GYPSY	186	8359	101	0.55	0.54	0.01	118.2	3.06474237235969e-27	q:38-138 h:5991-6293
FBpp0228547_vir	GYPSY11-I_DPSE_GYPSY_DROSOPHILA_PSEUDOOBSCURA	186	8359	101	0.55	0.54	0.01	118.2	3.06474237235969e-27	q:38-138 h:5991-6293
FBpp0228547_vir	GYPSY-14_DRH-I_GYPSY_DROSOPHILA_RHOPALOA	186	5487	95	0.54	0.51	0.02	115.5	1.97000221707155e-26	q:44-138 h:5024-5308
FBpp0228547_vir	GYPSY-11_DPER-I_GYPSY_DROSOPHILA_PERSIMILIS	186	8270	84	0.61	0.45	0.01	112.8	1.28761713128396e-25	q:44-127 h:6539-6790
FBpp0228547_vir	GYPSY8-I_DPSE_LTR_GYPSY_LTR/GYPSY	186	7193	82	0.63	0.44	0.01	111.3	3.47536522833205e-25	q:44-125 h:4305-4550
FBpp0228547_vir	GYPSY8-I_DPSE_GYPSY_DROSOPHILA_PSEUDOOBSCURA	186	7193	82	0.63	0.44	0.01	111.3	3.47536522833205e-25	q:44-125 h:4305-4550
FBpp0228547_vir	GYPSY-19_DTA-I_GYPSY_DROSOPHILA_TAKAHASHII	186	4199	95	0.54	0.51	0.02	110.5	5.31871017245925e-25	q:44-138 h:2733-3017
FBpp0228547_vir	GYPSY-7_DPER-I_GYPSY_DROSOPHILA_PERSIMILIS	186	8813	84	0.58	0.45	0.01	109.8	9.07234545188815e-25	q:44-127 h:6752-7003
FBpp0228547_vir	GYPSY-10_DPER-I_GYPSY_DROSOPHILA_PERSIMILIS	186	5007	104	0.49	0.56	0.02	107.1	5.50081207961498e-24	q:44-147 h:4324-4599
FBpp0228547_vir	GYPSY1-I_DPSE_LTR_GYPSY_LTR/GYPSY	186	4010	83	0.58	0.45	0.02	105.5	1.73976168148853e-23	q:45-127 h:3099-3347
FBpp0228547_vir	GYPSY1-I_DPSE_GYPSY_DROSOPHILA_PSEUDOOBSCURA	186	4010	83	0.58	0.45	0.02	105.5	1.73976168148853e-23	q:45-127 h:3099-3347
FBpp0228547_vir	GYPSY-13_DEU-I_GYPSY_DROSOPHILA_EUGRACILIS	186	6568	81	0.57	0.44	0.01	105.1	2.64041377857171e-23	q:44-124 h:4736-4978
FBpp0228547_vir	GYPSY-61_DWIL-I_GYPSY_DROSOPHILA_WILLISTONI	186	5044	110	0.52	0.59	0.02	104.8	3.0175210175479e-23	q:45-154 h:4157-4465
FBpp0228547_vir	GYPSY9-I_DPSE_LTR_GYPSY_LTR/GYPSY	186	4981	76	0.64	0.41	0.02	104.4	4.54160007407247e-23	q:44-117 h:4371-4598
FBpp0228547_vir	GYPSY9-I_DPSE_GYPSY_DROSOPHILA_PSEUDOOBSCURA	186	4981	76	0.64	0.41	0.02	104.4	4.54160007407247e-23	q:44-117 h:4371-4598
FBpp0228547_vir	GYPSY-5_DEL-I_GYPSY_DROSOPHILA_ELEGANS	186	6364	81	0.53	0.44	0.01	102.8	1.16595214631527e-22	q:44-124 h:4612-4854
FBpp0228547_vir	GYPSY-1_DWIL-I_LTR_GYPSY_LTR/GYPSY	186	4671	80	0.57	0.43	0.02	101.7	2.40956033244717e-22	q:45-124 h:4126-4365
FBpp0228547_vir	GYPSY-1_DWIL-I_GYPSY_DROSOPHILA_WILLISTONI	186	4671	80	0.57	0.43	0.02	101.7	2.40956033244717e-22	q:45-124 h:4126-4365
FBpp0228547_vir	GYPSY-9_DRH-I_GYPSY_DROSOPHILA_RHOPALOA	186	6359	81	0.54	0.44	0.01	101.7	2.68562384690832e-22	q:44-124 h:4136-4378
FBpp0228547_vir	GYPSY-23_DAN-I_GYPSY_DROSOPHILA_ANANASSAE	186	5071	81	0.58	0.44	0.02	101.3	3.33626042397432e-22	q:44-124 h:4111-4353
FBpp0228547_vir	GYPSY-9_DBI-I_GYPSY_DROSOPHILA_BIARMIPES	186	5628	95	0.47	0.51	0.02	100.9	4.61936290479722e-22	q:44-138 h:4170-4454
FBpp0228547_vir	GYPSY-26_DYA-I_GYPSY_DROSOPHILA_YAKUBA	186	7897	82	0.57	0.44	0.01	100.5	5.55011859606338e-22	q:44-125 h:4917-5162
FBpp0228547_vir	GYPSY-1_DG-I_GYPSY_DROSOPHILA_GRIMSHAWI	186	8196	82	0.54	0.44	0.01	100.5	5.88393376683798e-22	q:44-125 h:4832-5077
FBpp0228547_vir	GYPSY-13_DSIM-I_GYPSY_DROSOPHILA_SIMULANS	186	5444	82	0.56	0.44	0.02	100.1	7.87943969140544e-22	q:44-125 h:4138-4383
FBpp0228547_vir	GYPSY-9_DMOJ-I_GYPSY_DROSOPHILA_MOJAVENSIS	186	8371	100	0.47	0.54	0.01	98.2	2.87184003982774e-21	q:44-143 h:4946-5239
FBpp0228547_vir	GYPSY-15_DRH-I_GYPSY_DROSOPHILA_RHOPALOA	186	6048	81	0.54	0.44	0.01	97.8	4.11127912697297e-21	q:44-124 h:4081-4323
FBpp0228547_vir	GYPSY-6_DEL-I_GYPSY_DROSOPHILA_ELEGANS	186	6048	133	0.41	0.72	0.02	97.8	4.21548838553558e-21	q:44-163 h:3844-4242
FBpp0228547_vir	GYPSY4-I_DYA_LTR_GYPSY_LTR/GYPSY	186	7680	81	0.54	0.44	0.01	97.1	5.88563980774422e-21	q:44-124 h:5055-5297
FBpp0228547_vir	GYPSY4-I_DYA_GYPSY_DROSOPHILA_YAKUBA	186	7680	81	0.54	0.44	0.01	97.1	5.88563980774422e-21	q:44-124 h:5055-5297
FBpp0228547_vir	GYPSY-7_DBP-I_GYPSY_DROSOPHILA_BIPECTINATA	186	6601	81	0.54	0.44	0.01	96.7	9.54915771476354e-21	q:44-124 h:5010-5252
FBpp0231496_vir	R1-6_DPER_R1_DROSOPHILA_PERSIMILIS	200	5048	219	0.51	1.09	0.04	185.7	1.43443641850666e-47	q:1-186 h:825-1460
FBpp0231496_vir	R1-1_DAN_R1_DROSOPHILA_ANANASSAE	200	5094	224	0.45	1.12	0.04	160.6	5.32690360060028e-40	q:1-193 h:868-1533
FBpp0225633_vir	JOCKEY-6_DVI_JOCKEY_DROSOPHILA_VIRILIS	100	3957	100	0.93	1	0.03	191	9.78019801555831e-50	q:1-100 h:3355-3654
FBpp0225633_vir	JOCKEY2_LINE_JOCKEY_LINE/JOCKEY	100	3428	100	0.72	1	0.03	151.8	6.41287292597151e-38	q:1-100 h:2820-3119
FBpp0225633_vir	JOCKEY2_JOCKEY_DROSOPHILA_MELANOGASTER	100	3428	100	0.72	1	0.03	151.8	6.41287292597151e-38	q:1-100 h:2820-3119
FBpp0225633_vir	LINEJ1_DM_LINE_JOCKEY_LINE/JOCKEY	100	5020	100	0.71	1	0.02	149.4	3.05263002371985e-37	q:1-100 h:4388-4687
FBpp0225633_vir	JOCKEY_JOCKEY_DROSOPHILA_MELANOGASTER	100	5020	100	0.71	1	0.02	149.4	3.05263002371985e-37	q:1-100 h:4388-4687
FBpp0225633_vir	JOCKEY-4_DEL_JOCKEY_DROSOPHILA_ELEGANS	100	4933	100	0.69	1	0.02	147.9	1.05827177741728e-36	q:1-100 h:4327-4626
FBpp0225633_vir	JOCKEY-2_DBP_JOCKEY_DROSOPHILA_BIPECTINATA	100	3068	100	0.69	1	0.03	146.7	2.29930275945804e-36	q:1-100 h:2453-2752
FBpp0225633_vir	JOCKEY-5_DAN_JOCKEY_DROSOPHILA_ANANASSAE	100	4973	100	0.67	1	0.02	144.8	7.21166373805262e-36	q:1-100 h:4376-4675
FBpp0225633_vir	JOCKEY-4_DK_JOCKEY_DROSOPHILA_KIKKAWAI	100	4121	100	0.66	1	0.02	144.4	1.00688820119604e-35	q:1-100 h:3531-3830
FBpp0225633_vir	JOCKEY2-LIKE_LINE_JOCKEY_LINE/JOCKEY	100	2493	100	0.68	1	0.04	144.1	1.34836916452505e-35	q:1-100 h:1897-2196
FBpp0225633_vir	JOCKEY-1_DBP_JOCKEY_DROSOPHILA_BIPECTINATA	100	3806	100	0.62	1	0.03	131	1.21116985390204e-31	q:1-100 h:3218-3517
FBpp0225633_vir	JOCKEY-5_DYA_JOCKEY_DROSOPHILA_YAKUBA	100	2867	100	0.59	1	0.03	127.1	1.60892156789248e-30	q:1-100 h:2417-2716
FBpp0225633_vir	JOCKEY-4_DPER_JOCKEY_DROSOPHILA_PERSIMILIS	100	4920	100	0.61	1	0.02	127.1	1.60892156789248e-30	q:1-100 h:4340-4639
FBpp0225633_vir	JOCKEY-8_DEU_JOCKEY_DROSOPHILA_EUGRACILIS	100	3846	100	0.58	1	0.03	124.4	1.24258983471489e-29	q:1-100 h:3294-3593
FBpp0225633_vir	JOCKEY-9_DAN_JOCKEY_DROSOPHILA_ANANASSAE	100	4704	99	0.58	0.99	0.02	122.9	3.13727324067132e-29	q:2-100 h:4150-4446
FBpp0225633_vir	JOCKEY-9_DY_JOCKEY_DROSOPHILA_YAKUBA	100	6316	100	0.57	1	0.02	122.9	3.27092486403087e-29	q:1-100 h:5009-5308
FBpp0225633_vir	JOCKEY-4_DVI_JOCKEY_DROSOPHILA_VIRILIS	100	5310	98	0.59	0.98	0.02	120.9	1.42046983266503e-28	q:1-98 h:4729-5022
FBpp0225633_vir	JOCKEY-8_DVI_JOCKEY_DROSOPHILA_VIRILIS	100	4574	97	0.58	0.97	0.02	117.5	1.38575669686167e-27	q:1-97 h:4033-4323
FBpp0225633_vir	JOCKEY-4B_DVI_JOCKEY_DROSOPHILA_VIRILIS	100	4864	100	0.57	1	0.02	114.4	1.23333730219676e-26	q:1-100 h:4342-4641
FBpp0225633_vir	JOCKEY-7_DPER_JOCKEY_DROSOPHILA_PERSIMILIS	100	3703	98	0.49	0.98	0.03	105.9	3.74350490510217e-24	q:1-98 h:3172-3465
FBpp0225633_vir	JOCKEY-10_DF_JOCKEY_DROSOPHILA_FICUSPHILA	100	4469	100	0.58	1	0.02	103.6	1.90497420916724e-23	q:1-100 h:3909-4208
FBpp0225633_vir	G5A_DM_LINE_JOCKEY_LINE/JOCKEY	100	2841	100	0.45	1	0.04	95.9	3.90637871111062e-21	q:1-100 h:2350-2646
FBpp0225633_vir	G5A_DM_JOCKEY_DROSOPHILA_MELANOGASTER	100	2841	100	0.45	1	0.04	95.9	3.90637871111062e-21	q:1-100 h:2350-2646
FBpp0233996_vir	GYPSY-5_TCA-I_LTR_GYPSY_LTR/GYPSY	184	3961	138	0.43	0.75	0.03	130.6	4.50716668415271e-31	q:34-171 h:101-514
FBpp0233996_vir	GYPSY-5_TCA-I_GYPSY_TRIBOLIUM_CASTANEUM	184	3961	138	0.43	0.75	0.03	130.6	4.50716668415271e-31	q:34-171 h:101-514
FBpp0233996_vir	GYPSY1-I_AG_LTR_GYPSY_LTR/GYPSY	184	3885	148	0.38	0.8	0.04	115.2	2.00927610703161e-26	q:38-184 h:118-561
FBpp0233996_vir	GYPSY1-I_AG_GYPSY_ANOPHELES_GAMBIAE_STR._PEST	184	3885	148	0.38	0.8	0.04	115.2	2.00927610703161e-26	q:38-184 h:118-561
FBpp0233996_vir	GYPSY-12_DBP-I_GYPSY_DROSOPHILA_BIPECTINATA	184	3951	141	0.38	0.77	0.04	115.2	2.47531648716493e-26	q:35-175 h:126-548
FBpp0233996_vir	GYPSY-5_CQ-I_LTR_GYPSY_LTR/GYPSY	184	3758	134	0.4	0.73	0.04	114.8	2.55932425676852e-26	q:43-175 h:130-531
FBpp0233996_vir	GYPSY-5_CQ-I_GYPSY_CULEX_QUINQUEFASCIATUS	184	3758	134	0.4	0.73	0.04	114.8	2.55932425676852e-26	q:43-175 h:130-531
FBpp0233996_vir	GYPSY-259_AA-I_LTR_GYPSY_LTR/GYPSY	184	4394	137	0.39	0.74	0.03	114.4	3.91679811034694e-26	q:40-175 h:173-583
FBpp0233996_vir	GYPSY-259_AA-I_GYPSY_AEDES_AEGYPTI	184	4394	137	0.39	0.74	0.03	114.4	3.91679811034694e-26	q:40-175 h:173-583
FBpp0233996_vir	GYPSY-8_HMM-I_GYPSY_HELICONIUS_MELPOMENE_MELPOMENE	184	4013	138	0.38	0.75	0.03	114	5.11549675222456e-26	q:34-171 h:135-548
FBpp0233996_vir	GYPSY-5_BM-I_LTR_GYPSY_LTR/GYPSY	184	4020	137	0.38	0.74	0.03	112.5	1.36923462857329e-25	q:35-171 h:118-528
FBpp0233996_vir	GYPSY-5_BM-I_GYPSY_BOMBYX_MORI	184	4020	137	0.38	0.74	0.03	112.5	1.36923462857329e-25	q:35-171 h:118-528
FBpp0233996_vir	GYPSY-7_DAN-I_GYPSY_DROSOPHILA_ANANASSAE	184	3962	141	0.38	0.77	0.04	112.5	1.45158805642468e-25	q:35-175 h:131-553
FBpp0233996_vir	GYPSY-277_AA-I_GYPSY_AEDES_AEGYPTI	184	3927	142	0.37	0.77	0.04	110.5	4.86711772248336e-25	q:41-181 h:141-566
FBpp0233996_vir	GYPSY-15_LH-I_GYPSY_LINEPITHEMA_HUMILE	184	4106	156	0.37	0.85	0.04	110.5	5.33496950362531e-25	q:20-174 h:192-650
FBpp0233996_vir	GYPSY-299_AA-I_GYPSY_AEDES_AEGYPTI	184	3947	136	0.39	0.74	0.03	109.8	8.37160538561761e-25	q:41-175 h:141-548
FBpp0233996_vir	GYPSY-93_CQ-I_LTR_GYPSY_LTR/GYPSY	184	3988	138	0.37	0.75	0.03	108.6	2.29757524484357e-24	q:41-177 h:227-640
FBpp0233996_vir	GYPSY-93_CQ-I_GYPSY_CULEX_QUINQUEFASCIATUS	184	3988	138	0.37	0.75	0.03	108.6	2.29757524484357e-24	q:41-177 h:227-640
FBpp0233996_vir	GYPSY-73_AA-I_LTR_GYPSY_LTR/GYPSY	184	3958	136	0.4	0.74	0.03	108.2	3.07678609168639e-24	q:41-175 h:194-601
FBpp0233996_vir	GYPSY-73_AA-I_GYPSY_AEDES_AEGYPTI	184	3958	136	0.4	0.74	0.03	108.2	3.07678609168639e-24	q:41-175 h:194-601
FBpp0233996_vir	GYPSY-53_CQ-I_LTR_GYPSY_LTR/GYPSY	184	3893	136	0.38	0.74	0.03	107.8	3.40079958305169e-24	q:41-175 h:99-506
FBpp0233996_vir	GYPSY-53_CQ-I_GYPSY_CULEX_QUINQUEFASCIATUS	184	3893	136	0.38	0.74	0.03	107.8	3.40079958305169e-24	q:41-175 h:99-506
FBpp0233996_vir	GYPSY-89_CQ-I_LTR_GYPSY_LTR/GYPSY	184	3962	164	0.34	0.89	0.04	107.5	4.3317833894769e-24	q:24-184 h:127-618
FBpp0233996_vir	GYPSY-89_CQ-I_GYPSY_CULEX_QUINQUEFASCIATUS	184	3962	164	0.34	0.89	0.04	107.5	4.3317833894769e-24	q:24-184 h:127-618
FBpp0233996_vir	GYPSY-281_AA-I_GYPSY_AEDES_AEGYPTI	184	3663	139	0.37	0.76	0.04	106.3	9.73106237220793e-24	q:38-175 h:161-577
FBpp0233996_vir	GYPSY-4_BM-I_LTR_GYPSY_LTR/GYPSY	184	3975	134	0.36	0.73	0.03	105.9	1.29230246301807e-23	q:37-170 h:106-507
FBpp0233996_vir	GYPSY-4_BM-I_GYPSY_BOMBYX_MORI	184	3975	134	0.36	0.73	0.03	105.9	1.29230246301807e-23	q:37-170 h:106-507
FBpp0233996_vir	GYPSY-10_HMM-I_GYPSY_HELICONIUS_MELPOMENE_MELPOMENE	184	4050	118	0.41	0.64	0.03	97.4	4.44544642270444e-21	q:35-152 h:151-504
FBpp0224670_vir	HARBINGER-1_DW_HARBINGER_DROSOPHILA_WILLISTONI	439	3689	274	0.29	0.62	0.07	124.4	1.2341659057982e-28	q:102-364 h:1820-2608
FBpp0224670_vir	HARBINGER1_DYA_DNA_PIF-HARBINGER_DNA/PIF-HARBINGER	439	2324	243	0.29	0.55	0.1	114.4	1.59986833143371e-25	q:136-362 h:987-1685
FBpp0224670_vir	HARBINGER1_DYA_HARBINGER_DROSOPHILA_YAKUBA	439	2324	243	0.29	0.55	0.1	114.4	1.59986833143371e-25	q:136-362 h:987-1685
FBpp0229844_vir	GYPSY3_DV-I_GYPSY_DROSOPHILA_VIRILIS	157	16252	126	0.44	0.8	0.01	103.6	5.48399187719721e-23	q:43-135 h:5335-5712
FBpp0234144_vir	R1-1_DVI_R1_DROSOPHILA_VIRILIS	174	5178	47	0.94	0.27	0.01	97.4	4.31777348559457e-21	q:1-47 h:3919-4059
FBpp0237931_vir	MARINER-1_DVI_MARINER/TC1_DROSOPHILA_VIRILIS	675	1703	108	0.97	0.16	0.06	232.3	7.25129766920563e-61	q:1-108 h:851-1174
FBpp0237931_vir	MARINER-2_DVI_MARINER/TC1_DROSOPHILA_VIRILIS	675	1617	108	0.8	0.16	0.07	193.7	3.03000895746928e-49	q:1-108 h:816-1139
FBpp0237931_vir	S2_DM_DNA_TC1MARINER_DNA/TC1MARINER	675	1735	108	0.77	0.16	0.06	189.9	4.67734425876249e-48	q:1-108 h:871-1194
FBpp0237931_vir	S2_DM_MARINER/TC1_DROSOPHILA_MELANOGASTER	675	1735	108	0.77	0.16	0.06	189.9	4.67734425876249e-48	q:1-108 h:871-1194
FBpp0237931_vir	MARINER-6_DRH_MARINER/TC1_DROSOPHILA_RHOPALOA	675	1722	108	0.77	0.16	0.06	184.9	1.59514803971044e-46	q:1-108 h:859-1182
FBpp0237931_vir	S_DM_DNA_TC1MARINER_DNA/TC1MARINER	675	1736	108	0.74	0.16	0.06	181.8	1.07799216438541e-45	q:1-108 h:872-1195
FBpp0237931_vir	S_DM_MARINER/TC1_DROSOPHILA_MELANOGASTER	675	1736	108	0.74	0.16	0.06	181.8	1.07799216438541e-45	q:1-108 h:872-1195
FBpp0237931_vir	MARINER-4_DF_MARINER/TC1_DROSOPHILA_FICUSPHILA	675	1709	108	0.76	0.16	0.06	176.4	4.56701062561418e-44	q:1-108 h:854-1165
FBpp0237931_vir	S2-LIKE_DNA_TC1MARINER_DNA/TC1MARINER	675	1709	108	0.69	0.16	0.06	166.4	5.31172202845877e-41	q:1-108 h:872-1195
FBpp0237931_vir	S_DM-LIKE_DNA_TC1MARINER_DNA/TC1MARINER	675	1724	89	0.69	0.13	0.05	134.4	3.14942788620502e-37	q:20-108 h:927-1193
FBpp0237931_vir	S_DM-LIKE_DNA_TC1MARINER_DNA/TC1MARINER	675	1724	19	0.84	0.03	0.01	40.4	3.14942788620502e-37	q:1-19 h:869-925
FBpp0237931_vir	RND-4_FAMILY-1215_DNA_TC1MARINER_DNA/TC1MARINER	675	1100	43	0.86	0.06	0.04	87.8	7.02270792131555e-35	q:1-43 h:249-377
FBpp0237931_vir	RND-4_FAMILY-1215_DNA_TC1MARINER_DNA/TC1MARINER	675	1100	67	0.58	0.1	0.06	79.3	7.02270792131555e-35	q:42-108 h:368-565
FBpp0237931_vir	PARISA-2_DW_MARINER/TC1_DROSOPHILA_WILLISTONI	675	1695	111	0.6	0.16	0.07	146	7.36737724543983e-35	q:1-108 h:858-1190
FBpp0237931_vir	PARIS_DNA_TC1MARINER_DNA/TC1MARINER	675	1730	111	0.61	0.16	0.06	145.2	1.32119837007912e-34	q:1-108 h:862-1194
FBpp0237931_vir	PARIS_MARINER/TC1_DROSOPHILA_VIRILIS	675	1730	111	0.61	0.16	0.06	145.2	1.32119837007912e-34	q:1-108 h:862-1194
FBpp0237931_vir	PARISA_DPS_MARINER/TC1_DROSOPHILA_PSEUDOOBSCURA	675	1727	111	0.59	0.16	0.06	144.8	1.60070703876749e-34	q:1-108 h:860-1192
FBpp0237931_vir	PARISA_DMO_MARINER/TC1_DROSOPHILA_MOJAVENSIS	675	1748	111	0.59	0.16	0.06	141.4	1.82985245491366e-33	q:1-108 h:880-1212
FBpp0237931_vir	PARISA_DEL_MARINER/TC1_DROSOPHILA_ELEGANS	675	1729	111	0.58	0.16	0.06	140.2	4.25014919859823e-33	q:1-108 h:860-1192
FBpp0237931_vir	PARISA_DAN_MARINER/TC1_DROSOPHILA_ANANASSAE	675	1722	111	0.57	0.16	0.06	139.8	4.69772847113273e-33	q:1-108 h:863-1195
FBpp0237931_vir	PARISA-1_DW_MARINER/TC1_DROSOPHILA_WILLISTONI	675	1488	111	0.58	0.16	0.07	139.4	6.55894054661449e-33	q:1-108 h:617-949
FBpp0237931_vir	PARISA_DBU_MARINER/TC1_DROSOPHILA_BUZZATII	675	1731	111	0.58	0.16	0.06	139.4	6.83835932347124e-33	q:1-108 h:856-1188
FBpp0237931_vir	PARISA-5_DW_MARINER/TC1_DROSOPHILA_WILLISTONI	675	1478	108	0.58	0.16	0.07	138.3	1.38983007973984e-32	q:1-108 h:697-1017
FBpp0237931_vir	PARISA_DK_MARINER/TC1_DROSOPHILA_KIKKAWAI	675	1730	111	0.58	0.16	0.06	137.1	3.50902332888343e-32	q:1-108 h:861-1193
FBpp0237931_vir	RND-4_FAMILY-44_DNA_TC1MARINER_DNA/TC1MARINER	675	1528	111	0.58	0.16	0.07	134	2.9214064225589e-31	q:1-108 h:862-1194
FBpp0237931_vir	DHUHUH3-LIKE_DNA_TC1MARINER_DNA/TC1MARINER	675	1670	106	0.54	0.16	0.06	124.4	2.23878850349457e-28	q:3-108 h:846-1151
FBpp0237931_vir	MARINER-10_DBP_MARINER/TC1_DROSOPHILA_BIPECTINATA	675	1658	106	0.55	0.16	0.06	123.2	5.65246155031344e-28	q:3-108 h:839-1144
FBpp0237931_vir	MARINER-2_DAN_MARINER/TC1_DROSOPHILA_ANANASSAE	675	2501	106	0.56	0.16	0.04	122.5	8.15977114724883e-28	q:3-108 h:1681-1986
FBpp0237931_vir	PARISA_DSU_MARINER/TC1_DROSOPHILA_SUCINEA	675	683	77	0.6	0.11	0.11	102.4	9.96305571352429e-27	q:1-77 h:327-557
FBpp0237931_vir	PARISA_DSU_MARINER/TC1_DROSOPHILA_SUCINEA	675	683	39	0.49	0.06	0.06	37.4	9.96305571352429e-27	q:73-108 h:544-660
FBpp0237931_vir	MARINER-23_DF_MARINER/TC1_DROSOPHILA_FICUSPHILA	675	1664	106	0.57	0.16	0.06	117.9	2.33551736673587e-26	q:3-108 h:844-1149
FBpp0237931_vir	MARINER-23_DF_MARINER/TC1_DROSOPHILA_FICUSPHILA	675	1664	97	0.59	0.14	0.06	113.6	4.08595136677604e-25	q:12-108 h:516-794
FBpp0237931_vir	PARISA_DRH_MARINER/TC1_DROSOPHILA_RHOPALOA	675	1031	111	0.51	0.16	0.11	116.3	5.65573987704013e-26	q:1-108 h:456-785
FBpp0237931_vir	PARISA_DPE_MARINER/TC1_DROSOPHILA_PERSIMILIS	675	1742	80	0.61	0.12	0.05	111.7	1.68776809275404e-24	q:1-80 h:866-1105
FBpp0237931_vir	MARINER-12_DK_MARINER/TC1_DROSOPHILA_KIKKAWAI	675	1661	110	0.51	0.16	0.07	111.3	1.89689720430478e-24	q:3-112 h:845-1150
FBpp0237931_vir	MARINER-22_DF_MARINER/TC1_DROSOPHILA_FICUSPHILA	675	1650	106	0.49	0.16	0.06	110.9	2.73831974604495e-24	q:3-108 h:831-1136
FBpp0237931_vir	PARISA_DPOL_MARINER/TC1_DROSOPHILA_POLYMORPHA	675	667	82	0.55	0.12	0.12	89	4.70624004259064e-23	q:23-101 h:377-616
FBpp0237931_vir	PARISA_DPOL_MARINER/TC1_DROSOPHILA_POLYMORPHA	675	667	24	0.58	0.04	0.04	38.5	4.70624004259064e-23	q:2-25 h:312-383
FBpp0237931_vir	MARINER-1_DK_MARINER/TC1_DROSOPHILA_KIKKAWAI	675	1641	110	0.45	0.16	0.07	101.7	1.44158827129417e-21	q:3-112 h:822-1139
FBpp0237931_vir	MARINER-14_DRH_MARINER/TC1_DROSOPHILA_RHOPALOA	675	1666	106	0.49	0.16	0.06	100.9	2.71792975750048e-21	q:3-108 h:860-1165
FBpp0237931_vir	MARINER-3_DK_MARINER/TC1_DROSOPHILA_KIKKAWAI	675	1628	106	0.46	0.16	0.07	100.5	3.9235445686971e-21	q:3-108 h:820-1125
FBpp0237931_vir	PARISA_DAM_MARINER/TC1_DROSOPHILA_AMERICANA	675	437	79	0.57	0.12	0.18	99.4	8.04103633236042e-21	q:3-81 h:195-431
FBpp0237931_vir	MARINER-3_DBI_MARINER/TC1_DROSOPHILA_BIARMIPES	675	1650	106	0.44	0.16	0.06	99.4	8.81398109861161e-21	q:3-108 h:842-1147
FBpp0229103_vir	GYPSY3_DV-I_GYPSY_DROSOPHILA_VIRILIS	116	16252	58	0.76	0.5	0	89.7	9.89051938761067e-21	q:38-95 h:1849-2022
FBpp0229103_vir	GYPSY3_DV-I_GYPSY_DROSOPHILA_VIRILIS	116	16252	17	0.65	0.15	0	25.8	9.89051938761067e-21	q:99-115 h:2088-2138
FBpp0232810_vir	JOCKEY-4B_DVI_JOCKEY_DROSOPHILA_VIRILIS	227	4864	141	0.85	0.62	0.03	208.4	3.094227477579e-54	q:39-179 h:825-1247
FBpp0232810_vir	JOCKEY-4_DVI_JOCKEY_DROSOPHILA_VIRILIS	227	5310	136	0.84	0.6	0.03	199.9	8.85897071392564e-52	q:39-174 h:1196-1603
FBpp0232810_vir	JOCKEY-3_DK_JOCKEY_DROSOPHILA_KIKKAWAI	227	4849	103	0.52	0.45	0.02	109	2.0565873477927e-24	q:77-179 h:929-1237
FBpp0230261_vir	HOVI1_DNA_HAT_DNA/HAT	333	2690	141	1	0.42	0.05	266.5	1.49577042235237e-71	q:193-333 h:2-424
FBpp0230261_vir	HOVI1_HAT_DROSOPHILA_VIRILIS	333	2690	141	1	0.42	0.05	266.5	1.49577042235237e-71	q:193-333 h:2-424
FBpp0230735_vir	R1-6_DPER_R1_DROSOPHILA_PERSIMILIS	270	5048	196	0.45	0.73	0.04	136.7	1.54972388991446e-32	q:91-259 h:660-1244
FBpp0230735_vir	R1-1_DAN_R1_DROSOPHILA_ANANASSAE	270	5094	183	0.42	0.68	0.04	109.4	2.15071917363385e-24	q:112-263 h:766-1308
FBpp0233766_vir	R1_DVI_LINE_R1_LINE/R1	240	5248	213	1	0.89	0.04	345.1	2.08948835725478e-95	q:1-213 h:323-961
FBpp0233766_vir	R1_DVI_R1_DROSOPHILA_VIRILIS	240	5248	213	1	0.89	0.04	345.1	2.08948835725478e-95	q:1-213 h:323-961
FBpp0233766_vir	R1-1_DGR_LINE_R1_LINE/R1	240	5561	192	0.46	0.8	0.03	141.7	3.1479763198064e-34	q:23-213 h:385-957
FBpp0233766_vir	R1-1_DGR_R1_DROSOPHILA_GRIMSHAWI	240	5561	192	0.46	0.8	0.03	141.7	3.1479763198064e-34	q:23-213 h:385-957
FBpp0233766_vir	R1-2_DGR_LINE_R1_LINE/R1	240	5678	195	0.47	0.81	0.03	141.7	3.62771712127018e-34	q:23-213 h:502-1074
FBpp0233766_vir	R1-2_DGR_R1_DROSOPHILA_GRIMSHAWI	240	5678	195	0.47	0.81	0.03	141.7	3.62771712127018e-34	q:23-213 h:502-1074
FBpp0230736_vir	R1-6_DPER_R1_DROSOPHILA_PERSIMILIS	182	5048	198	0.46	1.09	0.04	138.7	1.77384109692733e-33	q:1-171 h:654-1244
FBpp0230736_vir	R1-1_DAN_R1_DROSOPHILA_ANANASSAE	182	5094	182	0.42	1	0.04	107.5	4.20032842897622e-24	q:24-174 h:766-1305
FBpp0234252_vir	BEL-4_DVIR-I_BEL_DROSOPHILA_VIRILIS	355	5752	154	0.86	0.43	0.03	270.8	8.78160869392935e-73	q:1-154 h:4777-5238
FBpp0234252_vir	BEL-20_DWIL-I_BEL_DROSOPHILA_WILLISTONI	355	5489	188	0.59	0.53	0.03	214.5	6.92833332274514e-56	q:1-182 h:4515-5078
FBpp0234252_vir	BEL-20_DAN-I_BEL_DROSOPHILA_ANANASSAE	355	5890	188	0.57	0.53	0.03	204.5	7.991134610598e-53	q:1-182 h:4936-5499
FBpp0234252_vir	BEL1_I_DPSE_LTR_PAO_LTR/PAO	355	5439	149	0.61	0.42	0.03	199.9	1.7956755776985e-51	q:1-149 h:735-1181
FBpp0234252_vir	BEL1_I_DPSE_BEL_DROSOPHILA_PSEUDOOBSCURA	355	5439	149	0.61	0.42	0.03	199.9	1.7956755776985e-51	q:1-149 h:735-1181
FBpp0234252_vir	BEL-8_DBP-I_BEL_DROSOPHILA_BIPECTINATA	355	5444	148	0.49	0.42	0.03	152.1	4.15293376421815e-37	q:1-146 h:4471-4914
FBpp0234252_vir	BEL18-I_AG_LTR_PAO_LTR/PAO	355	6242	147	0.51	0.41	0.02	151	1.01410978914596e-36	q:1-145 h:5160-5600
FBpp0234252_vir	BEL18-I_AG_BEL_ANOPHELES_GAMBIAE_STR._PEST	355	6242	147	0.51	0.41	0.02	151	1.01410978914596e-36	q:1-145 h:5160-5600
FBpp0234252_vir	BEL-269_AA-I_BEL_AEDES_AEGYPTI	355	6187	150	0.49	0.42	0.02	150.6	1.3580399169472e-36	q:1-148 h:5211-5660
FBpp0234252_vir	BEL-3_DAN-I_BEL_DROSOPHILA_ANANASSAE	355	4649	145	0.46	0.41	0.03	150.6	1.52631284644558e-36	q:1-145 h:3694-4128
FBpp0234252_vir	BEL-5_DWIL-I_LTR_PAO_LTR/PAO	355	5821	145	0.46	0.41	0.02	150.2	1.89608725364205e-36	q:1-145 h:4852-5286
FBpp0234252_vir	BEL-5_DWIL-I_BEL_DROSOPHILA_WILLISTONI	355	5821	145	0.46	0.41	0.02	150.2	1.89608725364205e-36	q:1-145 h:4852-5286
FBpp0234252_vir	BEL-61_AA-I_LTR_PAO_LTR/PAO	355	3352	147	0.48	0.41	0.04	148.7	5.07514412037127e-36	q:1-145 h:2374-2814
FBpp0234252_vir	BEL-61_AA-I_BEL_AEDES_AEGYPTI	355	3352	147	0.48	0.41	0.04	148.7	5.07514412037127e-36	q:1-145 h:2374-2814
FBpp0234252_vir	BEL-288_AA-I_BEL_AEDES_AEGYPTI	355	6189	147	0.49	0.41	0.02	148.3	6.41077342402e-36	q:1-145 h:5212-5652
FBpp0234252_vir	BEL-211_AA-I_LTR_PAO_LTR/PAO	355	5568	156	0.46	0.44	0.03	148.3	7.08588603099678e-36	q:1-154 h:4591-5058
FBpp0234252_vir	BEL-211_AA-I_BEL_AEDES_AEGYPTI	355	5568	156	0.46	0.44	0.03	148.3	7.08588603099678e-36	q:1-154 h:4591-5058
FBpp0234252_vir	BEL-617_AA-I_LTR_PAO_LTR/PAO	355	5848	146	0.49	0.41	0.02	147.5	1.16899549601927e-35	q:1-145 h:4862-5299
FBpp0234252_vir	BEL-617_AA-I_BEL_AEDES_AEGYPTI	355	5848	146	0.49	0.41	0.02	147.5	1.16899549601927e-35	q:1-145 h:4862-5299
FBpp0234252_vir	BEL-604_AA-I_LTR_PAO_LTR/PAO	355	5868	250	0.35	0.7	0.04	147.1	1.5140695314683e-35	q:1-246 h:4864-5577
FBpp0234252_vir	BEL-604_AA-I_BEL_AEDES_AEGYPTI	355	5868	250	0.35	0.7	0.04	147.1	1.5140695314683e-35	q:1-246 h:4864-5577
FBpp0234252_vir	BEL-1_DKI-I_BEL_DROSOPHILA_KIKKAWAI	355	5435	154	0.45	0.43	0.03	146.4	2.62607038759791e-35	q:1-154 h:4475-4936
FBpp0234252_vir	BEL-631_AA-I_LTR_PAO_LTR/PAO	355	6481	148	0.48	0.42	0.02	144.8	8.30556755458978e-35	q:1-146 h:5504-5947
FBpp0234252_vir	BEL-631_AA-I_BEL_AEDES_AEGYPTI	355	6481	148	0.48	0.42	0.02	144.8	8.30556755458978e-35	q:1-146 h:5504-5947
FBpp0234252_vir	BEL-600_AA-I_LTR_PAO_LTR/PAO	355	5938	194	0.41	0.55	0.03	144.4	9.49177922870695e-35	q:1-192 h:4951-5532
FBpp0234252_vir	BEL-600_AA-I_BEL_AEDES_AEGYPTI	355	5938	194	0.41	0.55	0.03	144.4	9.49177922870695e-35	q:1-192 h:4951-5532
FBpp0234252_vir	BEL-60_CQ-I_LTR_PAO_LTR/PAO	355	5970	147	0.47	0.41	0.02	144.4	9.57130758261358e-35	q:1-145 h:4988-5428
FBpp0234252_vir	BEL-60_CQ-I_BEL_CULEX_QUINQUEFASCIATUS	355	5970	147	0.47	0.41	0.02	144.4	9.57130758261358e-35	q:1-145 h:4988-5428
FBpp0234252_vir	BEL-6_DTA-I_LTR_PAO_LTR/PAO	355	5537	156	0.45	0.44	0.03	144.4	9.81391306763526e-35	q:1-156 h:4576-5031
FBpp0234252_vir	BEL-6_DTA-I_BEL_DROSOPHILA_TAKAHASHII	355	5537	156	0.45	0.44	0.03	144.4	9.81391306763526e-35	q:1-156 h:4576-5031
FBpp0234252_vir	BEL-612_AA-I_LTR_PAO_LTR/PAO	355	6176	143	0.48	0.4	0.02	144.1	1.35882755583975e-34	q:1-142 h:5197-5625
FBpp0234252_vir	BEL-612_AA-I_BEL_AEDES_AEGYPTI	355	6176	143	0.48	0.4	0.02	144.1	1.35882755583975e-34	q:1-142 h:5197-5625
FBpp0234252_vir	BEL-7_DBP-I_BEL_DROSOPHILA_BIPECTINATA	355	5381	145	0.47	0.41	0.03	143.7	1.4647960044135e-34	q:1-145 h:4414-4848
FBpp0234252_vir	BEL-17_DAN-I_BEL_DROSOPHILA_ANANASSAE	355	5474	145	0.48	0.41	0.03	143.7	1.8657903372232e-34	q:1-145 h:4513-4947
FBpp0234252_vir	BEL-233_AA-I_LTR_PAO_LTR/PAO	355	6233	142	0.5	0.4	0.02	143.3	1.99458246286302e-34	q:1-142 h:5258-5677
FBpp0234252_vir	BEL-233_AA-I_BEL_AEDES_AEGYPTI	355	6233	142	0.5	0.4	0.02	143.3	1.99458246286302e-34	q:1-142 h:5258-5677
FBpp0234252_vir	BEL-17_DTA-I_BEL_DROSOPHILA_TAKAHASHII	355	6091	154	0.42	0.43	0.03	143.3	2.39647099538802e-34	q:1-154 h:5075-5536
FBpp0234252_vir	BEL-628_AA-I_LTR_PAO_LTR/PAO	355	5926	146	0.47	0.41	0.02	142.9	2.47780289144501e-34	q:1-144 h:4946-5383
FBpp0234252_vir	BEL-628_AA-I_BEL_AEDES_AEGYPTI	355	5926	146	0.47	0.41	0.02	142.9	2.47780289144501e-34	q:1-144 h:4946-5383
FBpp0234252_vir	BEL-13_DAN-I_BEL_DROSOPHILA_ANANASSAE	355	5514	145	0.46	0.41	0.03	142.9	2.78482416972984e-34	q:1-145 h:4547-4981
FBpp0234252_vir	BEL-282_AA-I_BEL_AEDES_AEGYPTI	355	6125	147	0.47	0.41	0.02	142.9	3.1825562836143e-34	q:1-145 h:5147-5587
FBpp0234252_vir	BEL-2_CQ-I_LTR_PAO_LTR/PAO	355	6449	148	0.46	0.42	0.02	142.5	3.26322505369939e-34	q:1-146 h:5466-5909
FBpp0234252_vir	BEL-2_CQ-I_BEL_CULEX_QUINQUEFASCIATUS	355	6449	148	0.46	0.42	0.02	142.5	3.26322505369939e-34	q:1-146 h:5466-5909
FBpp0234252_vir	BEL-177_AA-I_LTR_PAO_LTR/PAO	355	6922	146	0.51	0.41	0.02	142.5	3.37397301659511e-34	q:1-145 h:5945-6382
FBpp0234252_vir	BEL-626_AA-I_LTR_PAO_LTR/PAO	355	6909	148	0.49	0.42	0.02	142.5	3.37397301659511e-34	q:1-145 h:5932-6369
FBpp0234252_vir	BEL-626_AA-I_BEL_AEDES_AEGYPTI	355	6909	148	0.49	0.42	0.02	142.5	3.37397301659511e-34	q:1-145 h:5932-6369
FBpp0234252_vir	BEL-177_AA-I_BEL_AEDES_AEGYPTI	355	6922	146	0.51	0.41	0.02	142.5	3.37397301659511e-34	q:1-145 h:5945-6382
FBpp0234252_vir	BEL-71_AA-I_LTR_PAO_LTR/PAO	355	6581	141	0.48	0.4	0.02	142.5	3.54718200424637e-34	q:1-139 h:5599-6021
FBpp0234252_vir	BEL-71_AA-I_BEL_AEDES_AEGYPTI	355	6581	141	0.48	0.4	0.02	142.5	3.54718200424637e-34	q:1-139 h:5599-6021
FBpp0234252_vir	BEL-598_AA-I_LTR_PAO_LTR/PAO	355	6864	146	0.48	0.41	0.02	142.5	3.72928298755254e-34	q:1-145 h:5887-6324
FBpp0234252_vir	BEL-598_AA-I_BEL_AEDES_AEGYPTI	355	6864	146	0.48	0.41	0.02	142.5	3.72928298755254e-34	q:1-145 h:5887-6324
FBpp0234252_vir	BEL3-I_AG_LTR_PAO_LTR/PAO	355	5476	149	0.49	0.42	0.03	141.4	7.33061736402636e-34	q:1-148 h:4503-4949
FBpp0234252_vir	BEL3-I_AG_BEL_ANOPHELES_GAMBIAE_STR._PEST	355	5476	149	0.49	0.42	0.03	141.4	7.33061736402636e-34	q:1-148 h:4503-4949
FBpp0234252_vir	BEL17-I_AG_LTR_PAO_LTR/PAO	355	5596	147	0.51	0.41	0.03	141.4	7.57940527367837e-34	q:1-146 h:4624-5064
FBpp0234252_vir	BEL17-I_AG_BEL_ANOPHELES_GAMBIAE_STR._PEST	355	5596	147	0.51	0.41	0.03	141.4	7.57940527367837e-34	q:1-146 h:4624-5064
FBpp0234252_vir	BEL-274_AA-I_BEL_AEDES_AEGYPTI	355	6305	147	0.46	0.41	0.02	141.4	7.57940527367837e-34	q:1-145 h:5319-5759
FBpp0234252_vir	BEL-42_AA-I_LTR_PAO_LTR/PAO	355	5904	146	0.47	0.41	0.02	141.4	7.64291050388694e-34	q:1-145 h:4935-5372
FBpp0234252_vir	BEL-42_AA-I_BEL_AEDES_AEGYPTI	355	5904	146	0.47	0.41	0.02	141.4	7.64291050388694e-34	q:1-145 h:4935-5372
FBpp0234252_vir	BEL-77_AA-I_LTR_PAO_LTR/PAO	355	6274	147	0.45	0.41	0.02	141.4	7.83663659551741e-34	q:1-145 h:5298-5738
FBpp0234252_vir	BEL-77_AA-I_BEL_AEDES_AEGYPTI	355	6274	147	0.45	0.41	0.02	141.4	7.83663659551741e-34	q:1-145 h:5298-5738
FBpp0234252_vir	BEL-639_AA-I_LTR_PAO_LTR/PAO	355	6108	147	0.46	0.41	0.02	141.4	8.03527309379981e-34	q:1-145 h:5127-5567
FBpp0234252_vir	BEL-639_AA-I_BEL_AEDES_AEGYPTI	355	6108	147	0.46	0.41	0.02	141.4	8.03527309379981e-34	q:1-145 h:5127-5567
FBpp0234252_vir	BEL-212_AA-I_LTR_PAO_LTR/PAO	355	6370	151	0.48	0.43	0.02	141.4	8.30797574587117e-34	q:1-146 h:5392-5835
FBpp0234252_vir	BEL-212_AA-I_BEL_AEDES_AEGYPTI	355	6370	151	0.48	0.43	0.02	141.4	8.30797574587117e-34	q:1-146 h:5392-5835
FBpp0234252_vir	BEL-166_AA-I_LTR_PAO_LTR/PAO	355	6278	261	0.36	0.74	0.04	141	9.65430072100034e-34	q:1-246 h:5290-6006
FBpp0234252_vir	BEL-166_AA-I_BEL_AEDES_AEGYPTI	355	6278	261	0.36	0.74	0.04	141	9.65430072100034e-34	q:1-246 h:5290-6006
FBpp0234252_vir	BEL-78_AA-I_LTR_PAO_LTR/PAO	355	6023	153	0.48	0.43	0.03	141	9.89900984655592e-34	q:1-152 h:5036-5488
FBpp0234252_vir	BEL-78_AA-I_BEL_AEDES_AEGYPTI	355	6023	153	0.48	0.43	0.03	141	9.89900984655592e-34	q:1-152 h:5036-5488
FBpp0234252_vir	BEL-280_AA-I_BEL_AEDES_AEGYPTI	355	6118	156	0.46	0.44	0.03	141	1.10331401736228e-33	q:1-154 h:5140-5607
FBpp0234252_vir	BEL-209_AA-I_LTR_PAO_LTR/PAO	355	6903	146	0.49	0.41	0.02	140.6	1.27145529200443e-33	q:1-145 h:5926-6363
FBpp0234252_vir	BEL-209_AA-I_BEL_AEDES_AEGYPTI	355	6903	146	0.49	0.41	0.02	140.6	1.27145529200443e-33	q:1-145 h:5926-6363
FBpp0234252_vir	BEL-33_AA-I_LTR_PAO_LTR/PAO	355	5810	145	0.48	0.41	0.02	140.6	1.34792772373477e-33	q:1-145 h:4837-5265
FBpp0234252_vir	BEL-33_AA-I_BEL_AEDES_AEGYPTI	355	5810	145	0.48	0.41	0.02	140.6	1.34792772373477e-33	q:1-145 h:4837-5265
FBpp0234252_vir	BEL-20_CQ-I_LTR_PAO_LTR/PAO	355	6636	147	0.49	0.41	0.02	140.6	1.45304614664269e-33	q:1-145 h:5676-6116
FBpp0234252_vir	BEL-20_CQ-I_BEL_CULEX_QUINQUEFASCIATUS	355	6636	147	0.49	0.41	0.02	140.6	1.45304614664269e-33	q:1-145 h:5676-6116
FBpp0234252_vir	BEL-31_AA-I_LTR_PAO_LTR/PAO	355	6161	143	0.48	0.4	0.02	139.8	2.41725087809932e-33	q:1-142 h:5182-5610
FBpp0234252_vir	BEL-31_AA-I_BEL_AEDES_AEGYPTI	355	6161	143	0.48	0.4	0.02	139.8	2.41725087809932e-33	q:1-142 h:5182-5610
FBpp0234252_vir	BEL-632_AA-I_LTR_PAO_LTR/PAO	355	6060	142	0.49	0.4	0.02	139.4	3.13079555644828e-33	q:1-142 h:5076-5495
FBpp0234252_vir	BEL-632_AA-I_BEL_AEDES_AEGYPTI	355	6060	142	0.49	0.4	0.02	139.4	3.13079555644828e-33	q:1-142 h:5076-5495
FBpp0234252_vir	BEL-182_AA-I_LTR_PAO_LTR/PAO	355	6552	145	0.48	0.41	0.02	139.4	3.46049673448488e-33	q:1-144 h:5555-5980
FBpp0234252_vir	BEL-182_AA-I_BEL_AEDES_AEGYPTI	355	6552	145	0.48	0.41	0.02	139.4	3.46049673448488e-33	q:1-144 h:5555-5980
FBpp0234252_vir	BEL-69_CQ-I_LTR_PAO_LTR/PAO	355	6386	147	0.52	0.41	0.02	139	3.88928230681205e-33	q:1-145 h:5403-5843
FBpp0234252_vir	BEL-69_CQ-I_BEL_CULEX_QUINQUEFASCIATUS	355	6386	147	0.52	0.41	0.02	139	3.88928230681205e-33	q:1-145 h:5403-5843
FBpp0234252_vir	BEL-649_AA-I_LTR_PAO_LTR/PAO	355	6193	148	0.45	0.42	0.02	139	4.40782289802839e-33	q:1-146 h:5195-5638
FBpp0234252_vir	BEL-649_AA-I_BEL_AEDES_AEGYPTI	355	6193	148	0.45	0.42	0.02	139	4.40782289802839e-33	q:1-146 h:5195-5638
FBpp0234252_vir	BEL-214_AA-I_LTR_PAO_LTR/PAO	355	6109	152	0.48	0.43	0.02	139	4.44475453022782e-33	q:1-148 h:5114-5560
FBpp0234252_vir	BEL-270_AA-I_BEL_AEDES_AEGYPTI	355	6210	148	0.46	0.42	0.02	139	4.44475453022782e-33	q:1-146 h:5227-5670
FBpp0234252_vir	BEL-214_AA-I_BEL_AEDES_AEGYPTI	355	6109	152	0.48	0.43	0.02	139	4.44475453022782e-33	q:1-148 h:5114-5560
FBpp0234252_vir	BEL-165_AA-I_LTR_PAO_LTR/PAO	355	6891	143	0.5	0.4	0.02	138.7	5.07955999989471e-33	q:1-142 h:5914-6342
FBpp0234252_vir	BEL-165_AA-I_BEL_AEDES_AEGYPTI	355	6891	143	0.5	0.4	0.02	138.7	5.07955999989471e-33	q:1-142 h:5914-6342
FBpp0234252_vir	BEL-234_AA-I_LTR_PAO_LTR/PAO	355	5519	152	0.45	0.43	0.03	137.9	7.90458834190575e-33	q:1-146 h:4562-5005
FBpp0234252_vir	BEL-234_AA-I_BEL_AEDES_AEGYPTI	355	5519	152	0.45	0.43	0.03	137.9	7.90458834190575e-33	q:1-146 h:4562-5005
FBpp0234252_vir	BEL-195_AA-I_LTR_PAO_LTR/PAO	355	5970	144	0.49	0.41	0.02	137.9	8.52102930206001e-33	q:1-143 h:4977-5408
FBpp0234252_vir	BEL-195_AA-I_BEL_AEDES_AEGYPTI	355	5970	144	0.49	0.41	0.02	137.9	8.52102930206001e-33	q:1-143 h:4977-5408
FBpp0234252_vir	BEL-647_AA-I_LTR_PAO_LTR/PAO	355	6037	146	0.47	0.41	0.02	137.9	8.73701321323067e-33	q:1-145 h:5006-5443
FBpp0234252_vir	BEL-647_AA-I_BEL_AEDES_AEGYPTI	355	6037	146	0.47	0.41	0.02	137.9	8.73701321323067e-33	q:1-145 h:5006-5443
FBpp0234252_vir	BEL-8_AA-I_LTR_PAO_LTR/PAO	355	6930	143	0.49	0.4	0.02	137.9	8.88403542602481e-33	q:1-142 h:5953-6381
FBpp0234252_vir	BEL-8_AA-I_BEL_AEDES_AEGYPTI	355	6930	143	0.49	0.4	0.02	137.9	8.88403542602481e-33	q:1-142 h:5953-6381
FBpp0234252_vir	BEL-68_CQ-I_LTR_PAO_LTR/PAO	355	6044	139	0.48	0.39	0.02	137.9	9.34011340140606e-33	q:1-137 h:5048-5464
FBpp0234252_vir	BEL-68_CQ-I_BEL_CULEX_QUINQUEFASCIATUS	355	6044	139	0.48	0.39	0.02	137.9	9.34011340140606e-33	q:1-137 h:5048-5464
FBpp0234252_vir	BEL-131_AA-I_LTR_PAO_LTR/PAO	355	5993	144	0.45	0.41	0.02	137.9	9.73801349575457e-33	q:1-143 h:5012-5443
FBpp0234252_vir	BEL-183_AA-I_LTR_PAO_LTR/PAO	355	6072	151	0.46	0.43	0.02	137.9	9.73801349575457e-33	q:1-145 h:5091-5531
FBpp0234252_vir	BEL-183_AA-I_BEL_AEDES_AEGYPTI	355	6072	151	0.46	0.43	0.02	137.9	9.73801349575457e-33	q:1-145 h:5091-5531
FBpp0234252_vir	BEL-131_AA-I_BEL_AEDES_AEGYPTI	355	5993	144	0.45	0.41	0.02	137.9	9.73801349575457e-33	q:1-143 h:5012-5443
FBpp0234252_vir	BEL-228_AA-I_LTR_PAO_LTR/PAO	355	6913	151	0.46	0.43	0.02	137.9	1.02379319749593e-32	q:1-145 h:5789-6229
FBpp0234252_vir	BEL-228_AA-I_BEL_AEDES_AEGYPTI	355	6913	151	0.46	0.43	0.02	137.9	1.02379319749593e-32	q:1-145 h:5789-6229
FBpp0234252_vir	BEL-31_CQ-I_LTR_PAO_LTR/PAO	355	5772	193	0.39	0.54	0.03	137.5	1.05853888900767e-32	q:1-192 h:4799-5371
FBpp0234252_vir	BEL-31_CQ-I_BEL_CULEX_QUINQUEFASCIATUS	355	5772	193	0.39	0.54	0.03	137.5	1.05853888900767e-32	q:1-192 h:4799-5371
FBpp0234252_vir	BEL-88_CQ-I_LTR_PAO_LTR/PAO	355	5773	149	0.49	0.42	0.03	137.5	1.06740802232404e-32	q:1-142 h:4797-5213
FBpp0234252_vir	BEL-88_CQ-I_BEL_CULEX_QUINQUEFASCIATUS	355	5773	149	0.49	0.42	0.03	137.5	1.06740802232404e-32	q:1-142 h:4797-5213
FBpp0234252_vir	BEL-56_AA-I_LTR_PAO_LTR/PAO	355	6131	146	0.46	0.41	0.02	137.5	1.17981577174771e-32	q:1-145 h:5155-5592
FBpp0234252_vir	BEL-56_AA-I_BEL_AEDES_AEGYPTI	355	6131	146	0.46	0.41	0.02	137.5	1.17981577174771e-32	q:1-145 h:5155-5592
FBpp0234252_vir	BEL-192_AA-I_LTR_PAO_LTR/PAO	355	6367	153	0.48	0.43	0.02	137.5	1.2403837414482e-32	q:1-152 h:4969-5421
FBpp0234252_vir	BEL-192_AA-I_BEL_AEDES_AEGYPTI	355	6367	153	0.48	0.43	0.02	137.5	1.2403837414482e-32	q:1-152 h:4969-5421
FBpp0234252_vir	BEL-249_AA-I_BEL_AEDES_AEGYPTI	355	6777	140	0.53	0.39	0.02	137.1	1.70315651113846e-32	q:1-139 h:5791-6210
FBpp0234252_vir	BEL-194_AA-I_LTR_PAO_LTR/PAO	355	6890	142	0.44	0.4	0.02	137.1	1.71742667382477e-32	q:1-142 h:5923-6339
FBpp0234252_vir	BEL-194_AA-I_BEL_AEDES_AEGYPTI	355	6890	142	0.44	0.4	0.02	137.1	1.71742667382477e-32	q:1-142 h:5923-6339
FBpp0234252_vir	BEL-51_AA-I_LTR_PAO_LTR/PAO	355	6531	146	0.48	0.41	0.02	136.7	1.82072231850204e-32	q:1-145 h:5555-5992
FBpp0234252_vir	BEL-18_CQ-I_LTR_PAO_LTR/PAO	355	8327	148	0.49	0.42	0.02	136.7	1.82072231850204e-32	q:1-147 h:7342-7785
FBpp0234252_vir	BEL-51_AA-I_BEL_AEDES_AEGYPTI	355	6531	146	0.48	0.41	0.02	136.7	1.82072231850204e-32	q:1-145 h:5555-5992
FBpp0234252_vir	BEL-18_CQ-I_BEL_CULEX_QUINQUEFASCIATUS	355	8327	148	0.49	0.42	0.02	136.7	1.82072231850204e-32	q:1-147 h:7342-7785
FBpp0234252_vir	BEL-238_AA-I_LTR_PAO_LTR/PAO	355	6888	149	0.46	0.42	0.02	136.7	1.85136054893807e-32	q:1-147 h:5909-6355
FBpp0234252_vir	BEL-238_AA-I_BEL_AEDES_AEGYPTI	355	6888	149	0.46	0.42	0.02	136.7	1.85136054893807e-32	q:1-147 h:5909-6355
FBpp0234252_vir	BEL-41_AA-I_LTR_PAO_LTR/PAO	355	6224	143	0.48	0.4	0.02	136.7	1.86687246228933e-32	q:1-142 h:5245-5673
FBpp0234252_vir	BEL-41_AA-I_BEL_AEDES_AEGYPTI	355	6224	143	0.48	0.4	0.02	136.7	1.86687246228933e-32	q:1-142 h:5245-5673
FBpp0234252_vir	BEL-4_CQ-I_LTR_PAO_LTR/PAO	355	5735	146	0.46	0.41	0.03	136.7	1.91419238125317e-32	q:1-145 h:4758-5195
FBpp0234252_vir	BEL-4_CQ-I_BEL_CULEX_QUINQUEFASCIATUS	355	5735	146	0.46	0.41	0.03	136.7	1.91419238125317e-32	q:1-145 h:4758-5195
FBpp0234252_vir	BEL14-I_AG_LTR_PAO_LTR/PAO	355	5776	146	0.49	0.41	0.03	136.7	1.97915661244341e-32	q:1-145 h:4806-5243
FBpp0234252_vir	BEL14-I_AG_BEL_ANOPHELES_GAMBIAE_STR._PEST	355	5776	146	0.49	0.41	0.03	136.7	1.97915661244341e-32	q:1-145 h:4806-5243
FBpp0234252_vir	BEL-287_AA-I_BEL_AEDES_AEGYPTI	355	6338	147	0.46	0.41	0.02	136.7	2.1513774268452e-32	q:1-145 h:5355-5795
FBpp0234252_vir	BEL-643_AA-I_LTR_PAO_LTR/PAO	355	5946	143	0.48	0.4	0.02	136.3	2.35817862181295e-32	q:1-143 h:4970-5392
FBpp0234252_vir	BEL-643_AA-I_BEL_AEDES_AEGYPTI	355	5946	143	0.48	0.4	0.02	136.3	2.35817862181295e-32	q:1-143 h:4970-5392
FBpp0234252_vir	BEL-231_AA-I_LTR_PAO_LTR/PAO	355	5964	152	0.45	0.43	0.03	136.3	2.54208167039281e-32	q:1-152 h:4994-5440
FBpp0234252_vir	BEL-231_AA-I_BEL_AEDES_AEGYPTI	355	5964	152	0.45	0.43	0.03	136.3	2.54208167039281e-32	q:1-152 h:4994-5440
FBpp0234252_vir	BEL-15_CQ-I_LTR_PAO_LTR/PAO	355	6497	147	0.5	0.41	0.02	136	3.00374036573551e-32	q:1-145 h:5514-5954
FBpp0234252_vir	BEL-15_CQ-I_BEL_CULEX_QUINQUEFASCIATUS	355	6497	147	0.5	0.41	0.02	136	3.00374036573551e-32	q:1-145 h:5514-5954
FBpp0234252_vir	BEL-605_AA-I_LTR_PAO_LTR/PAO	355	5967	145	0.52	0.41	0.02	136	3.07987665975998e-32	q:8-145 h:5012-5431
FBpp0234252_vir	BEL-605_AA-I_BEL_AEDES_AEGYPTI	355	5967	145	0.52	0.41	0.02	136	3.07987665975998e-32	q:8-145 h:5012-5431
FBpp0234252_vir	BEL-225_AA-I_LTR_PAO_LTR/PAO	355	6043	146	0.44	0.41	0.02	136	3.49050282110299e-32	q:1-145 h:5075-5509
FBpp0234252_vir	BEL-225_AA-I_BEL_AEDES_AEGYPTI	355	6043	146	0.44	0.41	0.02	136	3.49050282110299e-32	q:1-145 h:5075-5509
FBpp0234252_vir	BEL-124_AA-I_LTR_PAO_LTR/PAO	355	6364	147	0.46	0.41	0.02	136	3.63920245055627e-32	q:1-145 h:5386-5826
FBpp0234252_vir	BEL-124_AA-I_BEL_AEDES_AEGYPTI	355	6364	147	0.46	0.41	0.02	136	3.63920245055627e-32	q:1-145 h:5386-5826
FBpp0234252_vir	BEL-221_AA-I_LTR_PAO_LTR/PAO	355	6467	146	0.47	0.41	0.02	135.6	4.26437573374384e-32	q:1-145 h:5491-5928
FBpp0234252_vir	BEL-221_AA-I_BEL_AEDES_AEGYPTI	355	6467	146	0.47	0.41	0.02	135.6	4.26437573374384e-32	q:1-145 h:5491-5928
FBpp0234252_vir	BEL-2_DTA-I_BEL_DROSOPHILA_TAKAHASHII	355	5429	150	0.45	0.42	0.03	135.6	4.44604328250601e-32	q:1-148 h:4461-4907
FBpp0234252_vir	BEL-255_AA-I_BEL_AEDES_AEGYPTI	355	6187	147	0.48	0.41	0.02	135.6	4.55873786239174e-32	q:1-145 h:5201-5641
FBpp0234252_vir	BEL-22_AA-I_LTR_PAO_LTR/PAO	355	6173	144	0.47	0.41	0.02	135.6	4.83292585165927e-32	q:1-143 h:5205-5627
FBpp0234252_vir	BEL-22_AA-I_BEL_AEDES_AEGYPTI	355	6173	144	0.47	0.41	0.02	135.6	4.83292585165927e-32	q:1-143 h:5205-5627
FBpp0234252_vir	BEL-72_AA-I_LTR_PAO_LTR/PAO	355	6326	165	0.44	0.46	0.03	135.6	4.95542680674774e-32	q:1-164 h:5353-5835
FBpp0234252_vir	BEL-72_AA-I_BEL_AEDES_AEGYPTI	355	6326	165	0.44	0.46	0.03	135.6	4.95542680674774e-32	q:1-164 h:5353-5835
FBpp0234252_vir	BEL-275_AA-I_BEL_AEDES_AEGYPTI	355	5973	144	0.49	0.41	0.02	135.2	5.34187679333726e-32	q:1-143 h:5007-5438
FBpp0234252_vir	BEL1-NVI_I_LTR_PAO_LTR/PAO	355	6018	157	0.45	0.44	0.03	135.2	6.47198783844368e-32	q:1-154 h:5046-5513
FBpp0234252_vir	BEL1-NVI_I_BEL_NASONIA_VITRIPENNIS	355	6018	157	0.45	0.44	0.03	135.2	6.47198783844368e-32	q:1-154 h:5046-5513
FBpp0234252_vir	BEL-81_AA-I_LTR_PAO_LTR/PAO	355	6736	147	0.46	0.41	0.02	134.8	6.69163541321983e-32	q:1-145 h:5760-6197
FBpp0234252_vir	BEL-81_AA-I_BEL_AEDES_AEGYPTI	355	6736	147	0.46	0.41	0.02	134.8	6.69163541321983e-32	q:1-145 h:5760-6197
FBpp0234252_vir	BEL-608_AA-I_LTR_PAO_LTR/PAO	355	6427	146	0.47	0.41	0.02	134.8	7.71141771464406e-32	q:1-145 h:5454-5891
FBpp0234252_vir	BEL-608_AA-I_BEL_AEDES_AEGYPTI	355	6427	146	0.47	0.41	0.02	134.8	7.71141771464406e-32	q:1-145 h:5454-5891
FBpp0234252_vir	BEL-30_CQ-I_LTR_PAO_LTR/PAO	355	6272	197	0.38	0.55	0.03	134.8	7.90688026965216e-32	q:1-193 h:5291-5875
FBpp0234252_vir	BEL-30_CQ-I_BEL_CULEX_QUINQUEFASCIATUS	355	6272	197	0.38	0.55	0.03	134.8	7.90688026965216e-32	q:1-193 h:5291-5875
FBpp0234252_vir	BEL-276_AA-I_BEL_AEDES_AEGYPTI	355	5607	250	0.33	0.7	0.04	134.8	8.03993340865648e-32	q:1-242 h:4630-5319
FBpp0234252_vir	BEL-94_AA-I_LTR_PAO_LTR/PAO	355	6339	144	0.47	0.41	0.02	134.8	8.38244426739815e-32	q:1-144 h:5342-5767
FBpp0234252_vir	BEL-94_AA-I_BEL_AEDES_AEGYPTI	355	6339	144	0.47	0.41	0.02	134.8	8.38244426739815e-32	q:1-144 h:5342-5767
FBpp0234252_vir	BEL-646_AA-I_LTR_PAO_LTR/PAO	355	6813	149	0.48	0.42	0.02	134.8	8.45267788516752e-32	q:1-148 h:5846-6283
FBpp0234252_vir	BEL-646_AA-I_BEL_AEDES_AEGYPTI	355	6813	149	0.48	0.42	0.02	134.8	8.45267788516752e-32	q:1-148 h:5846-6283
FBpp0234252_vir	BEL-610_AA-I_LTR_PAO_LTR/PAO	355	6780	205	0.4	0.58	0.03	134.8	8.59491544122747e-32	q:1-197 h:5783-6385
FBpp0234252_vir	BEL-610_AA-I_BEL_AEDES_AEGYPTI	355	6780	205	0.4	0.58	0.03	134.8	8.59491544122747e-32	q:1-197 h:5783-6385
FBpp0234252_vir	BEL-650_AA-I_LTR_PAO_LTR/PAO	355	6322	146	0.47	0.41	0.02	134.4	9.90475109543641e-32	q:1-145 h:5349-5786
FBpp0234252_vir	BEL-650_AA-I_BEL_AEDES_AEGYPTI	355	6322	146	0.47	0.41	0.02	134.4	9.90475109543641e-32	q:1-145 h:5349-5786
FBpp0234252_vir	BEL-648_AA-I_LTR_PAO_LTR/PAO	355	6178	146	0.46	0.41	0.02	134.4	1.04132293499275e-31	q:1-145 h:5210-5647
FBpp0234252_vir	BEL-648_AA-I_BEL_AEDES_AEGYPTI	355	6178	146	0.46	0.41	0.02	134.4	1.04132293499275e-31	q:1-145 h:5210-5647
FBpp0234252_vir	BEL-35_AA-I_LTR_PAO_LTR/PAO	355	6251	147	0.49	0.41	0.02	134.4	1.07666355412544e-31	q:1-146 h:5274-5714
FBpp0234252_vir	BEL-35_AA-I_BEL_AEDES_AEGYPTI	355	6251	147	0.49	0.41	0.02	134.4	1.07666355412544e-31	q:1-146 h:5274-5714
FBpp0234252_vir	BEL-621_AA-I_LTR_PAO_LTR/PAO	355	6151	146	0.47	0.41	0.02	134	1.15098368804847e-31	q:1-145 h:5187-5624
FBpp0234252_vir	BEL-621_AA-I_BEL_AEDES_AEGYPTI	355	6151	146	0.47	0.41	0.02	134	1.15098368804847e-31	q:1-145 h:5187-5624
FBpp0234252_vir	BEL-167_AA-I_LTR_PAO_LTR/PAO	355	6510	147	0.46	0.41	0.02	134	1.19004599502394e-31	q:1-145 h:5528-5968
FBpp0234252_vir	BEL-167_AA-I_BEL_AEDES_AEGYPTI	355	6510	147	0.46	0.41	0.02	134	1.19004599502394e-31	q:1-145 h:5528-5968
FBpp0234252_vir	BEL-602_AA-I_LTR_PAO_LTR/PAO	355	6248	151	0.45	0.43	0.02	134	1.23043400612717e-31	q:1-150 h:5267-5713
FBpp0234252_vir	BEL-602_AA-I_BEL_AEDES_AEGYPTI	355	6248	151	0.45	0.43	0.02	134	1.23043400612717e-31	q:1-150 h:5267-5713
FBpp0234252_vir	BEL-67_CQ-I_LTR_PAO_LTR/PAO	355	6488	147	0.48	0.41	0.02	134	1.24074338951465e-31	q:1-145 h:4931-5371
FBpp0234252_vir	BEL-67_CQ-I_BEL_CULEX_QUINQUEFASCIATUS	355	6488	147	0.48	0.41	0.02	134	1.24074338951465e-31	q:1-145 h:4931-5371
FBpp0234252_vir	BEL-644_AA-I_LTR_PAO_LTR/PAO	355	5940	153	0.46	0.43	0.03	134	1.33750301990331e-31	q:1-152 h:4955-5407
FBpp0234252_vir	BEL-644_AA-I_BEL_AEDES_AEGYPTI	355	5940	153	0.46	0.43	0.03	134	1.33750301990331e-31	q:1-152 h:4955-5407
FBpp0234252_vir	BEL-266_AA-I_BEL_AEDES_AEGYPTI	355	6299	144	0.47	0.41	0.02	134	1.37140492578827e-31	q:1-142 h:5322-5753
FBpp0234252_vir	BEL-170_AA-I_LTR_PAO_LTR/PAO	355	2371	156	0.44	0.44	0.07	134	1.40616614877795e-31	q:1-154 h:1394-1861
FBpp0234252_vir	BEL-170_AA-I_BEL_AEDES_AEGYPTI	355	2371	156	0.44	0.44	0.07	134	1.40616614877795e-31	q:1-154 h:1394-1861
FBpp0234252_vir	BEL-7_DPER-I_BEL_DROSOPHILA_PERSIMILIS	355	5639	151	0.47	0.43	0.03	133.3	2.17003209476465e-31	q:1-146 h:4740-5183
FBpp0234252_vir	BEL-603_AA-I_LTR_PAO_LTR/PAO	355	6978	146	0.48	0.41	0.02	133.3	2.26247807889116e-31	q:1-145 h:6000-6437
FBpp0234252_vir	BEL-603_AA-I_BEL_AEDES_AEGYPTI	355	6978	146	0.48	0.41	0.02	133.3	2.26247807889116e-31	q:1-145 h:6000-6437
FBpp0234252_vir	BEL-252_AA-I_BEL_AEDES_AEGYPTI	355	5852	154	0.47	0.43	0.03	133.3	2.33926249743728e-31	q:1-152 h:4865-5320
FBpp0234252_vir	BEL-36_AA-I_LTR_PAO_LTR/PAO	355	6348	146	0.47	0.41	0.02	133.3	2.41865284042817e-31	q:1-145 h:5387-5824
FBpp0234252_vir	BEL-36_AA-I_BEL_AEDES_AEGYPTI	355	6348	146	0.47	0.41	0.02	133.3	2.41865284042817e-31	q:1-145 h:5387-5824
FBpp0234252_vir	BEL-258_AA-I_BEL_AEDES_AEGYPTI	355	5770	148	0.46	0.42	0.03	133.3	2.45935275513606e-31	q:1-146 h:4743-5186
FBpp0234252_vir	BEL-132_AA-I_LTR_PAO_LTR/PAO	355	6461	146	0.47	0.41	0.02	133.3	2.52169036813717e-31	q:1-145 h:5485-5922
FBpp0234252_vir	BEL-132_AA-I_BEL_AEDES_AEGYPTI	355	6461	146	0.47	0.41	0.02	133.3	2.52169036813717e-31	q:1-145 h:5485-5922
FBpp0234252_vir	BEL-289_AA-I_BEL_AEDES_AEGYPTI	355	6995	146	0.48	0.41	0.02	132.9	2.74112099133252e-31	q:1-145 h:5944-6381
FBpp0234252_vir	BEL-187_AA-I_LTR_PAO_LTR/PAO	355	6234	149	0.48	0.42	0.02	132.9	2.76408790143939e-31	q:1-148 h:5249-5695
FBpp0234252_vir	BEL-187_AA-I_BEL_AEDES_AEGYPTI	355	6234	149	0.48	0.42	0.02	132.9	2.76408790143939e-31	q:1-148 h:5249-5695
FBpp0234252_vir	BEL-34_AA-I_LTR_PAO_LTR/PAO	355	6681	143	0.49	0.4	0.02	132.9	2.95488787996832e-31	q:1-142 h:5741-6169
FBpp0234252_vir	BEL-34_AA-I_BEL_AEDES_AEGYPTI	355	6681	143	0.49	0.4	0.02	132.9	2.95488787996832e-31	q:1-142 h:5741-6169
FBpp0234252_vir	BEL-229_AA-I_LTR_PAO_LTR/PAO	355	5951	146	0.45	0.41	0.02	132.9	3.00461129735009e-31	q:1-145 h:4962-5399
FBpp0234252_vir	BEL-229_AA-I_BEL_AEDES_AEGYPTI	355	5951	146	0.45	0.41	0.02	132.9	3.00461129735009e-31	q:1-145 h:4962-5399
FBpp0234252_vir	BEL-169_AA-I_LTR_PAO_LTR/PAO	355	6294	143	0.48	0.4	0.02	132.9	3.13261136194419e-31	q:1-142 h:5321-5749
FBpp0234252_vir	BEL-169_AA-I_BEL_AEDES_AEGYPTI	355	6294	143	0.48	0.4	0.02	132.9	3.13261136194419e-31	q:1-142 h:5321-5749
FBpp0234252_vir	BEL-283_AA-I_BEL_AEDES_AEGYPTI	355	7116	148	0.48	0.42	0.02	132.9	3.21201417000246e-31	q:1-146 h:6138-6578
FBpp0234252_vir	BEL-172_AA-I_LTR_PAO_LTR/PAO	355	6170	146	0.46	0.41	0.02	132.9	3.29342961390957e-31	q:1-145 h:5194-5631
FBpp0234252_vir	BEL-172_AA-I_BEL_AEDES_AEGYPTI	355	6170	146	0.46	0.41	0.02	132.9	3.29342961390957e-31	q:1-145 h:5194-5631
FBpp0234252_vir	BEL-29_AA-I_LTR_PAO_LTR/PAO	355	6352	146	0.45	0.41	0.02	132.5	4.16016383810346e-31	q:1-145 h:5379-5816
FBpp0234252_vir	BEL-29_AA-I_BEL_AEDES_AEGYPTI	355	6352	146	0.45	0.41	0.02	132.5	4.16016383810346e-31	q:1-145 h:5379-5816
FBpp0234252_vir	BEL-613_AA-I_LTR_PAO_LTR/PAO	355	5638	154	0.47	0.43	0.03	132.1	4.67564423561965e-31	q:1-146 h:4661-5101
FBpp0234252_vir	BEL-613_AA-I_BEL_AEDES_AEGYPTI	355	5638	154	0.47	0.43	0.03	132.1	4.67564423561965e-31	q:1-146 h:4661-5101
FBpp0234252_vir	BEL-232_AA-I_LTR_PAO_LTR/PAO	355	5876	152	0.45	0.43	0.03	132.1	5.12509062429352e-31	q:1-146 h:4619-5062
FBpp0234252_vir	BEL-232_AA-I_BEL_AEDES_AEGYPTI	355	5876	152	0.45	0.43	0.03	132.1	5.12509062429352e-31	q:1-146 h:4619-5062
FBpp0234252_vir	BEL-21_AA-I_LTR_PAO_LTR/PAO	355	6304	141	0.47	0.4	0.02	131.7	5.71227265523169e-31	q:1-139 h:5300-5722
FBpp0234252_vir	BEL-21_AA-I_BEL_AEDES_AEGYPTI	355	6304	141	0.47	0.4	0.02	131.7	5.71227265523169e-31	q:1-139 h:5300-5722
FBpp0234252_vir	BEL-7_AA-I_LTR_PAO_LTR/PAO	355	5976	147	0.43	0.41	0.02	131.7	6.15774542217973e-31	q:1-145 h:4974-5414
FBpp0234252_vir	BEL-45_AA-I_LTR_PAO_LTR/PAO	355	6236	149	0.44	0.42	0.02	131.7	6.15774542217973e-31	q:1-148 h:5248-5694
FBpp0234252_vir	BEL-7_AA-I_BEL_AEDES_AEGYPTI	355	5976	147	0.43	0.41	0.02	131.7	6.15774542217973e-31	q:1-145 h:4974-5414
FBpp0234252_vir	BEL-45_AA-I_BEL_AEDES_AEGYPTI	355	6236	149	0.44	0.42	0.02	131.7	6.15774542217973e-31	q:1-148 h:5248-5694
FBpp0234252_vir	BEL-52_AA-I_LTR_PAO_LTR/PAO	355	6333	148	0.47	0.42	0.02	131.7	6.92074351109052e-31	q:1-145 h:5360-5797
FBpp0234252_vir	BEL-52_AA-I_BEL_AEDES_AEGYPTI	355	6333	148	0.47	0.42	0.02	131.7	6.92074351109052e-31	q:1-145 h:5360-5797
FBpp0234252_vir	BEL-121_AA-I_LTR_PAO_LTR/PAO	355	6508	146	0.47	0.41	0.02	131.7	7.33699572931889e-31	q:1-145 h:5538-5975
FBpp0234252_vir	BEL-121_AA-I_BEL_AEDES_AEGYPTI	355	6508	146	0.47	0.41	0.02	131.7	7.33699572931889e-31	q:1-145 h:5538-5975
FBpp0234252_vir	BEL-651_AA-I_LTR_PAO_LTR/PAO	355	6528	205	0.39	0.58	0.03	131.3	9.03877094416461e-31	q:1-197 h:5528-6130
FBpp0234252_vir	BEL-651_AA-I_BEL_AEDES_AEGYPTI	355	6528	205	0.39	0.58	0.03	131.3	9.03877094416461e-31	q:1-197 h:5528-6130
FBpp0234252_vir	BEL-44_AA-I_LTR_PAO_LTR/PAO	355	5946	140	0.49	0.39	0.02	131.3	9.11450369744607e-31	q:8-146 h:4966-5385
FBpp0234252_vir	BEL-44_AA-I_BEL_AEDES_AEGYPTI	355	5946	140	0.49	0.39	0.02	131.3	9.11450369744607e-31	q:8-146 h:4966-5385
FBpp0234252_vir	BEL-190_AA-I_LTR_PAO_LTR/PAO	355	6830	146	0.46	0.41	0.02	131	9.99063553403111e-31	q:1-145 h:5785-6222
FBpp0234252_vir	BEL-190_AA-I_BEL_AEDES_AEGYPTI	355	6830	146	0.46	0.41	0.02	131	9.99063553403111e-31	q:1-145 h:5785-6222
FBpp0234252_vir	BEL-156_AA-I_LTR_PAO_LTR/PAO	355	6614	154	0.42	0.43	0.02	131	1.17069122465251e-30	q:1-152 h:4323-4784
FBpp0234252_vir	BEL-156_AA-I_BEL_AEDES_AEGYPTI	355	6614	154	0.42	0.43	0.02	131	1.17069122465251e-30	q:1-152 h:4323-4784
FBpp0234252_vir	BEL-7_DWIL-I_LTR_PAO_LTR/PAO	355	5745	146	0.43	0.41	0.03	130.2	1.85243430498476e-30	q:1-145 h:4477-4914
FBpp0234252_vir	BEL-7_DWIL-I_BEL_DROSOPHILA_WILLISTONI	355	5745	146	0.43	0.41	0.03	130.2	1.85243430498476e-30	q:1-145 h:4477-4914
FBpp0234252_vir	BEL-262_AA-I_BEL_AEDES_AEGYPTI	355	6627	146	0.45	0.41	0.02	130.2	1.86795521496866e-30	q:1-145 h:5648-6085
FBpp0234252_vir	BEL-90_AA-I_LTR_PAO_LTR/PAO	355	5968	151	0.44	0.43	0.03	129.8	2.17066129347222e-30	q:1-150 h:4987-5433
FBpp0234252_vir	BEL-591_AA-I_LTR_PAO_LTR/PAO	355	6494	138	0.44	0.39	0.02	129.8	2.17066129347222e-30	q:5-142 h:5539-5943
FBpp0234252_vir	BEL-90_AA-I_BEL_AEDES_AEGYPTI	355	5968	151	0.44	0.43	0.03	129.8	2.17066129347222e-30	q:1-150 h:4987-5433
FBpp0234252_vir	BEL-591_AA-I_BEL_AEDES_AEGYPTI	355	6494	138	0.44	0.39	0.02	129.8	2.17066129347222e-30	q:5-142 h:5539-5943
FBpp0234252_vir	BEL-3_DRH-I_BEL_DROSOPHILA_RHOPALOA	355	5282	145	0.45	0.41	0.03	129.8	2.2256813971911e-30	q:1-145 h:4323-4751
FBpp0234252_vir	BEL-126_AA-I_LTR_PAO_LTR/PAO	355	5335	147	0.43	0.41	0.03	129.8	2.39925162224736e-30	q:1-145 h:4353-4793
FBpp0234252_vir	BEL-126_AA-I_BEL_AEDES_AEGYPTI	355	5335	147	0.43	0.41	0.03	129.8	2.39925162224736e-30	q:1-145 h:4353-4793
FBpp0234252_vir	BEL-85_AA-I_LTR_PAO_LTR/PAO	355	5928	146	0.47	0.41	0.02	129.4	3.18624900574638e-30	q:1-145 h:4943-5380
FBpp0234252_vir	BEL-85_AA-I_BEL_AEDES_AEGYPTI	355	5928	146	0.47	0.41	0.02	129.4	3.18624900574638e-30	q:1-145 h:4943-5380
FBpp0234252_vir	BEL-159_AA-I_LTR_PAO_LTR/PAO	355	6150	156	0.47	0.44	0.03	128.6	5.04173674336728e-30	q:1-149 h:5174-5623
FBpp0234252_vir	BEL-159_AA-I_BEL_AEDES_AEGYPTI	355	6150	156	0.47	0.44	0.03	128.6	5.04173674336728e-30	q:1-149 h:5174-5623
FBpp0234252_vir	BEL-162_AA-I_LTR_PAO_LTR/PAO	355	6076	146	0.47	0.41	0.02	128.6	5.38975869371202e-30	q:1-145 h:5108-5545
FBpp0234252_vir	BEL-162_AA-I_BEL_AEDES_AEGYPTI	355	6076	146	0.47	0.41	0.02	128.6	5.38975869371202e-30	q:1-145 h:5108-5545
FBpp0234252_vir	BEL-67_AA-I_LTR_PAO_LTR/PAO	355	6741	148	0.46	0.42	0.02	128.6	6.00726376592266e-30	q:1-147 h:5763-6206
FBpp0234252_vir	BEL-67_AA-I_BEL_AEDES_AEGYPTI	355	6741	148	0.46	0.42	0.02	128.6	6.00726376592266e-30	q:1-147 h:5763-6206
FBpp0234252_vir	BEL-264_AA-I_BEL_AEDES_AEGYPTI	355	5901	194	0.38	0.55	0.03	128.6	6.15953085451067e-30	q:1-192 h:4934-5503
FBpp0234252_vir	BEL-11_AA-I_LTR_PAO_LTR/PAO	355	5258	150	0.45	0.42	0.03	128.6	6.21113944525989e-30	q:1-149 h:4278-4715
FBpp0229035_vir	GYPSY3_DV-I_GYPSY_DROSOPHILA_VIRILIS	187	16252	106	0.7	0.57	0.01	142.1	1.90562031114398e-34	q:77-182 h:1092-1409
FBpp0229035_vir	GYPSY3_DV-I_GYPSY_DROSOPHILA_VIRILIS	187	16252	106	0.7	0.57	0.01	142.1	1.90562031114398e-34	q:77-182 h:9647-9964
FBpp0229035_vir	GYPSY3_DV-I_GYPSY_DROSOPHILA_VIRILIS	187	16252	116	0.54	0.62	0.01	104.8	3.07587774264157e-23	q:17-125 h:1750-2079
FBpp0229035_vir	GYPSY3_DV-I_GYPSY_DROSOPHILA_VIRILIS	187	16252	116	0.53	0.62	0.01	102.1	1.88061520928891e-22	q:17-125 h:10305-10634
FBpp0234038_vir	GYPSY-12_DVIR-LTR_GYPSY_DROSOPHILA_VIRILIS	192	1303	85	0.88	0.44	0.07	106.7	8.74580917143736e-24	q:108-192 h:153-407
FBpp0237836_vir	HOPSEU2_DNA_HAT_DNA/HAT	294	4962	184	0.72	0.63	0.04	251.5	3.80613749924461e-67	q:1-183 h:4425-4961
FBpp0237836_vir	HOPSEU2_HAT_DROSOPHILA_PSEUDOOBSCURA	294	4962	184	0.72	0.63	0.04	251.5	3.80613749924461e-67	q:1-183 h:4425-4961
FBpp0236955_vir	MARINER-9_DBP_MARINER/TC1_DROSOPHILA_BIPECTINATA	188	1658	188	0.66	1	0.11	267.7	2.96449041563305e-72	q:1-188 h:795-1358
FBpp0236955_vir	MARINER-3_AAE_MARINER/TC1_AEDES_AEGYPTI	188	1589	178	0.54	0.95	0.11	208.8	1.59383366976158e-54	q:1-178 h:766-1299
FBpp0236955_vir	MARINER-13_DAN_MARINER/TC1_DROSOPHILA_ANANASSAE	188	1641	188	0.48	1	0.11	190.7	4.27230828117352e-49	q:1-188 h:798-1361
FBpp0236955_vir	MARINER-1_DBP_MARINER/TC1_DROSOPHILA_BIPECTINATA	188	1605	188	0.46	1	0.12	180.6	4.06722717409177e-46	q:1-188 h:774-1337
FBpp0236955_vir	MARINER-3_DBP_MARINER/TC1_DROSOPHILA_BIPECTINATA	188	1620	188	0.46	1	0.12	178.3	2.1578802849003e-45	q:1-188 h:788-1351
FBpp0236955_vir	MARINER-5_DF_MARINER/TC1_DROSOPHILA_FICUSPHILA	188	1623	188	0.46	1	0.12	175.3	1.69460139380542e-44	q:1-188 h:789-1352
FBpp0236955_vir	MARINER-5_DY_MARINER/TC1_DROSOPHILA_YAKUBA	188	1649	188	0.45	1	0.11	171	3.35994617427578e-43	q:1-188 h:812-1375
FBpp0236955_vir	MARINER-25_DF_MARINER/TC1_DROSOPHILA_FICUSPHILA	188	1608	182	0.45	0.97	0.11	170.2	5.45134547463471e-43	q:7-188 h:794-1339
FBpp0236955_vir	MARINER-9_DAN_MARINER/TC1_DROSOPHILA_ANANASSAE	188	1645	186	0.42	0.99	0.11	161.4	2.84601472989884e-40	q:1-186 h:754-1311
FBpp0236955_vir	MARINER-4_DBP_MARINER/TC1_DROSOPHILA_BIPECTINATA	188	1648	187	0.43	0.99	0.11	157.1	5.1480388293275e-39	q:1-186 h:754-1311
FBpp0236955_vir	MARINER-11_DBP_MARINER/TC1_DROSOPHILA_BIPECTINATA	188	1643	186	0.43	0.99	0.11	156	1.15647257580864e-38	q:1-186 h:753-1310
FBpp0236955_vir	MARINER-16_DK_MARINER/TC1_DROSOPHILA_KIKKAWAI	188	1639	180	0.42	0.96	0.11	144.8	3.12411317943498e-35	q:7-186 h:767-1306
FBpp0236955_vir	MARINER-12_DAN_MARINER/TC1_DROSOPHILA_ANANASSAE	188	1646	186	0.39	0.99	0.11	144.1	4.2186934045615e-35	q:1-186 h:754-1311
FBpp0236955_vir	MARINER-17_DK_MARINER/TC1_DROSOPHILA_KIKKAWAI	188	1642	186	0.38	0.99	0.11	141.7	2.27590520902188e-34	q:1-186 h:752-1309
FBpp0236955_vir	MARINER-22_DK_MARINER/TC1_DROSOPHILA_KIKKAWAI	188	1666	75	0.51	0.4	0.05	80.9	5.73335465118483e-32	q:1-75 h:764-988
FBpp0236955_vir	MARINER-22_DK_MARINER/TC1_DROSOPHILA_KIKKAWAI	188	1666	99	0.39	0.53	0.06	73.9	5.73335465118483e-32	q:89-186 h:1027-1323
FBpp0236955_vir	MARINER-7_DAN_MARINER/TC1_DROSOPHILA_ANANASSAE	188	1596	191	0.42	1.02	0.12	130.2	7.38696040438904e-31	q:1-185 h:769-1338
FBpp0236955_vir	MARINER-17_SIN_MARINER/TC1_SOLENOPSIS_INVICTA	188	1606	195	0.37	1.04	0.12	122.1	1.96193221060264e-28	q:1-185 h:744-1301
FBpp0236955_vir	TC1-1_AG_DNA_TC1MARINER_DNA/TC1MARINER	188	1413	196	0.38	1.04	0.14	119.4	1.11276144743831e-27	q:1-188 h:689-1261
FBpp0236955_vir	TC1-1_AG_MARINER/TC1_ANOPHELES_GAMBIAE_STR._PEST	188	1413	196	0.38	1.04	0.14	119.4	1.11276144743831e-27	q:1-188 h:689-1261
FBpp0236955_vir	MARINER-3_DAN_MARINER/TC1_DROSOPHILA_ANANASSAE	188	1642	190	0.37	1.01	0.12	119.4	1.26112094755144e-27	q:1-185 h:813-1382
FBpp0236955_vir	MARINER-15_SIN_MARINER/TC1_SOLENOPSIS_INVICTA	188	2688	193	0.37	1.03	0.07	119	1.41738477577032e-27	q:1-186 h:1446-2012
FBpp0236955_vir	MARINER-15_DF_MARINER/TC1_DROSOPHILA_FICUSPHILA	188	1650	187	0.35	0.99	0.11	117.1	5.85473635137282e-27	q:1-187 h:760-1320
FBpp0236955_vir	MARINER-10_DRH_MARINER/TC1_DROSOPHILA_RHOPALOA	188	1629	194	0.38	1.03	0.12	117.1	6.31131917919147e-27	q:1-187 h:774-1337
FBpp0236955_vir	MARINER-1_DT_MARINER/TC1_DROSOPHILA_TAKAHASHII	188	1639	190	0.36	1.01	0.12	116.3	9.57860740296512e-27	q:1-185 h:810-1379
FBpp0236955_vir	MARINER-20_DF_MARINER/TC1_DROSOPHILA_FICUSPHILA	188	1539	196	0.38	1.04	0.13	116.3	1.18991826916075e-26	q:1-186 h:463-1032
FBpp0236955_vir	MARINER-15_DK_MARINER/TC1_DROSOPHILA_KIKKAWAI	188	1646	180	0.36	0.96	0.11	114	5.08196055615558e-26	q:7-186 h:771-1310
FBpp0236955_vir	MARINER-8_DBP_MARINER/TC1_DROSOPHILA_BIPECTINATA	188	1229	102	0.54	0.54	0.08	112.8	1.0415130695263e-25	q:87-188 h:823-1128
FBpp0236955_vir	MARINER-13_DF_MARINER/TC1_DROSOPHILA_FICUSPHILA	188	1352	194	0.38	1.03	0.14	112.1	1.91509701206872e-25	q:1-187 h:752-1318
FBpp0236955_vir	MARINER-7_DF_MARINER/TC1_DROSOPHILA_FICUSPHILA	188	1637	194	0.37	1.03	0.12	111.7	2.88236757301367e-25	q:1-187 h:776-1339
FBpp0236955_vir	MARINER-12_BM_MARINER/TC1_BOMBYX_MORI	188	1651	199	0.37	1.06	0.12	110.9	4.63764076166787e-25	q:1-186 h:769-1359
FBpp0236955_vir	MARINER-2_DK_MARINER/TC1_DROSOPHILA_KIKKAWAI	188	1649	189	0.35	1.01	0.11	110.9	4.8757224112447e-25	q:1-186 h:777-1337
FBpp0236955_vir	MARINER-2_DYA_DNA_TC1MARINER_DNA/TC1MARINER	188	1630	193	0.35	1.03	0.12	110.2	6.58400537925159e-25	q:1-185 h:801-1370
FBpp0236955_vir	MARINER-2_DYA_MARINER/TC1_DROSOPHILA_YAKUBA	188	1630	193	0.35	1.03	0.12	110.2	6.58400537925159e-25	q:1-185 h:801-1370
FBpp0236955_vir	MARINER-14_DRH_MARINER/TC1_DROSOPHILA_RHOPALOA	188	1666	194	0.35	1.03	0.12	110.2	6.69479782242201e-25	q:1-187 h:830-1396
FBpp0236955_vir	MARINER-8_DRH_MARINER/TC1_DROSOPHILA_RHOPALOA	188	1612	201	0.31	1.07	0.12	109.4	1.37205303993219e-24	q:1-186 h:763-1323
FBpp0236955_vir	TSESSEBEII_MARINER/TC1_ANOPHELES_GAMBIAE	188	2026	189	0.35	1.01	0.09	109	1.49144535606014e-24	q:1-176 h:1119-1649
FBpp0236955_vir	MARWOLEN1_DNA_TC1MARINER_DNA/TC1MARINER	188	1643	185	0.35	0.98	0.11	109	1.73313721859384e-24	q:1-180 h:812-1366
FBpp0236955_vir	MARWOLEN1_MARINER/TC1_DROSOPHILA_ANANASSAE	188	1643	185	0.35	0.98	0.11	109	1.73313721859384e-24	q:1-180 h:812-1366
FBpp0236955_vir	MARINER-9_DK_MARINER/TC1_DROSOPHILA_KIKKAWAI	188	1763	194	0.34	1.03	0.11	109	1.8839500958465e-24	q:1-185 h:900-1451
FBpp0236955_vir	MARINER-2_DRH_MARINER/TC1_DROSOPHILA_RHOPALOA	188	1639	189	0.35	1.01	0.12	108.6	2.09979440467134e-24	q:1-186 h:766-1326
FBpp0236955_vir	MARINER-1_DW_MARINER/TC1_DROSOPHILA_WILLISTONI	188	1642	190	0.36	1.01	0.12	108.6	2.26354730652456e-24	q:1-185 h:801-1370
FBpp0236955_vir	MARINER-1_DK_MARINER/TC1_DROSOPHILA_KIKKAWAI	188	1641	194	0.35	1.03	0.12	108.2	3.05661528391719e-24	q:1-187 h:792-1358
FBpp0236955_vir	MARINER-8_BM_DNA_TC1MARINER_DNA/TC1MARINER	188	1654	196	0.36	1.04	0.12	107.5	5.39074280653692e-24	q:1-186 h:781-1362
FBpp0236955_vir	MARINER-8_BM_MARINER/TC1_BOMBYX_MORI	188	1654	196	0.36	1.04	0.12	107.5	5.39074280653692e-24	q:1-186 h:781-1362
FBpp0236955_vir	MARINER-11_DAN_MARINER/TC1_DROSOPHILA_ANANASSAE	188	1650	190	0.33	1.01	0.12	107.1	6.26432403702453e-24	q:1-185 h:821-1390
FBpp0236955_vir	MARINER-10_SIN_MARINER/TC1_SOLENOPSIS_INVICTA	188	1648	190	0.36	1.01	0.12	106.3	1.12338684875776e-23	q:1-186 h:799-1362
[truncated: 17,079 more rows]

## Sheet: Sup Table S6
Supplementary Table S6: List of D. buzzatii annotated genes with internal stop codons (664)
scaffold1.120
scaffold1.145
scaffold1.173
scaffold1.245
scaffold1.334
scaffold1.357
scaffold1.411
scaffold1.426
scaffold1.444
scaffold1.453
scaffold1.457
scaffold1.665
scaffold1.801
scaffold1.813
scaffold1.874
scaffold1.934
scaffold1.958
scaffold1.1045
scaffold1.1085
scaffold1.1163
scaffold1.1294
scaffold1.1335
scaffold1.1457
scaffold1.1463
scaffold10.59
scaffold10.71
scaffold10.156
scaffold100.16
scaffold100.17
scaffold102.16
scaffold103.8
scaffold103.20
scaffold107.1
scaffold107.8
scaffold111.2
scaffold114.20
scaffold12.108
scaffold12.109
scaffold124.2
scaffold124.4
scaffold126.5
scaffold13.1
scaffold13.124
scaffold13.151
scaffold131.3
scaffold132.16
scaffold137.15
scaffold139.21
scaffold14.157
scaffold140.3
scaffold141.9
scaffold141.10
scaffold143.2
scaffold143.5
scaffold149.1
scaffold149.4
scaffold15.9
scaffold15.55
scaffold150.2
scaffold151.1
scaffold152.3
scaffold157.3
scaffold157.4
scaffold157.7
scaffold158.5
scaffold159.1
scaffold159.2
scaffold159.3
scaffold16.1
scaffold162.1
scaffold165.4
scaffold17.53
scaffold17.106
scaffold171.1
scaffold172.2
scaffold173.1
scaffold175.1
scaffold180.3
scaffold18_1.4
scaffold18_1.64
scaffold18_1.81
scaffold19.14
scaffold19.46
scaffold191.2
scaffold195.2
scaffold197.1
scaffold197.3
scaffold2.2
scaffold2.84
scaffold2.102
scaffold2.152
scaffold2.241
scaffold2.282
scaffold2.417
scaffold2.495
scaffold2.561
scaffold204.5
scaffold207.4
scaffold20_1.84
scaffold20_1.90
scaffold20_1.104
scaffold210.1
scaffold211.1
scaffold212.1
scaffold213.2
scaffold213.3
scaffold214.1
scaffold214.2
scaffold219.2
scaffold22.59
scaffold22.97
scaffold22.105
scaffold22.140
scaffold22.197
scaffold23.24
scaffold23.68
scaffold23.83
scaffold231.3
scaffold235.1
scaffold247.1
scaffold249.1
scaffold24_2.15
scaffold24_2.56
scaffold24_2.77
scaffold24_2.82
scaffold24_2.110
scaffold25.27
scaffold25.33
scaffold25.35
scaffold25.86
scaffold252.1
scaffold252.2
scaffold252.4
scaffold255.3
scaffold256.1
scaffold27.95
scaffold272.2
scaffold278.1
scaffold28.31
scaffold28.75
scaffold282.1
scaffold287.1
scaffold287.2
scaffold29.109
scaffold291.3
scaffold296.1
scaffold3.44
scaffold3.102
scaffold301.1
scaffold31.42
scaffold31.143
scaffold311.1
scaffold313.1
scaffold32.18
scaffold32.55
scaffold33.7
scaffold33.8
scaffold33.14
scaffold33.30
scaffold33.87
scaffold33.88
scaffold33.125
scaffold33.153
scaffold33.162
scaffold331.1
scaffold34.36
scaffold34.50
scaffold34.51
scaffold34.54
scaffold34.55
scaffold35.51
scaffold357.1
scaffold367.1
scaffold36_2.2
scaffold36_2.3
scaffold36_2.6
scaffold37.44
scaffold37.50
scaffold37.53
scaffold38.57
scaffold387.1
scaffold39.39
scaffold39.49
scaffold39.75
scaffold390.2
scaffold403.1
scaffold41.32
scaffold412.1
scaffold424.1
scaffold43.30
scaffold46.1
scaffold46.48
scaffold461.1
scaffold473.1
scaffold474.1
scaffold482.1
scaffold49.3
scaffold492.1
scaffold494.1
scaffold5.110
scaffold5.149
scaffold5.188
scaffold5.236
scaffold50.40
scaffold50.99
scaffold50.117
scaffold509.1
scaffold51.12
scaffold51.24
scaffold51.27
scaffold518.1
scaffold52.43
scaffold520.1
scaffold53.20
scaffold53.33
scaffold53.48
scaffold532.1
scaffold538.1
scaffold54.2
scaffold547.1
scaffold552.1
scaffold553.1
scaffold558.1
scaffold56.1
scaffold56.2
scaffold57.6
scaffold570.1
scaffold572.1
scaffold58.9
scaffold583.1
scaffold59.20
scaffold595.1
scaffold6.47
scaffold6.259
scaffold603.1
scaffold609.1
scaffold60_1.5
scaffold61.18
scaffold61.39
scaffold612.1
scaffold623.1
scaffold63.1
scaffold63.10
scaffold63.39
scaffold63.40
scaffold63.43
scaffold63.44
scaffold635.1
scaffold64.29
scaffold640.1
scaffold645.1
scaffold65.9
scaffold65.18
scaffold652.1
scaffold654.1
scaffold656.1
scaffold66.3
scaffold66.8
scaffold663.1
scaffold67.35
scaffold67.36
scaffold67.48
scaffold68.30
scaffold681.1
scaffold682.1
scaffold69.25
scaffold695.1
scaffold699.1
scaffold7.114
scaffold70.49
scaffold700.1
scaffold709.1
scaffold711.1
scaffold72.12
scaffold72.14
scaffold72.29
scaffold738.1
scaffold739.1
scaffold74.22
scaffold750.1
scaffold753.1
scaffold76.1
scaffold76.14
scaffold76.19
scaffold76.24
scaffold76.25
scaffold77.6
scaffold772.1
scaffold78.1
scaffold79.27
scaffold791.1
scaffold8.1
scaffold8.29
scaffold8.79
scaffold8.113
scaffold809.1
scaffold810.1
scaffold812.1
scaffold83.16
scaffold83.18
scaffold84.15
scaffold85.4
scaffold87.22
scaffold88.23
scaffold89.6
scaffold89.12
scaffold90.11
scaffold90.22
scaffold91.1
scaffold91.6
scaffold95.2
scaffold97.1
scaffold9_1.4
scaffold_1_2.32
scaffold_1_2.41
scaffold_1_2.44
scaffold_1_2.92
scaffold_1_2.93
scaffold_1_2.110
scaffold_1_2.181
scaffold_2_1.14
scaffold1:hit:25698
scaffold1:hit:31324
scaffold1:hit:32285
scaffold1:hit:32585
scaffold1:hit:33779
scaffold1:hit:34639
scaffold1:hit:33575
scaffold1:hit:33845
scaffold10:hit:98782
scaffold101:hit:297538
scaffold102:hit:298630
scaffold11:hit:103186
scaffold11:hit:103062
scaffold112:hit:304514
scaffold127:hit:312333
scaffold134:hit:315267
scaffold139:hit:318074
scaffold148:hit:321236
scaffold15:hit:119334
scaffold16:hit:124832
scaffold170:hit:325954
scaffold176:hit:327852
scaffold19:hit:135394
scaffold19:hit:135453
scaffold19:hit:135532
scaffold2:hit:47334
scaffold2:hit:44655
scaffold2:hit:44657
scaffold20_1:hit:139123
scaffold20_1:hit:138437
scaffold22:hit:146507
scaffold223:hit:333216
scaffold24_2:hit:154720
scaffold250:hit:334965
scaffold251:hit:334986
scaffold29:hit:172704
scaffold29:hit:172763
scaffold29:hit:172751
scaffold3:hit:58319
scaffold30:hit:177393
scaffold31:hit:182343
scaffold314:hit:337574
scaffold32:hit:184384
scaffold32:hit:184483
scaffold36_1:hit:195368
scaffold36_2:hit:196973
scaffold36_2:hit:197029
scaffold37:hit:197962
scaffold376:hit:339235
scaffold39:hit:202855
scaffold39:hit:202864
scaffold39:hit:203457
scaffold39:hit:203389
scaffold40:hit:204858
scaffold41:hit:206637
scaffold45:hit:218341
scaffold5:hit:71350
scaffold53:hit:235229
scaffold56:hit:242731
scaffold58:hit:247394
scaffold6:hit:79182
scaffold65:hit:259712
scaffold66:hit:260480
scaffold7:hit:85323
scaffold70:hit:265794
scaffold71:hit:267632
scaffold8:hit:89060
scaffold9_2:hit:94847
scaffold9_2:hit:94579
scaffold_1_1:hit:59563
scaffold1:hit:23963
scaffold1:hit:24578
scaffold1:hit:32757
scaffold1:hit:28962
scaffold1:hit:31096
scaffold11:hit:104044
scaffold111:hit:303863
scaffold117:hit:307723
scaffold120:hit:309674
scaffold123:hit:310640
scaffold127:hit:312262
scaffold13:hit:112747
scaffold15:hit:118739
scaffold16:hit:124275
scaffold175:hit:327509
scaffold178:hit:328205
scaffold180:hit:328897
scaffold19:hit:135404
scaffold237:hit:334162
scaffold25:hit:158209
scaffold25:hit:157937
scaffold27:hit:166201
scaffold27:hit:167262
scaffold27:hit:167609
scaffold28:hit:170006
scaffold28:hit:170621
scaffold3:hit:57513
scaffold3:hit:57737
scaffold3:hit:58422
scaffold30:hit:175500
scaffold319:hit:337813
scaffold34:hit:192188
scaffold36_1:hit:195528
scaffold39:hit:203540
scaffold39:hit:203462
scaffold40:hit:204992
scaffold42:hit:210985
scaffold45:hit:218488
scaffold48:hit:224548
scaffold5:hit:72342
scaffold50:hit:229045
scaffold53:hit:235150
scaffold54:hit:238485
scaffold54:hit:238652
scaffold56:hit:242043
scaffold57:hit:244694
scaffold598:hit:342064
scaffold6:hit:80520
scaffold600:hit:342168
scaffold603:hit:342207
scaffold60_1:hit:250999
scaffold60_1:hit:251392
scaffold61:hit:254356
scaffold645:hit:342638
scaffold65:hit:259813
scaffold7:hit:85594
scaffold70:hit:265653
scaffold74:hit:270636
scaffold75:hit:272045
scaffold78:hit:275609
scaffold79:hit:276921
scaffold79:hit:277071
scaffold8:hit:89735
scaffold8:hit:89769
scaffold8:hit:89911
scaffold82:hit:280460
scaffold86:hit:285703
scaffold87:hit:287068
scaffold90:hit:289229
scaffold9_1:hit:90961
scaffold9_1:hit:91016
scaffold_1_2:hit:65942
scaffold16.90
scaffold18_1.11
scaffold31.163
scaffold53.44
scaffold67.1
scaffold7.36
scaffold167.1
scaffold2.283
scaffold25.110
scaffold30.9
scaffold742.1
scaffold87.7
scaffold96.20
scaffold1:hit:27013
scaffold1:hit:29058
scaffold1:hit:32133
scaffold1:hit:32529
scaffold1:hit:34344
scaffold1:hit:33571
scaffold1:hit:33673
scaffold10:hit:99617
scaffold100:hit:297209
scaffold100:hit:297320
scaffold105:hit:300134
scaffold107:hit:301267
scaffold11:hit:104041
scaffold114:hit:306121
scaffold13:hit:112450
scaffold130:hit:313507
scaffold136:hit:316143
scaffold139:hit:318069
scaffold139:hit:318070
scaffold14:hit:115616
scaffold14:hit:116082
scaffold140:hit:318605
scaffold141:hit:318851
scaffold15:hit:118881
scaffold153:hit:322315
scaffold16:hit:125159
scaffold16:hit:124283
scaffold175:hit:327596
scaffold178:hit:328222
scaffold179:hit:328492
scaffold18_1:hit:131385
scaffold19:hit:135572
scaffold196:hit:330734
scaffold2:hit:44969
scaffold2:hit:45289
scaffold2:hit:45592
scaffold2:hit:46050
scaffold2:hit:47555
scaffold2:hit:44195
scaffold2:hit:44664
scaffold2:hit:45279
scaffold2:hit:45855
scaffold20_1:hit:138099
scaffold21:hit:142036
scaffold210:hit:332416
scaffold22:hit:145823
scaffold22:hit:145768
scaffold23:hit:149434
scaffold23:hit:149172
scaffold238:hit:334192
scaffold239:hit:334206
scaffold245:hit:334788
scaffold25:hit:157588
scaffold25:hit:158503
scaffold263:hit:335444
scaffold27:hit:166967
scaffold28:hit:170358
scaffold28:hit:170552
scaffold280:hit:336196
scaffold286:hit:336584
scaffold293:hit:336832
scaffold293:hit:336833
scaffold298:hit:336932
scaffold3:hit:57547
scaffold3:hit:58127
scaffold3:hit:56940
scaffold3:hit:57349
scaffold3:hit:58794
scaffold309:hit:337406
scaffold31:hit:181111
scaffold31:hit:181189
scaffold312:hit:337539
scaffold32:hit:184388
scaffold32:hit:184389
scaffold32:hit:184249
scaffold32:hit:184385
scaffold321:hit:337951
scaffold33:hit:187781
scaffold33:hit:188100
scaffold33:hit:189681
scaffold34:hit:192295
scaffold344:hit:338745
scaffold35:hit:194226
scaffold36_2:hit:197069
scaffold37:hit:197860
scaffold37:hit:198161
scaffold38:hit:199700
scaffold399:hit:339503
scaffold40:hit:204814
scaffold40:hit:204790
scaffold40:hit:204860
scaffold42:hit:210843
scaffold45:hit:219368
scaffold5:hit:72224
scaffold50:hit:228436
scaffold50:hit:228385
scaffold52:hit:232303
scaffold53:hit:236609
scaffold53:hit:235476
scaffold53:hit:235525
scaffold53:hit:236651
scaffold54:hit:238171
scaffold54:hit:238767
scaffold56:hit:242821
scaffold580:hit:341758
scaffold59:hit:248855
scaffold6:hit:80835
scaffold6:hit:81296
scaffold600:hit:342166
scaffold60_1:hit:251107
scaffold60_1:hit:251223
scaffold60_1:hit:251089
scaffold62_2:hit:255712
scaffold65:hit:259696
scaffold67:hit:261660
scaffold71:hit:267636
scaffold72:hit:268620
scaffold8:hit:89307
scaffold8:hit:89532
scaffold8:hit:89156
scaffold80:hit:277548
scaffold87:hit:287301
scaffold88:hit:287870
scaffold89:hit:288636
scaffold91:hit:290163
scaffold95:hit:293584
scaffold96:hit:294518
scaffold96:hit:294613
scaffold96:hit:294614
scaffold9_2:hit:94748
scaffold_1_2:hit:66925
scaffold_1_2:hit:67013
scaffold_1_2:hit:67405
scaffold_1_2:hit:65843
scaffold_1_2:hit:67048
scaffold_2_1:hit:161891
scaffold_2_1:hit:162789
scaffold_2_1:hit:162790
scaffold1:hit:27283
scaffold1:hit:28799
scaffold1:hit:29427
scaffold1:hit:27468
scaffold1:hit:30680
scaffold10:hit:98574
scaffold116:hit:307129
scaffold123:hit:310627
scaffold129:hit:313160
scaffold14:hit:115715
scaffold14:hit:116088
scaffold15:hit:119336
scaffold21:hit:142424
scaffold22:hit:146414
scaffold23:hit:149358
scaffold23:hit:149029
scaffold23:hit:149159
scaffold24_2:hit:154270
scaffold257:hit:335228
scaffold27:hit:166396
scaffold30:hit:175462
scaffold30:hit:175412
scaffold30:hit:177252
scaffold300:hit:337063
scaffold307:hit:337379
scaffold31:hit:181871
scaffold313:hit:337554
scaffold33:hit:189580
scaffold34:hit:192190
scaffold36_2:hit:197036
scaffold49:hit:226706
scaffold53:hit:235663
scaffold53:hit:235350
scaffold54:hit:238686
scaffold6:hit:80377
scaffold60_2:hit:251983
scaffold642:hit:342596
scaffold668:hit:342833
scaffold69:hit:264772
scaffold71:hit:267554
scaffold75:hit:271891
scaffold81:hit:279377
scaffold94:hit:292235
scaffold97:hit:295254
scaffold9_1:hit:91057
scaffold9_1:hit:91326
scaffold9_2:hit:94548
scaffold_1_2:hit:65945
scaffold_2_1:hit:161602
scaffold_2_1:hit:162139

## Sheet: SupTable S7
Supplementary Table S7: Gene families with members from 4 species
ID	buz_WithHighSeqCov	buz	moj	vir	gri	FamilyMembers_Species_IntronNumber
Family_1	13	3	12	26	39	FBpp0229580_vir_0	scaffold70.7_buz_0	FBpp0159092_gri_0	FBpp0159090_gri_0	FBpp0159087_gri_0	FBpp0159081_gri_0	FBpp0159070_gri_0	FBpp0159063_gri_0	FBpp0159053_gri_0	FBpp0158262_gri_0	FBpp0157955_gri_0	FBpp0157784_gri_0	FBpp0157781_gri_0	FBpp0157693_gri_0	FBpp0157669_gri_0	FBpp0157249_gri_0	FBpp0157236_gri_0	FBpp0156400_gri_0	FBpp0146914_gri_0	FBpp0146315_gri_0	FBpp0145644_gri_0	FBpp0145646_gri_0	FBpp0159084_gri_0	FBpp0159078_gri_0	FBpp0159073_gri_0	FBpp0159067_gri_0	FBpp0159065_gri_0	FBpp0159060_gri_0	FBpp0159057_gri_0	FBpp0157803_gri_0	FBpp0157672_gri_0	FBpp0157397_gri_0	FBpp0157246_gri_0	FBpp0157243_gri_0	FBpp0157241_gri_0	FBpp0166109_moj_0	FBpp0172662_moj_0	FBpp0172658_moj_0	FBpp0166471_moj_0	FBpp0174095_moj_0	FBpp0172661_moj_0	FBpp0172656_moj_0	FBpp0166469_moj_0	FBpp0163740_moj_0
Family_2	15	3	15	23	36	FBpp0234228_vir_0	scaffold70.5_buz_0	FBpp0159091_gri_0	FBpp0159085_gri_0	FBpp0159083_gri_0	FBpp0159082_gri_0	FBpp0159079_gri_0	FBpp0159074_gri_0	FBpp0159071_gri_0	FBpp0159068_gri_0	FBpp0159066_gri_0	FBpp0159061_gri_0	FBpp0159058_gri_0	FBpp0159054_gri_0	FBpp0158906_gri_0	FBpp0158855_gri_0	FBpp0157668_gri_0	FBpp0157655_gri_0	FBpp0157375_gri_0	FBpp0157250_gri_0	FBpp0157245_gri_0	FBpp0157240_gri_0	FBpp0157238_gri_0	FBpp0144077_gri_0	FBpp0159089_gri_0	FBpp0159064_gri_0	FBpp0157782_gri_0	FBpp0157671_gri_0	FBpp0157478_gri_0	FBpp0157419_gri_0	FBpp0147842_gri_0	FBpp0144055_gri_0	FBpp0157410_gri_0	FBpp0172655_moj_0	FBpp0160475_moj_0	FBpp0172663_moj_0	FBpp0172657_moj_0	FBpp0166110_moj_0	FBpp0174074_moj_0	FBpp0166470_moj_0	FBpp0166468_moj_0	FBpp0161930_moj_0	FBpp0172659_moj_0	FBpp0171093_moj_0
Family_3	6	1	13	21	39	FBpp0233004_vir_0	FBpp0158273_gri_1	FBpp0159189_gri_0	FBpp0158971_gri_0	FBpp0158948_gri_0	FBpp0158946_gri_0	FBpp0158943_gri_0	FBpp0158941_gri_0	FBpp0158965_gri_0	FBpp0158963_gri_0	FBpp0158959_gri_0	FBpp0158957_gri_0	FBpp0158954_gri_0	FBpp0157785_gri_0	FBpp0157692_gri_0	FBpp0157689_gri_0	FBpp0157479_gri_0	FBpp0157407_gri_0	FBpp0157166_gri_0	FBpp0157164_gri_0	FBpp0144099_gri_0	FBpp0158969_gri_0	FBpp0158961_gri_0	FBpp0158952_gri_0	FBpp0158950_gri_0	FBpp0157786_gri_0	FBpp0157674_gri_0	FBpp0157580_gri_0	FBpp0157376_gri_0	FBpp0157262_gri_0	FBpp0157261_gri_0	FBpp0157257_gri_0	FBpp0157255_gri_0	FBpp0157252_gri_0	FBpp0152562_gri_1	FBpp0145645_gri_0	FBpp0144132_gri_0	FBpp0144110_gri_0	FBpp0166106_moj_0	FBpp0173369_moj_0	FBpp0163129_moj_0	FBpp0166896_moj_0	FBpp0163107_moj_0	FBpp0159897_moj_1
Family_4	16	4	13	17	34	FBpp0229860_vir_0	FBpp0157253_gri_0	scaffold70.8_buz_0	scaffold70.6_buz_0	scaffold70.2_buz_0	scaffold70.1_buz_0	FBpp0158972_gri_0	FBpp0158944_gri_0	FBpp0158942_gri_0	FBpp0158953_gri_0	FBpp0158958_gri_0	FBpp0158955_gri_0	FBpp0158949_gri_0	FBpp0157673_gri_0	FBpp0157395_gri_0	FBpp0157263_gri_0	FBpp0157256_gri_0	FBpp0157254_gri_0	FBpp0156139_gri_0	FBpp0158970_gri_0	FBpp0158947_gri_0	FBpp0158966_gri_0	FBpp0158964_gri_0	FBpp0158962_gri_0	FBpp0158960_gri_0	FBpp0158951_gri_0	FBpp0157787_gri_0	FBpp0157687_gri_0	FBpp0157452_gri_0	FBpp0157258_gri_0	FBpp0156398_gri_0	FBpp0147841_gri_0	FBpp0146325_gri_0	FBpp0144876_gri_0	FBpp0171092_moj_0	FBpp0166895_moj_0	FBpp0173373_moj_0	FBpp0163140_moj_0	FBpp0163096_moj_0	FBpp0173375_moj_0	FBpp0163118_moj_0	FBpp0173370_moj_0	FBpp0166107_moj_0	FBpp0173371_moj_0
Family_5	10	10	12	12	16	FBpp0228591_vir_1	scaffold1.1194_buz_0	FBpp0152633_gri_0	FBpp0152782_gri_0	FBpp0228980_vir_2	FBpp0228588_vir_1	FBpp0152785_gri_1	FBpp0228981_vir_1	FBpp0173953_moj_1	FBpp0228982_vir_0	FBpp0152786_gri_0	FBpp0228979_vir_0	FBpp0173951_moj_0	FBpp0157092_gri_1	FBpp0156444_gri_1	FBpp0152634_gri_1	FBpp0152783_gri_0	scaffold1.1192_buz_0	FBpp0228592_vir_1	FBpp0160063_moj_0	FBpp0152780_gri_1	FBpp0173948_moj_1	FBpp0228596_vir_1	scaffold1.1198_buz_1	FBpp0172101_moj_1	FBpp0152638_gri_1	FBpp0172096_moj_0	FBpp0228597_vir_1	scaffold1.1195_buz_1	FBpp0172098_moj_1	FBpp0157093_gri_2	FBpp0228590_vir_0	FBpp0173952_moj_1	scaffold1.1193_buz_0	FBpp0152784_gri_0	FBpp0152630_gri_1	FBpp0172095_moj_0	FBpp0172094_moj_1	scaffold1.1189_buz_1	FBpp0228974_vir_1	scaffold1.1202_buz_1	FBpp0152639_gri_1	FBpp0152632_gri_0	FBpp0173954_moj_0
Family_6	11	8	12	18	11	FBpp0225477_vir_1	FBpp0224516_vir_0	FBpp0225479_vir_0	FBpp0225476_vir_0	FBpp0225478_vir_0	FBpp0225480_vir_0	FBpp0224519_vir_0	FBpp0171716_moj_0	FBpp0159471_moj_0	FBpp0159470_moj_0	FBpp0159472_moj_0	FBpp0159473_moj_0	scaffold1.1484_buz_0	FBpp0157702_gri_0	FBpp0149130_gri_0	FBpp0151238_gri_0	FBpp0149119_gri_0	FBpp0230772_vir_0	FBpp0171715_moj_0	FBpp0173380_moj_0	FBpp0153004_gri_0	FBpp0152395_gri_0	FBpp0232804_vir_0	scaffold1.1483_buz_1	scaffold1.1013_buz_0	FBpp0228613_vir_0	FBpp0228955_vir_0	FBpp0224772_vir_1	FBpp0152278_gri_1	FBpp0172579_moj_1	scaffold1.161_buz_1	FBpp0152754_gri_0	scaffold2.209_buz_0	FBpp0237619_vir_0	scaffold19.122_buz_1	FBpp0160844_moj_1	FBpp0172136_moj_0	FBpp0148549_gri_1	FBpp0225726_vir_1	FBpp0231198_vir_1	FBpp0163934_moj_1	scaffold97.37_buz_1	FBpp0145881_gri_1	FBpp0224515_vir_1
Family_7	9	9	12	12	14	FBpp0227159_vir_0	scaffold_2_1.233_buz_0	FBpp0161837_moj_0	FBpp0149743_gri_0	FBpp0227097_vir_1	FBpp0227098_vir_1	FBpp0149557_gri_1	FBpp0227155_vir_1	FBpp0149556_gri_1	FBpp0227157_vir_1	FBpp0161913_moj_1	FBpp0161835_moj_1	FBpp0149741_gri_1	FBpp0149742_gri_1	FBpp0161834_moj_1	scaffold_2_1.235_buz_1	FBpp0227158_vir_0	scaffold_2_1.220_buz_1	FBpp0161845_moj_1	FBpp0161912_moj_1	FBpp0161844_moj_1	scaffold_2_1.221_buz_1	FBpp0227166_vir_1	FBpp0149554_gri_1	FBpp0147873_gri_1	FBpp0227169_vir_1	FBpp0149752_gri_1	FBpp0149751_gri_1	scaffold_2_1.232_buz_1	FBpp0161911_moj_0	FBpp0149553_gri_1	FBpp0227096_vir_1	FBpp0227094_vir_1	FBpp0149552_gri_1	FBpp0149558_gri_1	FBpp0149559_gri_1	FBpp0227100_vir_1	scaffold_2_1.238_buz_1	FBpp0161915_moj_1	scaffold_2_1.236_buz_1	FBpp0149555_gri_1	FBpp0227099_vir_1	scaffold_2_1.234_buz_1	FBpp0161914_moj_0
Family_8	7	7	11	16	11	FBpp0227348_vir_0	FBpp0225538_vir_0	scaffold_1_1.19_buz_0	FBpp0165897_moj_0	FBpp0226860_vir_0	FBpp0165922_moj_0	FBpp0148932_gri_0	scaffold_1_1.20_buz_0	FBpp0226861_vir_0	FBpp0150354_gri_0	FBpp0150353_gri_0	FBpp0165921_moj_0	scaffold_1_1.17_buz_0	FBpp0165920_moj_0	FBpp0225540_vir_1	FBpp0226859_vir_0	scaffold_1_1.18_buz_0	FBpp0165898_moj_0	FBpp0148934_gri_0	FBpp0162472_moj_0	FBpp0227349_vir_0	FBpp0226862_vir_0	FBpp0162473_moj_0	FBpp0150217_gri_0	FBpp0226443_vir_0	scaffold22.153_buz_0	FBpp0162471_moj_0	FBpp0146715_gri_0	scaffold22.151_buz_0	FBpp0150216_gri_0	FBpp0146737_gri_0	FBpp0148762_gri_0	FBpp0228467_vir_0	FBpp0226442_vir_0	FBpp0226857_vir_1	FBpp0165896_moj_1	FBpp0226855_vir_0	FBpp0229016_vir_0	FBpp0225539_vir_0	FBpp0162925_moj_0	scaffold19.76_buz_0	FBpp0226444_vir_0	FBpp0162474_moj_0	FBpp0150219_gri_0
Family_9	8	8	8	14	12	FBpp0229567_vir_1	FBpp0229566_vir_1	FBpp0229564_vir_2	FBpp0154286_gri_1	FBpp0155424_gri_1	FBpp0156098_gri_1	scaffold10:hit:98676_buz_1	FBpp0154285_gri_1	FBpp0166181_moj_1	FBpp0166180_moj_1	FBpp0156100_gri_1	FBpp0154287_gri_1	FBpp0156099_gri_1	FBpp0235708_vir_2	FBpp0169265_moj_1	FBpp0235711_vir_1	FBpp0169264_moj_1	scaffold_1_2:hit:66478_buz_1	FBpp0229565_vir_1	FBpp0235481_vir_1	scaffold10:hit:98825_buz_0	FBpp0151131_gri_0	FBpp0235482_vir_1	FBpp0235706_vir_1	FBpp0154280_gri_1	FBpp0235480_vir_1	FBpp0235483_vir_1	FBpp0235710_vir_0	FBpp0235709_vir_1	FBpp0151838_gri_1	FBpp0167008_moj_0	scaffold_1_2:hit:66476_buz_1	scaffold1:hit:30614_buz_1	FBpp0156458_gri_1	FBpp0239050_vir_1	scaffold_1_2.134_buz_2	FBpp0166183_moj_0	FBpp0171227_moj_1	FBpp0173692_moj_1	scaffold1.922_buz_1	FBpp0154281_gri_0	scaffold1:hit:27466_buz_0
Family_10	8	8	10	11	9	FBpp0237208_vir_0	scaffold8.151_buz_0	FBpp0172005_moj_0	FBpp0151370_gri_0	FBpp0152732_gri_4	FBpp0238236_vir_4	scaffold2.354_buz_4	FBpp0159301_moj_4	FBpp0164633_moj_0	scaffold57.29_buz_0	FBpp0151853_gri_0	FBpp0145922_gri_5	FBpp0229220_vir_5	FBpp0164413_moj_5	scaffold_2_2.2_buz_3	scaffold121.3_buz_0	FBpp0167950_moj_0	FBpp0155038_gri_0	FBpp0236172_vir_0	FBpp0235004_vir_0	FBpp0170069_moj_0	FBpp0167975_moj_0	scaffold41.91_buz_0	FBpp0154676_gri_0	FBpp0236199_vir_0	scaffold127.6_buz_0	FBpp0155037_gri_0	FBpp0236171_vir_0	FBpp0227883_vir_0	FBpp0160975_moj_0	FBpp0167949_moj_0	FBpp0151055_gri_0	FBpp0234613_vir_1	FBpp0236170_vir_0	FBpp0155035_gri_0	scaffold68.1_buz_1	FBpp0236169_vir_0	FBpp0169460_moj_1
Family_11	7	7	9	12	8	FBpp0235465_vir_0	scaffold59.36_buz_0	FBpp0156586_gri_0	FBpp0169824_moj_0	FBpp0156772_gri_0	FBpp0156831_gri_0	FBpp0156830_gri_0	FBpp0156832_gri_0	FBpp0235915_vir_0	scaffold7.51_buz_0	FBpp0156833_gri_0	FBpp0235917_vir_0	FBpp0235916_vir_0	scaffold7.53_buz_0	FBpp0167630_moj_0	FBpp0235266_vir_0	FBpp0167631_moj_0	FBpp0170461_moj_0	scaffold203.2_buz_0	FBpp0235914_vir_1	FBpp0166654_moj_0	FBpp0166655_moj_0	scaffold203.1_buz_0	FBpp0235912_vir_1	FBpp0232996_vir_0	FBpp0235264_vir_0	FBpp0232802_vir_0	FBpp0144683_gri_0	FBpp0235267_vir_0	FBpp0170462_moj_0	scaffold7.50_buz_0	FBpp0170460_moj_0	scaffold7.52_buz_0	FBpp0167632_moj_0	FBpp0235918_vir_0	FBpp0156834_gri_0
Family_12	8	8	10	10	9	FBpp0236923_vir_4	FBpp0173933_moj_4	FBpp0147718_gri_4	FBpp0236918_vir_3	FBpp0147717_gri_2	FBpp0173922_moj_2	FBpp0155000_gri_2	FBpp0236133_vir_2	FBpp0167914_moj_5	FBpp0154719_gri_2	scaffold114.11_buz_2	scaffold114.6_buz_5	scaffold114.5_buz_2	FBpp0170118_moj_2	FBpp0167915_moj_2	FBpp0167913_moj_3	FBpp0170115_moj_3	scaffold114.8_buz_3	FBpp0154716_gri_3	FBpp0154715_gri_2	FBpp0236134_vir_3	FBpp0235047_vir_3	FBpp0167916_moj_2	scaffold75.15_buz_7	FBpp0170114_moj_2	FBpp0235049_vir_2	FBpp0236129_vir_2	FBpp0167912_moj_2	scaffold114.9_buz_2	FBpp0154997_gri_2	FBpp0236130_vir_3	FBpp0154998_gri_3	FBpp0236132_vir_5	scaffold114.7_buz_3	FBpp0154999_gri_5	FBpp0235046_vir_2	scaffold114.4_buz_2
Family_13	6	6	8	10	9	FBpp0230149_vir_2	FBpp0151553_gri_2	FBpp0165302_moj_2	FBpp0162694_moj_1	FBpp0144840_gri_1	FBpp0226535_vir_1	scaffold42.74_buz_1	scaffold18_1.19_buz_0	FBpp0158494_gri_1	FBpp0228857_vir_1	scaffold265.2_buz_1	FBpp0160050_moj_1	FBpp0152811_gri_1	FBpp0152800_gri_1	FBpp0238196_vir_1	FBpp0229249_vir_1	FBpp0229248_vir_1	FBpp0164476_moj_1	FBpp0146135_gri_1	FBpp0164172_moj_1	FBpp0233340_vir_1	scaffold58.18_buz_1	FBpp0229592_vir_1	FBpp0145976_gri_1	FBpp0164779_moj_2	FBpp0233036_vir_1	FBpp0164979_moj_1	scaffold87.10_buz_1	FBpp0146134_gri_1	FBpp0164173_moj_1	scaffold60_1.10_buz_1	FBpp0146768_gri_1	FBpp0233341_vir_1
Family_14	7	7	9	8	8	FBpp0228454_vir_0	scaffold19.97_buz_0	FBpp0162913_moj_0	FBpp0148748_gri_0	FBpp0228455_vir_0	scaffold19.95_buz_0	FBpp0162915_moj_0	FBpp0162831_moj_0	FBpp0228368_vir_0	FBpp0148749_gri_0	scaffold78.35_buz_1	FBpp0170972_moj_1	FBpp0233550_vir_1	FBpp0144700_gri_0	FBpp0151748_gri_1	FBpp0170060_moj_3	scaffold142.14_buz_3	FBpp0234996_vir_3	FBpp0154666_gri_3	FBpp0235669_vir_2	FBpp0169220_moj_2	scaffold35.56_buz_2	FBpp0154238_gri_2	FBpp0163284_moj_1	FBpp0169457_moj_1	scaffold68.12_buz_1	FBpp0154055_gri_1	FBpp0234609_vir_1	scaffold2.313_buz_2	FBpp0237844_vir_2	FBpp0155674_gri_2	FBpp0171916_moj_2
Family_15	7	7	8	8	8	FBpp0224842_vir_0	scaffold_1_2.247_buz_0	FBpp0152951_gri_0	FBpp0173556_moj_0	FBpp0155913_gri_1	FBpp0168928_moj_1	FBpp0231896_vir_1	scaffold64.21_buz_0	FBpp0168812_moj_0	FBpp0232812_vir_0	scaffold1.781_buz_1	FBpp0152983_gri_1	FBpp0172439_moj_1	FBpp0237298_vir_1	FBpp0154314_gri_0	scaffold42.97_buz_0	FBpp0158278_gri_0	FBpp0164529_moj_0	FBpp0229164_vir_0	scaffold128.1_buz_1	FBpp0148343_gri_1	FBpp0162786_moj_1	FBpp0228320_vir_1	FBpp0170368_moj_1	FBpp0235416_vir_0	scaffold7.183_buz_0	FBpp0156992_gri_0	FBpp0159719_moj_5	FBpp0237600_vir_5	FBpp0155278_gri_5	scaffold1.496_buz_4
Family_16	7	7	7	7	9	FBpp0231294_vir_0	scaffold71.44_buz_0	FBpp0151468_gri_0	FBpp0165242_moj_0	FBpp0146020_gri_2	FBpp0230082_vir_2	FBpp0165542_moj_2	scaffold50.59_buz_2	FBpp0146501_gri_2	FBpp0230333_vir_2	scaffold50.58_buz_2	FBpp0165442_moj_2	FBpp0148252_gri_0	FBpp0225075_vir_0	scaffold1.409_buz_0	FBpp0171572_moj_0	scaffold48.5_buz_0	FBpp0235712_vir_0	FBpp0156508_gri_0	FBpp0172205_moj_0	scaffold6.32_buz_0	FBpp0157791_gri_0	FBpp0144480_gri_0	FBpp0152606_gri_0	FBpp0144056_gri_0	FBpp0172859_moj_2	scaffold5.52_buz_1	FBpp0239135_vir_1	FBpp0237941_vir_0	FBpp0159658_moj_1
Family_17	6	6	8	7	7	FBpp0226777_vir_0	scaffold31.11_buz_0	FBpp0161675_moj_0	FBpp0150519_gri_0	FBpp0149912_gri_0	scaffold16.165_buz_0	FBpp0161490_moj_0	FBpp0227626_vir_0	FBpp0230379_vir_1	scaffold45.69_buz_1	FBpp0146397_gri_1	FBpp0160326_moj_1	scaffold_1_2.145_buz_3	FBpp0153180_gri_3	FBpp0171232_moj_3	FBpp0224882_vir_3	FBpp0160479_moj_0	scaffold14.33_buz_3	FBpp0155973_gri_3	FBpp0168368_moj_3	FBpp0236703_vir_3	scaffold2.467_buz_1	FBpp0171818_moj_1	FBpp0153304_gri_1	FBpp0238264_vir_1	FBpp0168307_moj_2	FBpp0155754_gri_2	FBpp0234481_vir_2
Family_18	7	7	7	7	7	FBpp0228860_vir_4	scaffold265.6_buz_4	FBpp0160054_moj_4	FBpp0152843_gri_4	FBpp0150814_gri_4	scaffold70.15_buz_4	FBpp0162881_moj_4	FBpp0228416_vir_4	FBpp0160251_moj_3	FBpp0146527_gri_3	scaffold45.97_buz_3	FBpp0233890_vir_2	FBpp0230232_vir_3	FBpp0158232_gri_2	FBpp0164023_moj_2	scaffold42.10_buz_2	FBpp0147322_gri_0	scaffold9_1.17_buz_0	FBpp0166870_moj_0	FBpp0232637_vir_0	FBpp0169390_moj_3	scaffold82.2_buz_3	FBpp0158103_gri_3	FBpp0234547_vir_3	FBpp0237548_vir_3	scaffold_1_2.195_buz_3	FBpp0154761_gri_3	FBpp0159931_moj_3
Family_19	6	6	7	6	9	FBpp0236476_vir_3	scaffold12.119_buz_3	FBpp0169551_moj_3	FBpp0153700_gri_3	FBpp0158626_gri_3	FBpp0158615_gri_1	FBpp0236478_vir_3	FBpp0236477_vir_6	FBpp0169554_moj_3	FBpp0153703_gri_3	FBpp0153702_gri_3	FBpp0169553_moj_3	scaffold12.121_buz_3	FBpp0169555_moj_3	scaffold12.120_buz_3	FBpp0153705_gri_2	FBpp0236480_vir_2	FBpp0169557_moj_2	scaffold12.123_buz_2	FBpp0155205_gri_3	scaffold25.39_buz_3	FBpp0169004_moj_3	FBpp0232178_vir_3	scaffold12.122_buz_3	FBpp0169556_moj_3	FBpp0236479_vir_3	FBpp0153701_gri_2	FBpp0153704_gri_3
Family_20	0	0	0	10	17	FBpp0238116_vir_0	FBpp0238126_vir_0	FBpp0229863_vir_0	FBpp0238122_vir_0	FBpp0238112_vir_0	FBpp0238107_vir_0	FBpp0234229_vir_0	FBpp0237012_vir_0	FBpp0236958_vir_0	FBpp0236980_vir_0	FBpp0144088_gri_0	FBpp0159188_gri_0	FBpp0159080_gri_0	FBpp0157686_gri_0	FBpp0157239_gri_0	FBpp0159075_gri_0	FBpp0159069_gri_0	FBpp0157783_gri_0	FBpp0157421_gri_0	FBpp0157396_gri_0	FBpp0159062_gri_0	FBpp0157322_gri_0	FBpp0147843_gri_0	FBpp0159072_gri_0	FBpp0159059_gri_0	FBpp0159056_gri_0	FBpp0158907_gri_0
Family_21	5	5	6	7	9	FBpp0238803_vir_0	scaffold305.1_buz_0	FBpp0154092_gri_0	FBpp0171571_moj_0	scaffold305.2_buz_0	FBpp0173596_moj_0	FBpp0147009_gri_0	FBpp0238802_vir_0	scaffold305.4_buz_0	FBpp0154465_gri_0	FBpp0151427_gri_0	FBpp0172410_moj_0	FBpp0147019_gri_0	FBpp0154103_gri_0	FBpp0172411_moj_0	FBpp0154454_gri_0	FBpp0151426_gri_0	FBpp0228863_vir_0	FBpp0237269_vir_0	FBpp0172412_moj_0	FBpp0237271_vir_0	FBpp0237272_vir_0	scaffold1.814_buz_0	FBpp0171573_moj_0	FBpp0152876_gri_0	FBpp0237273_vir_0	scaffold305.3_buz_1
Family_22	5	5	8	7	7	FBpp0226924_vir_0	FBpp0226925_vir_0	FBpp0227312_vir_0	FBpp0165854_moj_0	FBpp0165855_moj_0	FBpp0227310_vir_0	scaffold40.40_buz_0	scaffold40.39_buz_0	FBpp0149392_gri_0	FBpp0149391_gri_0	FBpp0149893_gri_0	FBpp0149895_gri_0	FBpp0165979_moj_0	FBpp0165978_moj_0	FBpp0165860_moj_0	FBpp0165859_moj_0	FBpp0227313_vir_0	scaffold40.44_buz_1	FBpp0227311_vir_0	scaffold40.41_buz_0	FBpp0165858_moj_0	FBpp0149894_gri_0	FBpp0226922_vir_0	scaffold40.42_buz_0	FBpp0146752_gri_0	FBpp0155050_gri_0	FBpp0165857_moj_1
Family_23	5	5	3	10	8	FBpp0235251_vir_2	FBpp0170047_moj_1	scaffold193.11_buz_1	FBpp0236263_vir_1	FBpp0238243_vir_1	FBpp0168036_moj_1	FBpp0231542_vir_0	FBpp0146915_gri_1	FBpp0236264_vir_1	FBpp0232792_vir_0	FBpp0154457_gri_3	FBpp0168037_moj_1	FBpp0234980_vir_1	FBpp0232787_vir_1	scaffold17:hit:128450_buz_1	FBpp0154651_gri_1	scaffold193.6_buz_1	FBpp0155064_gri_1	scaffold43.96_buz_4	FBpp0227277_vir_2	FBpp0144856_gri_1	FBpp0156931_gri_1	FBpp0156929_gri_1	FBpp0154456_gri_1	FBpp0231531_vir_1	scaffold17:hit:128442_buz_0
Family_24	5	5	6	7	8	FBpp0229390_vir_3	FBpp0168825_moj_3	FBpp0154331_gri_3	scaffold64.45_buz_4	scaffold169.8_buz_3	FBpp0148668_gri_3	FBpp0161081_moj_3	FBpp0227976_vir_3	FBpp0163248_moj_3	FBpp0234019_vir_3	FBpp0157857_gri_3	FBpp0148669_gri_3	scaffold141:hit:318811_buz_2	FBpp0227992_vir_2	FBpp0161098_moj_2	FBpp0148684_gri_2	scaffold11.232_buz_2	FBpp0238508_vir_3	FBpp0153808_gri_3	FBpp0164219_moj_0	FBpp0229777_vir_0	FBpp0149879_gri_0	FBpp0227295_vir_0	FBpp0146323_gri_0	scaffold_2_1.6_buz_0	FBpp0165839_moj_0
Family_25	6	6	6	7	7	FBpp0226428_vir_0	scaffold22.130_buz_0	FBpp0162455_moj_0	FBpp0150203_gri_0	FBpp0226422_vir_0	scaffold22.126_buz_1	FBpp0150197_gri_0	FBpp0162450_moj_0	FBpp0162453_moj_0	FBpp0149060_gri_0	FBpp0150200_gri_0	FBpp0150198_gri_0	FBpp0226423_vir_0	FBpp0150199_gri_0	FBpp0162451_moj_0	FBpp0227779_vir_0	FBpp0161309_moj_0	FBpp0226427_vir_0	scaffold22.129_buz_0	scaffold22.125_buz_0	FBpp0162452_moj_2	FBpp0226424_vir_0	FBpp0226426_vir_0	scaffold22.128_buz_0	scaffold22.127_buz_0	FBpp0150202_gri_0
Family_26	4	4	6	4	12	FBpp0228555_vir_1	FBpp0228556_vir_2	FBpp0166663_moj_1	FBpp0146254_gri_1	FBpp0146894_gri_1	FBpp0161285_moj_1	FBpp0161262_moj_2	scaffold258.3_buz_2	FBpp0228552_vir_2	FBpp0159029_gri_2	scaffold258.2_buz_2	FBpp0158988_gri_1	FBpp0157312_gri_1	FBpp0144758_gri_1	FBpp0158989_gri_1	scaffold171.2_buz_1	FBpp0162129_moj_0	FBpp0161274_moj_2	FBpp0157403_gri_0	FBpp0158986_gri_1	FBpp0228042_vir_2	FBpp0150775_gri_2	FBpp0160646_moj_2	scaffold32.29_buz_2	FBpp0158987_gri_4	FBpp0157469_gri_0
Family_27	6	6	6	6	8	FBpp0228251_vir_0	scaffold16.116_buz_0	FBpp0162302_moj_0	FBpp0157613_gri_0	FBpp0150769_gri_0	FBpp0150914_gri_0	FBpp0225896_vir_0	FBpp0228253_vir_0	scaffold16.114_buz_0	FBpp0148606_gri_0	scaffold16.118_buz_0	FBpp0161464_moj_0	FBpp0162305_moj_0	FBpp0150915_gri_0	FBpp0228252_vir_0	scaffold16.115_buz_0	FBpp0162304_moj_0	FBpp0161461_moj_0	FBpp0148492_gri_0	FBpp0150891_gri_0	FBpp0162306_moj_0	scaffold16.110_buz_0	FBpp0225893_vir_0	scaffold16.112_buz_0	FBpp0148463_gri_0	FBpp0228254_vir_0
Family_28	6	6	7	6	6	FBpp0238563_vir_1	scaffold1.47_buz_1	FBpp0152867_gri_1	FBpp0172508_moj_1	FBpp0238558_vir_2	FBpp0152862_gri_2	scaffold1.43_buz_2	FBpp0238559_vir_1	FBpp0152863_gri_1	FBpp0172501_moj_2	FBpp0172507_moj_1	FBpp0238562_vir_1	FBpp0152866_gri_1	scaffold1.46_buz_3	FBpp0152864_gri_1	FBpp0238564_vir_2	FBpp0172506_moj_2	FBpp0172509_moj_2	FBpp0171108_moj_1	scaffold1.48_buz_2	FBpp0152868_gri_2	scaffold1.45_buz_2	FBpp0238561_vir_1	FBpp0172503_moj_1	scaffold1.44_buz_1
Family_29	4	4	4	4	6	scaffold15.18_buz_0	FBpp0160690_moj_0	scaffold13.64_buz_0	FBpp0235114_vir_0	FBpp0154776_gri_0	FBpp0170195_moj_0	FBpp0148852_gri_0	FBpp0236055_vir_0	FBpp0154934_gri_0	FBpp0169743_moj_0	FBpp0169746_moj_0	scaffold29.23_buz_0	FBpp0236795_vir_0	FBpp0155145_gri_0	FBpp0155148_gri_0	scaffold29.19_buz_0	FBpp0236793_vir_0	FBpp0156136_gri_1
Family_30	4	4	6	8	6	FBpp0235877_vir_8	scaffold7.4_buz_9	FBpp0167600_moj_9	FBpp0235878_vir_9	FBpp0167601_moj_9	FBpp0234434_vir_9	FBpp0234432_vir_13	FBpp0154591_gri_9	FBpp0168266_moj_9	FBpp0168264_moj_9	FBpp0234436_vir_10	scaffold20_1.44_buz_10	FBpp0154594_gri_9	scaffold20_1.45_buz_10	FBpp0168267_moj_9	FBpp0154590_gri_7	FBpp0154592_gri_7	FBpp0234431_vir_5	FBpp0154589_gri_7	FBpp0234437_vir_11	FBpp0154595_gri_10	FBpp0168268_moj_9	scaffold20_1.46_buz_10	FBpp0234433_vir_4
Family_31	6	6	6	6	6	FBpp0227540_vir_3	scaffold31.184_buz_3	FBpp0149282_gri_3	FBpp0162197_moj_3	FBpp0173229_moj_1	scaffold8.24_buz_1	FBpp0162396_moj_2	scaffold22.47_buz_2	FBpp0171226_moj_1	FBpp0150149_gri_2	FBpp0226372_vir_2	FBpp0238060_vir_1	FBpp0152342_gri_1	FBpp0169105_moj_2	scaffold46.11_buz_1	FBpp0161352_moj_0	FBpp0227827_vir_0	FBpp0229475_vir_2	FBpp0153837_gri_2	scaffold22.46_buz_0	FBpp0224879_vir_1	scaffold_1_2.133_buz_1	FBpp0153147_gri_1	FBpp0149103_gri_0
Family_32	6	6	6	6	6	FBpp0230400_vir_0	scaffold45.40_buz_0	FBpp0160342_moj_0	FBpp0158529_gri_0	FBpp0230399_vir_0	scaffold45.41_buz_0	FBpp0160341_moj_0	FBpp0158250_gri_0	FBpp0230401_vir_0	FBpp0158530_gri_1	scaffold106.5_buz_0	FBpp0163784_moj_0	FBpp0160343_moj_0	FBpp0231494_vir_0	scaffold45.39_buz_0	FBpp0145322_gri_0	scaffold35.76_buz_6	FBpp0168767_moj_1	FBpp0235539_vir_1	FBpp0155484_gri_1	FBpp0236427_vir_0	FBpp0153653_gri_0	scaffold12.61_buz_0	FBpp0169499_moj_0
Family_33	5	5	6	6	7	FBpp0237066_vir_2	FBpp0166477_moj_2	scaffold18_1.90_buz_2	FBpp0159097_gri_2	FBpp0166476_moj_2	FBpp0237055_vir_2	FBpp0159096_gri_2	FBpp0159095_gri_1	FBpp0157532_gri_1	FBpp0237044_vir_1	FBpp0166475_moj_1	FBpp0163832_moj_2	FBpp0146818_gri_3	scaffold178.1_buz_2	FBpp0233846_vir_2	scaffold17.105_buz_2	FBpp0235414_vir_2	FBpp0156986_gri_2	FBpp0170367_moj_3	scaffold18_1.91_buz_4	FBpp0169337_moj_2	FBpp0234307_vir_2	scaffold10.120_buz_2	FBpp0155573_gri_2
Family_34	5	5	7	6	6	scaffold10.122_buz_0	FBpp0155574_gri_1	FBpp0227296_vir_0	FBpp0155577_gri_0	FBpp0234308_vir_0	FBpp0169338_moj_0	FBpp0234310_vir_0	scaffold10.125_buz_0	FBpp0234309_vir_0	scaffold10.123_buz_0	FBpp0169339_moj_0	FBpp0155575_gri_0	scaffold10.124_buz_0	FBpp0169340_moj_0	FBpp0169341_moj_0	FBpp0234311_vir_0	FBpp0149880_gri_0	FBpp0165841_moj_0	FBpp0165840_moj_0	FBpp0235774_vir_0	scaffold6.240_buz_0	FBpp0173312_moj_0	FBpp0147474_gri_0	FBpp0147475_gri_0
Family_35	0	0	22	0	0	FBpp0163816_moj_0	FBpp0165957_moj_0	FBpp0160504_moj_0	FBpp0165231_moj_1	FBpp0163473_moj_0	FBpp0163413_moj_0	FBpp0163812_moj_0	FBpp0163400_moj_2	FBpp0167535_moj_1	FBpp0163474_moj_0	FBpp0170560_moj_1	FBpp0163397_moj_0	FBpp0163216_moj_1	FBpp0163207_moj_0	FBpp0163410_moj_1	FBpp0167508_moj_1	FBpp0163406_moj_1	FBpp0166765_moj_1	FBpp0163602_moj_0	FBpp0167538_moj_1	FBpp0160490_moj_0	FBpp0160491_moj_0
Family_36	3	3	6	6	8	FBpp0152031_gri_1	FBpp0153395_gri_1	FBpp0173060_moj_1	FBpp0153391_gri_1	FBpp0172972_moj_1	FBpp0238355_vir_1	FBpp0152035_gri_1	FBpp0237717_vir_1	scaffold5.219_buz_1	FBpp0173058_moj_1	FBpp0152032_gri_1	FBpp0237718_vir_1	FBpp0172974_moj_1	FBpp0173059_moj_1	scaffold5.216_buz_1	FBpp0238357_vir_1	scaffold5.215_buz_1	FBpp0238356_vir_1	FBpp0153392_gri_1	FBpp0172973_moj_1	FBpp0152034_gri_1	FBpp0153393_gri_1	FBpp0237719_vir_1
Family_37	2	2	8	9	4	FBpp0231881_vir_1	FBpp0231882_vir_1	FBpp0231880_vir_1	scaffold75.2_buz_1	FBpp0146965_gri_1	FBpp0146966_gri_1	FBpp0166897_moj_1	scaffold75.3_buz_1	FBpp0144246_gri_1	FBpp0170344_moj_1	FBpp0166647_moj_1	FBpp0237085_vir_1	FBpp0170355_moj_1	FBpp0225356_vir_1	FBpp0144248_gri_1	FBpp0225323_vir_1	FBpp0225345_vir_1	FBpp0225367_vir_1	FBpp0170324_moj_1	FBpp0170303_moj_1	FBpp0170333_moj_1	FBpp0170314_moj_1	FBpp0225334_vir_1
Family_38	5	5	6	6	6	FBpp0235732_vir_0	FBpp0168158_moj_0	FBpp0157025_gri_0	scaffold34.64_buz_0	FBpp0147119_gri_0	FBpp0163721_moj_0	FBpp0228755_vir_1	FBpp0156142_gri_1	scaffold_1_2.85_buz_1	FBpp0171195_moj_1	FBpp0228754_vir_1	scaffold_1_2.84_buz_1	FBpp0156135_gri_1	FBpp0171194_moj_1	FBpp0147945_gri_1	FBpp0230696_vir_0	scaffold1.291_buz_1	FBpp0228689_vir_1	scaffold1.290_buz_1	FBpp0147946_gri_1	FBpp0173631_moj_1	FBpp0228688_vir_1	FBpp0173630_moj_1
Family_39	5	5	6	6	6	FBpp0233243_vir_4	FBpp0164001_moj_4	FBpp0158645_gri_4	scaffold62_2.11_buz_3	FBpp0238261_vir_2	scaffold2.471_buz_2	FBpp0153300_gri_2	FBpp0171816_moj_2	FBpp0148945_gri_0	scaffold_1_1.3_buz_0	FBpp0165908_moj_0	FBpp0227360_vir_0	FBpp0149826_gri_2	FBpp0165789_moj_2	FBpp0227241_vir_2	FBpp0169624_moj_2	scaffold14.32_buz_2	FBpp0153725_gri_2	FBpp0234496_vir_2	FBpp0169915_moj_3	FBpp0154082_gri_3	FBpp0234863_vir_3	scaffold43:hit:213238_buz_1
Family_40	5	5	5	6	7	FBpp0230748_vir_0	FBpp0164199_moj_0	scaffold56.27_buz_0	FBpp0146635_gri_0	scaffold16.121_buz_6	FBpp0228249_vir_4	FBpp0150766_gri_4	FBpp0233892_vir_1	FBpp0227085_vir_3	FBpp0161901_moj_3	FBpp0149543_gri_3	FBpp0162358_moj_3	FBpp0228306_vir_3	FBpp0148884_gri_3	scaffold16.29_buz_4	FBpp0158237_gri_2	scaffold_2_1.216_buz_3	FBpp0226937_vir_4	FBpp0149404_gri_4	scaffold40.59_buz_4	FBpp0156522_gri_2	FBpp0165993_moj_3	FBpp0162300_moj_3
Family_41	3	3	8	4	7	FBpp0234596_vir_1	FBpp0234595_vir_1	FBpp0169447_moj_1	FBpp0169445_moj_1	FBpp0154041_gri_1	scaffold68.28_buz_1	scaffold68.29_buz_1	FBpp0169446_moj_1	FBpp0154043_gri_1	FBpp0147850_gri_1	FBpp0154042_gri_1	FBpp0147849_gri_1	scaffold111.16_buz_1	FBpp0167524_moj_1	FBpp0170111_moj_1	FBpp0154712_gri_1	FBpp0170110_moj_1	FBpp0154711_gri_1	FBpp0167525_moj_1	FBpp0235041_vir_1	FBpp0235043_vir_1	FBpp0167523_moj_1
Family_42	7	5	3	6	8	FBpp0226478_vir_1	scaffold11.11_buz_1	FBpp0162512_moj_1	FBpp0148424_gri_1	scaffold31:hit:181526_buz_0	FBpp0238687_vir_2	FBpp0226716_vir_1	FBpp0145412_gri_2	scaffold33.127_buz_2	FBpp0150046_gri_1	FBpp0166219_moj_2	FBpp0150948_gri_0	FBpp0227733_vir_0	FBpp0148422_gri_1	FBpp0226715_vir_1	FBpp0150045_gri_1	FBpp0147800_gri_1	scaffold11.10_buz_1	scaffold31:hit:181495_buz_0	FBpp0226477_vir_1	FBpp0148423_gri_1	FBpp0162511_moj_1
Family_43	0	0	22	0	0	FBpp0162258_moj_1	FBpp0171126_moj_0	FBpp0163611_moj_0	FBpp0163717_moj_0	FBpp0171065_moj_1	FBpp0159692_moj_0	FBpp0160482_moj_0	FBpp0163726_moj_0	FBpp0160466_moj_1	FBpp0168230_moj_0	FBpp0160105_moj_0	FBpp0163600_moj_1	FBpp0171114_moj_0	FBpp0167495_moj_0	FBpp0163211_moj_0	FBpp0163385_moj_1	FBpp0160447_moj_1	FBpp0171061_moj_0	FBpp0171064_moj_0	FBpp0171084_moj_1	FBpp0171128_moj_0	FBpp0167681_moj_1
Family_44	6	6	5	5	5	scaffold31.208_buz_1	FBpp0149293_gri_1	scaffold31.206_buz_1	FBpp0162210_moj_1	FBpp0149294_gri_1	FBpp0227554_vir_1	scaffold31.207_buz_1	FBpp0162211_moj_1	FBpp0226655_vir_1	FBpp0161564_moj_1	scaffold31.205_buz_1	FBpp0149990_gri_1	FBpp0227553_vir_1	FBpp0161563_moj_1	scaffold31.209_buz_1	FBpp0226654_vir_1	FBpp0149989_gri_1	FBpp0226656_vir_1	FBpp0149991_gri_1	FBpp0162209_moj_1	scaffold31.204_buz_1
Family_45	5	5	5	5	6	FBpp0225977_vir_5	scaffold109.16_buz_13	FBpp0144793_gri_5	FBpp0162236_moj_9	FBpp0225516_vir_6	FBpp0159509_moj_6	scaffold1.1421_buz_6	FBpp0151234_gri_6	FBpp0159511_moj_6	FBpp0156977_gri_6	scaffold1.1376_buz_9	FBpp0225518_vir_6	FBpp0151235_gri_6	scaffold1.1461_buz_6	FBpp0157237_gri_9	FBpp0224601_vir_9	FBpp0159546_moj_9	FBpp0159510_moj_4	scaffold1.1420_buz_6	FBpp0225966_vir_6	FBpp0144792_gri_7
Family_46	5	5	5	5	5	FBpp0227168_vir_0	FBpp0227234_vir_0	FBpp0229696_vir_1	FBpp0227254_vir_0	FBpp0160759_moj_0	FBpp0166724_moj_0	scaffold759.1_buz_0	scaffold51.18_buz_0	FBpp0166729_moj_0	scaffold51.25_buz_0	FBpp0160014_moj_0	FBpp0144649_gri_0	FBpp0144648_gri_0	FBpp0144646_gri_0	FBpp0144650_gri_0	FBpp0144647_gri_0	scaffold_1_2.74_buz_0	FBpp0225976_vir_1	FBpp0160757_moj_1	scaffold80.14_buz_1
Family_47	3	3	6	6	5	FBpp0235757_vir_3	scaffold7.161_buz_3	FBpp0167696_moj_3	FBpp0157048_gri_3	FBpp0163528_moj_3	FBpp0233784_vir_3	FBpp0164087_moj_2	FBpp0146424_gri_2	FBpp0233951_vir_2	scaffold110.8_buz_2	FBpp0161958_moj_7	FBpp0149596_gri_8	FBpp0229928_vir_10	FBpp0145739_gri_3	scaffold21.40_buz_5	FBpp0159488_moj_3	FBpp0151216_gri_4	FBpp0225496_vir_4	FBpp0225497_vir_3	FBpp0159489_moj_2
Family_48	5	5	5	5	5	FBpp0238879_vir_2	scaffold8.133_buz_2	FBpp0174035_moj_2	FBpp0147689_gri_2	scaffold12.117_buz_3	FBpp0169549_moj_3	FBpp0236473_vir_3	FBpp0153698_gri_3	FBpp0236475_vir_2	FBpp0153699_gri_2	FBpp0169550_moj_2	scaffold12.118_buz_2	FBpp0236472_vir_3	scaffold64.26_buz_3	FBpp0153697_gri_3	FBpp0169548_moj_2	FBpp0232821_vir_3	FBpp0154317_gri_2	FBpp0168816_moj_2	scaffold12.116_buz_7
Family_49	5	5	4	5	6	FBpp0230242_vir_2	FBpp0151717_gri_2	scaffold38.78_buz_2	FBpp0165639_moj_2	FBpp0230658_vir_1	scaffold201.1_buz_1	FBpp0169359_moj_0	scaffold10.154_buz_0	FBpp0236836_vir_0	FBpp0163494_moj_1	FBpp0143994_gri_1	scaffold40.16_buz_0	FBpp0149364_gri_0	FBpp0156513_gri_0	FBpp0157724_gri_0	FBpp0226902_vir_0	FBpp0165955_moj_0	FBpp0153629_gri_0	FBpp0230321_vir_2	scaffold50:hit:228450_buz_0
Family_50	5	5	5	5	5	FBpp0224825_vir_4	scaffold1.3_buz_4	FBpp0173540_moj_4	FBpp0152328_gri_4	FBpp0237583_vir_3	FBpp0155124_gri_3	scaffold1.474_buz_3	FBpp0237582_vir_3	FBpp0159701_moj_3	scaffold1.1_buz_4	FBpp0152330_gri_3	FBpp0224827_vir_3	scaffold1.475_buz_3	FBpp0159702_moj_3	FBpp0155135_gri_3	FBpp0152332_gri_3	FBpp0173544_moj_3	scaffold_1_2.268_buz_3	FBpp0173542_moj_3	FBpp0224830_vir_3
Family_51	0	0	0	0	15	FBpp0156406_gri_0	FBpp0159011_gri_0	FBpp0157660_gri_0	FBpp0156345_gri_0	FBpp0156344_gri_0	FBpp0157659_gri_0	FBpp0146476_gri_0	FBpp0157464_gri_0	FBpp0157441_gri_0	FBpp0145552_gri_0	FBpp0157790_gri_0	FBpp0159124_gri_0	FBpp0157648_gri_0	FBpp0158720_gri_0	FBpp0156478_gri_0
Family_52	2	2	2	3	12	FBpp0232826_vir_2	FBpp0168818_moj_2	scaffold64.30_buz_2	FBpp0154322_gri_2	FBpp0154319_gri_2	FBpp0154318_gri_2	FBpp0158227_gri_2	FBpp0154324_gri_2	FBpp0158238_gri_2	FBpp0157083_gri_2	FBpp0154320_gri_2	FBpp0154321_gri_2	FBpp0225099_vir_2	scaffold29.3_buz_2	FBpp0168236_moj_2	FBpp0154560_gri_2	FBpp0234399_vir_3	FBpp0157082_gri_2	FBpp0155139_gri_2
Family_53	2	2	4	8	5	FBpp0236234_vir_0	FBpp0236235_vir_1	FBpp0234939_vir_0	FBpp0170005_moj_0	scaffold41.38_buz_0	FBpp0155723_gri_0	FBpp0156722_gri_0	FBpp0235211_vir_0	FBpp0170408_moj_1	FBpp0156723_gri_0	FBpp0235212_vir_0	FBpp0235360_vir_0	FBpp0235213_vir_0	FBpp0170409_moj_0	FBpp0153979_gri_1	FBpp0228399_vir_3	FBpp0162865_moj_3	FBpp0148398_gri_3	scaffold70.39_buz_3
Family_54	4	4	5	5	5	FBpp0226803_vir_4	FBpp0161699_moj_4	FBpp0150308_gri_4	scaffold46.35_buz_3	FBpp0168864_moj_3	FBpp0229429_vir_3	FBpp0155845_gri_3	scaffold43.8_buz_3	FBpp0168091_moj_3	FBpp0236325_vir_3	FBpp0155637_gri_2	scaffold6.257_buz_2	FBpp0173455_moj_1	FBpp0235913_vir_1	FBpp0155396_gri_1	FBpp0155638_gri_3	FBpp0168092_moj_4	FBpp0236326_vir_2	scaffold43.7_buz_4
Family_55	6	6	6	5	2	FBpp0235052_vir_0	FBpp0235051_vir_1	FBpp0170121_moj_1	FBpp0170122_moj_1	FBpp0170120_moj_1	FBpp0236125_vir_0	scaffold114.15_buz_1	scaffold114.16_buz_1	FBpp0235054_vir_1	FBpp0154900_gri_1	FBpp0235048_vir_1	scaffold114.10_buz_1	scaffold114.18_buz_1	FBpp0170116_moj_1	FBpp0170123_moj_1	FBpp0167909_moj_0	FBpp0154718_gri_1	scaffold114.19_buz_1	scaffold114.17_buz_2
Family_56	4	4	5	5	5	FBpp0232412_vir_2	FBpp0147389_gri_2	FBpp0166452_moj_2	scaffold9_2.20_buz_2	FBpp0155679_gri_7	FBpp0236615_vir_7	FBpp0168537_moj_7	FBpp0163194_moj_1	scaffold68.15_buz_6	FBpp0169455_moj_6	FBpp0234607_vir_6	FBpp0154053_gri_6	FBpp0232658_vir_1	FBpp0147341_gri_3	FBpp0234608_vir_2	FBpp0169456_moj_2	FBpp0154054_gri_2	scaffold68.13_buz_2	scaffold132.3_buz_6
Family_57	5	5	5	4	5	FBpp0239031_vir_3	FBpp0157778_gri_3	scaffold1.1097_buz_3	FBpp0172237_moj_3	FBpp0157645_gri_3	scaffold1.1094_buz_3	FBpp0239028_vir_3	FBpp0172234_moj_3	FBpp0172236_moj_3	scaffold1.1096_buz_3	FBpp0157720_gri_3	FBpp0239029_vir_3	scaffold1.1095_buz_3	FBpp0172235_moj_3	scaffold3.198_buz_5	FBpp0145112_gri_5	FBpp0145654_gri_5	FBpp0167345_moj_5	FBpp0232170_vir_5
Family_58	4	4	5	5	5	FBpp0234883_vir_1	FBpp0154109_gri_1	FBpp0169946_moj_1	scaffold8.17_buz_1	FBpp0153048_gri_1	FBpp0172816_moj_1	FBpp0237990_vir_1	FBpp0236009_vir_3	scaffold74.3_buz_3	FBpp0154893_gri_3	FBpp0170538_moj_3	scaffold200.2_buz_6	FBpp0147927_gri_7	FBpp0174069_moj_7	FBpp0238912_vir_7	FBpp0163969_moj_1	FBpp0233572_vir_1	scaffold92.21_buz_1	FBpp0146279_gri_1
Family_59	3	3	3	4	8	FBpp0224731_vir_5	FBpp0171811_moj_5	FBpp0153296_gri_5	scaffold2.481_buz_4	FBpp0153298_gri_4	FBpp0224730_vir_5	scaffold2.482_buz_6	FBpp0224729_vir_5	FBpp0153294_gri_5	FBpp0153295_gri_6	FBpp0152106_gri_5	FBpp0153302_gri_5	FBpp0237788_vir_5	FBpp0159369_moj_5	scaffold2.470_buz_7	FBpp0144366_gri_5	FBpp0171808_moj_4	FBpp0144354_gri_2
Family_60	6	6	4	6	2	FBpp0235002_vir_0	FBpp0154673_gri_0	scaffold127.3_buz_0	FBpp0170067_moj_0	FBpp0227971_vir_0	scaffold84.13_buz_0	FBpp0228429_vir_0	scaffold84.12_buz_0	scaffold19.131_buz_1	FBpp0225727_vir_0	FBpp0235223_vir_2	FBpp0225728_vir_1	FBpp0170422_moj_2	FBpp0162893_moj_0	scaffold7.99_buz_2	FBpp0160846_moj_0	FBpp0156732_gri_2	scaffold19.124_buz_0
Family_61	4	4	4	4	6	FBpp0236402_vir_3	FBpp0170278_moj_3	scaffold14.131_buz_3	FBpp0154421_gri_3	FBpp0237034_vir_0	scaffold1.1132_buz_0	FBpp0173767_moj_0	FBpp0170279_moj_3	FBpp0236403_vir_3	FBpp0154423_gri_3	scaffold14.130_buz_3	FBpp0153601_gri_0	FBpp0157646_gri_0	FBpp0155208_gri_2	FBpp0229531_vir_2	scaffold25.45_buz_2	FBpp0169007_moj_2	FBpp0155207_gri_2
Family_62	5	5	4	3	6	FBpp0237216_vir_0	FBpp0238881_vir_0	FBpp0151376_gri_0	FBpp0147711_gri_0	FBpp0174037_moj_0	scaffold8.134_buz_0	FBpp0147734_gri_0	scaffold8.137_buz_0	scaffold8.138_buz_0	FBpp0147723_gri_0	scaffold8.135_buz_0	scaffold8.136_buz_1	FBpp0174036_moj_0	FBpp0172013_moj_0	FBpp0163696_moj_0	FBpp0151377_gri_1	FBpp0238882_vir_0	FBpp0147745_gri_0
Family_63	4	4	3	7	4	FBpp0234793_vir_5	scaffold13.140_buz_5	FBpp0167799_moj_5	FBpp0155309_gri_5	FBpp0234798_vir_5	FBpp0234795_vir_5	FBpp0155310_gri_5	FBpp0167800_moj_5	scaffold13.139_buz_5	FBpp0155312_gri_5	FBpp0234799_vir_5	FBpp0167801_moj_5	FBpp0234796_vir_5	scaffold13.138_buz_10	FBpp0236366_vir_4	FBpp0155313_gri_5	FBpp0236368_vir_5	scaffold13.135_buz_11
Family_64	2	2	3	4	8	FBpp0225805_vir_1	FBpp0235873_vir_1	FBpp0167596_moj_1	FBpp0156800_gri_1	FBpp0147869_gri_1	FBpp0160930_moj_1	FBpp0151016_gri_1	FBpp0157449_gri_1	FBpp0232280_vir_1	scaffold118:hit:308606_buz_1	FBpp0158260_gri_0	FBpp0147868_gri_1	FBpp0160929_moj_2	FBpp0225806_vir_2	FBpp0147870_gri_1	FBpp0151015_gri_1	scaffold49.18_buz_3
Family_65	4	4	4	4	5	FBpp0228836_vir_4	scaffold_1_2.40_buz_3	FBpp0160037_moj_3	FBpp0152646_gri_3	FBpp0153941_gri_6	FBpp0153943_gri_3	scaffold12.144_buz_6	scaffold12.145_buz_3	FBpp0168431_moj_3	FBpp0168430_moj_2	FBpp0234700_vir_2	FBpp0153942_gri_2	FBpp0234701_vir_2	FBpp0234699_vir_5	FBpp0168429_moj_5	scaffold12.146_buz_4	FBpp0154903_gri_4
Family_66	4	4	2	5	6	FBpp0236522_vir_4	FBpp0155782_gri_4	scaffold12.175_buz_7	FBpp0155787_gri_4	FBpp0236523_vir_4	FBpp0155788_gri_4	FBpp0155786_gri_4	FBpp0236524_vir_4	FBpp0169598_moj_4	scaffold12.176_buz_4	FBpp0155789_gri_6	FBpp0164403_moj_0	FBpp0231483_vir_0	FBpp0157964_gri_0	scaffold57.12_buz_0	FBpp0231484_vir_0	scaffold57.13_buz_2
Family_67	4	4	4	5	4	FBpp0225363_vir_2	FBpp0225362_vir_2	scaffold2.107_buz_2	FBpp0152219_gri_2	FBpp0173340_moj_2	FBpp0154377_gri_1	FBpp0170228_moj_1	scaffold13.110_buz_0	FBpp0236351_vir_1	FBpp0152220_gri_2	FBpp0173341_moj_2	FBpp0225364_vir_2	scaffold2.103_buz_2	FBpp0172693_moj_4	scaffold2.106_buz_7	FBpp0224646_vir_4	FBpp0153173_gri_4
Family_68	3	3	3	5	6	FBpp0165894_moj_1	FBpp0227347_vir_1	scaffold_1_1.21_buz_1	FBpp0148933_gri_1	FBpp0148930_gri_1	FBpp0227346_vir_2	FBpp0148931_gri_1	FBpp0227345_vir_1	FBpp0234426_vir_1	scaffold_1_1.22_buz_1	FBpp0165893_moj_1	FBpp0227518_vir_2	scaffold31.147_buz_1	FBpp0162175_moj_1	FBpp0148928_gri_1	FBpp0157512_gri_1	FBpp0149260_gri_1
Family_69	5	5	4	4	4	FBpp0234363_vir_6	FBpp0168201_moj_6	scaffold29.66_buz_6	FBpp0153319_gri_6	FBpp0152033_gri_7	scaffold538.2_buz_7	FBpp0168202_moj_7	scaffold1.582_buz_6	FBpp0153257_gri_6	FBpp0238747_vir_6	FBpp0171426_moj_6	FBpp0153246_gri_5	scaffold268.1_buz_5	FBpp0238746_vir_5	FBpp0171425_moj_6	FBpp0234364_vir_5	scaffold29.64_buz_3
Family_70	5	5	4	4	4	FBpp0226006_vir_3	FBpp0148295_gri_3	FBpp0160550_moj_3	FBpp0148296_gri_3	FBpp0160551_moj_3	FBpp0226007_vir_3	scaffold183:hit:329221_buz_1	FBpp0151623_gri_6	FBpp0151624_gri_6	FBpp0164683_moj_6	FBpp0233593_vir_6	FBpp0164681_moj_6	scaffold86.31_buz_3	scaffold86.33_buz_4	FBpp0233592_vir_5	scaffold504.1_buz_1	scaffold183.1_buz_1
Family_71	3	3	4	4	6	FBpp0236361_vir_1	FBpp0170238_moj_1	FBpp0154384_gri_1	FBpp0156173_gri_2	FBpp0153562_gri_1	FBpp0235381_vir_3	FBpp0235380_vir_3	scaffold17.56_buz_3	FBpp0156951_gri_3	FBpp0170331_moj_3	scaffold25.56_buz_3	FBpp0155188_gri_4	FBpp0232015_vir_4	FBpp0157381_gri_1	FBpp0168941_moj_3	scaffold17.57_buz_5	FBpp0170332_moj_3
Family_72	4	4	4	4	4	FBpp0238952_vir_5	scaffold1.1032_buz_5	FBpp0173839_moj_5	FBpp0156292_gri_5	scaffold1.668_buz_3	FBpp0238670_vir_3	FBpp0148133_gri_3	FBpp0171352_moj_3	FBpp0238671_vir_3	FBpp0171351_moj_3	scaffold1.667_buz_3	FBpp0148135_gri_3	scaffold1.666_buz_4	FBpp0171353_moj_4	FBpp0238672_vir_4	FBpp0148136_gri_4
Family_73	4	4	4	5	3	FBpp0233452_vir_0	FBpp0170710_moj_0	scaffold266.1_buz_0	FBpp0151583_gri_0	scaffold2.298_buz_0	FBpp0156498_gri_0	FBpp0171928_moj_0	FBpp0237852_vir_0	FBpp0150224_gri_2	FBpp0226450_vir_2	FBpp0162480_moj_2	scaffold22.160_buz_2	FBpp0164032_moj_0	FBpp0233895_vir_0	FBpp0233386_vir_0	scaffold42.4_buz_0
Family_74	4	4	4	4	4	FBpp0231649_vir_3	scaffold27.42_buz_3	FBpp0144114_gri_3	FBpp0164180_moj_3	FBpp0151496_gri_1	FBpp0165456_moj_1	FBpp0230348_vir_1	scaffold50.86_buz_1	FBpp0158824_gri_3	scaffold57.7_buz_3	FBpp0230775_vir_3	FBpp0164621_moj_3	scaffold5.146_buz_0	FBpp0172920_moj_0	FBpp0237678_vir_0	FBpp0148885_gri_1
Family_75	2	2	3	9	2	FBpp0224667_vir_6	FBpp0225342_vir_6	FBpp0225339_vir_6	FBpp0224668_vir_6	FBpp0225343_vir_6	FBpp0152199_gri_6	FBpp0173320_moj_6	scaffold2.136_buz_6	FBpp0152198_gri_6	FBpp0224666_vir_6	FBpp0224669_vir_6	FBpp0173318_moj_6	FBpp0225338_vir_5	scaffold2.137_buz_3	FBpp0173319_moj_3	FBpp0234061_vir_4
Family_76	4	4	4	4	4	FBpp0231819_vir_0	scaffold3.274_buz_0	FBpp0167114_moj_0	FBpp0147663_gri_0	FBpp0153496_gri_2	FBpp0172848_moj_2	scaffold5:hit:70868_buz_2	FBpp0225609_vir_2	FBpp0151674_gri_1	FBpp0224567_vir_1	scaffold2.560_buz_2	FBpp0171763_moj_1	FBpp0225432_vir_0	scaffold2.564_buz_0	FBpp0156615_gri_0	FBpp0159431_moj_0
Family_77	4	4	4	4	4	FBpp0238985_vir_1	scaffold1.886_buz_1	FBpp0152907_gri_1	FBpp0172274_moj_1	FBpp0156240_gri_2	scaffold5.26_buz_1	FBpp0172837_moj_1	FBpp0225573_vir_1	FBpp0150222_gri_1	FBpp0226448_vir_1	FBpp0162478_moj_1	scaffold22.158_buz_1	FBpp0237687_vir_2	scaffold5.154_buz_2	FBpp0172928_moj_2	FBpp0148962_gri_2
Family_78	0	0	0	2	0	FBpp0233488_vir_0	FBpp0225494_vir_0
Family_79	4	4	4	4	4	FBpp0237197_vir_12	FBpp0171994_moj_11	scaffold8.167_buz_9	FBpp0151359_gri_7	FBpp0153130_gri_4	FBpp0173475_moj_4	scaffold1.108_buz_4	FBpp0225249_vir_4	FBpp0231082_vir_2	FBpp0167292_moj_2	scaffold3.114_buz_2	FBpp0225250_vir_4	FBpp0145276_gri_2	FBpp0173476_moj_4	FBpp0153131_gri_4	scaffold1.107_buz_4
Family_80	4	4	5	5	2	FBpp0225666_vir_0	FBpp0160786_moj_0	scaffold19.35_buz_0	FBpp0236352_vir_0	scaffold16.94_buz_0	FBpp0238408_vir_0	FBpp0150935_gri_0	FBpp0236353_vir_0	FBpp0151265_gri_0	FBpp0161450_moj_0	scaffold5.130_buz_1	FBpp0173115_moj_0	FBpp0170229_moj_0	scaffold13.112_buz_2	FBpp0238407_vir_0	FBpp0170230_moj_0
Family_81	2	2	4	7	3	FBpp0229793_vir_1	FBpp0229804_vir_1	FBpp0166740_moj_1	scaffold51.34_buz_3	FBpp0166739_moj_1	FBpp0229813_vir_1	FBpp0227135_vir_1	FBpp0144637_gri_1	FBpp0145474_gri_1	FBpp0231726_vir_1	scaffold27.55_buz_1	FBpp0166276_moj_1	FBpp0231728_vir_1	FBpp0231724_vir_0	FBpp0145472_gri_0	FBpp0166274_moj_0
Family_82	4	4	4	4	4	FBpp0238323_vir_0	FBpp0153362_gri_0	scaffold2.187_buz_0	FBpp0173907_moj_0	FBpp0237740_vir_0	FBpp0152054_gri_0	FBpp0172127_moj_0	scaffold2.191_buz_0	FBpp0238320_vir_0	FBpp0173903_moj_0	FBpp0153358_gri_0	FBpp0238326_vir_0	FBpp0153364_gri_0	FBpp0173909_moj_0	scaffold2.184_buz_0	scaffold2.192_buz_0
Family_83	3	3	3	6	4	FBpp0235425_vir_2	FBpp0235426_vir_2	FBpp0235424_vir_2	scaffold7.172_buz_2	FBpp0156550_gri_2	FBpp0170374_moj_2	scaffold7.171_buz_1	FBpp0156551_gri_1	FBpp0170375_moj_1	FBpp0235427_vir_1	FBpp0156553_gri_2	FBpp0235429_vir_1	FBpp0170376_moj_2	FBpp0156552_gri_1	FBpp0235428_vir_1	scaffold7.170_buz_3
Family_84	4	4	4	5	3	FBpp0224542_vir_0	FBpp0171738_moj_0	scaffold52.31_buz_0	FBpp0224541_vir_0	FBpp0151423_gri_0	FBpp0225461_vir_0	scaffold52.29_buz_0	scaffold52.30_buz_0	FBpp0159457_moj_0	FBpp0156879_gri_0	FBpp0225462_vir_0	FBpp0159458_moj_0	FBpp0156890_gri_0	FBpp0229771_vir_0	FBpp0164214_moj_0	scaffold56.48_buz_0
Family_85	3	3	4	4	5	FBpp0235297_vir_2	scaffold66.7_buz_2	FBpp0170495_moj_2	FBpp0156798_gri_2	FBpp0160829_moj_0	scaffold19.98_buz_0	FBpp0150558_gri_0	FBpp0146630_gri_0	FBpp0225708_vir_0	FBpp0144826_gri_0	FBpp0226360_vir_0	FBpp0162530_moj_0	FBpp0225709_vir_0	FBpp0150559_gri_0	scaffold19.99_buz_0	FBpp0160830_moj_0
Family_86	4	4	4	4	4	FBpp0231219_vir_2	scaffold79.17_buz_1	FBpp0145865_gri_1	FBpp0164597_moj_1	FBpp0145866_gri_0	FBpp0164598_moj_0	scaffold79.15_buz_0	FBpp0231220_vir_0	FBpp0164589_moj_1	scaffold79.23_buz_1	FBpp0145859_gri_1	FBpp0231213_vir_1	scaffold79.18_buz_2	FBpp0145863_gri_2	FBpp0164595_moj_2	FBpp0231218_vir_2
Family_87	4	4	6	4	2	FBpp0225544_vir_4	FBpp0170509_moj_4	FBpp0170520_moj_4	scaffold3.137_buz_5	FBpp0170531_moj_4	FBpp0170541_moj_3	FBpp0236749_vir_4	scaffold3.136_buz_8	FBpp0169699_moj_4	FBpp0155103_gri_4	scaffold20_1.60_buz_4	FBpp0155101_gri_4	FBpp0236751_vir_3	FBpp0236750_vir_3	scaffold20_1.59_buz_3	FBpp0169700_moj_3
Family_88	3	3	3	6	4	FBpp0225401_vir_2	FBpp0225403_vir_2	FBpp0225404_vir_2	FBpp0171642_moj_2	FBpp0225402_vir_2	FBpp0225212_vir_2	FBpp0159147_gri_2	FBpp0149647_gri_2	scaffold1.1369_buz_2	FBpp0149537_gri_2	FBpp0171643_moj_2	scaffold1.1370_buz_2	FBpp0149427_gri_2	FBpp0230600_vir_2	scaffold34.5_buz_2	FBpp0166360_moj_2
Family_89	4	4	4	4	4	FBpp0225649_vir_1	FBpp0150268_gri_1	FBpp0160771_moj_1	scaffold19.4_buz_1	FBpp0225650_vir_2	FBpp0150269_gri_2	FBpp0171031_moj_4	FBpp0231404_vir_4	scaffold30.65_buz_4	FBpp0158622_gri_4	scaffold19.5_buz_2	FBpp0160772_moj_2	FBpp0231405_vir_3	scaffold30.66_buz_3	FBpp0171032_moj_3	FBpp0158623_gri_3
Family_90	0	0	0	0	16	FBpp0145686_gri_1	FBpp0157813_gri_1	FBpp0156355_gri_1	FBpp0147794_gri_0	FBpp0157077_gri_0	FBpp0147796_gri_1	FBpp0157552_gri_1	FBpp0158902_gri_3	FBpp0147822_gri_2	FBpp0157465_gri_0	FBpp0157667_gri_1	FBpp0157074_gri_0	FBpp0157079_gri_0	FBpp0151080_gri_2	FBpp0159214_gri_2	FBpp0145668_gri_0
Family_91	3	3	0	5	7	FBpp0225172_vir_1	FBpp0225175_vir_1	FBpp0225174_vir_1	FBpp0224823_vir_1	scaffold1.6_buz_1	scaffold1.7_buz_1	FBpp0157235_gri_1	FBpp0153058_gri_1	FBpp0153057_gri_1	FBpp0152325_gri_1	FBpp0157113_gri_1	scaffold1.5_buz_1	FBpp0153059_gri_1	FBpp0153061_gri_1	FBpp0225176_vir_1
Family_92	3	3	6	5	1	FBpp0224490_vir_1	FBpp0171690_moj_1	scaffold1.1453_buz_1	FBpp0224491_vir_1	FBpp0224492_vir_1	FBpp0171693_moj_1	FBpp0171691_moj_1	FBpp0149439_gri_1	FBpp0159487_moj_1	FBpp0224488_vir_1	FBpp0224489_vir_1	scaffold1.1452_buz_3	FBpp0171689_moj_1	scaffold1.1451_buz_1	FBpp0171688_moj_3
Family_93	3	3	3	5	4	FBpp0230385_vir_7	scaffold45.61_buz_7	FBpp0238541_vir_8	FBpp0152845_gri_8	FBpp0152844_gri_8	scaffold1.223_buz_8	FBpp0238540_vir_8	FBpp0173673_moj_10	FBpp0230027_vir_8	FBpp0157943_gri_8	FBpp0160228_moj_8	FBpp0157944_gri_8	FBpp0238539_vir_6	scaffold45.60_buz_8	FBpp0160329_moj_12
Family_94	4	4	4	4	3	FBpp0235970_vir_5	scaffold59.24_buz_5	FBpp0168164_moj_5	FBpp0235930_vir_4	FBpp0167647_moj_4	FBpp0156847_gri_4	FBpp0166558_moj_6	FBpp0169565_moj_6	FBpp0153711_gri_6	scaffold7.73_buz_4	scaffold12.133_buz_6	FBpp0236489_vir_7	FBpp0144736_gri_7	FBpp0226213_vir_6	scaffold18_2.8_buz_3
Family_95	7	7	2	2	2	FBpp0234503_vir_2	scaffold14.43_buz_2	FBpp0153731_gri_2	FBpp0169631_moj_2	FBpp0155678_gri_1	FBpp0236614_vir_1	FBpp0168535_moj_1	scaffold2.302_buz_1	scaffold54.51_buz_1	scaffold54.34_buz_1	scaffold54.35_buz_2	scaffold54.37_buz_2	scaffold2.290_buz_2
Family_96	4	4	4	3	4	FBpp0237821_vir_9	FBpp0171894_moj_7	FBpp0152693_gri_7	scaffold2.350_buz_6	FBpp0152730_gri_6	FBpp0159298_moj_6	FBpp0238234_vir_6	scaffold2.351_buz_6	FBpp0156236_gri_10	FBpp0152691_gri_10	FBpp0171893_moj_10	scaffold2.352_buz_10	scaffold5.30_buz_10	FBpp0173187_moj_10	FBpp0237820_vir_10
Family_97	1	1	1	6	7	FBpp0226905_vir_1	FBpp0226904_vir_1	FBpp0149367_gri_1	FBpp0226906_vir_1	FBpp0149369_gri_1	FBpp0157177_gri_1	FBpp0149370_gri_1	FBpp0149368_gri_1	FBpp0227323_vir_1	FBpp0226908_vir_1	FBpp0165871_moj_1	scaffold40.19_buz_1	FBpp0228227_vir_1	FBpp0149366_gri_1	FBpp0149371_gri_1
Family_98	3	3	3	5	4	FBpp0231606_vir_5	FBpp0148726_gri_5	FBpp0145175_gri_5	scaffold33.50_buz_10	FBpp0165980_moj_8	FBpp0231605_vir_5	FBpp0231604_vir_5	FBpp0145174_gri_5	FBpp0145173_gri_5	FBpp0231603_vir_5	scaffold33.48_buz_5	FBpp0165969_moj_5	FBpp0165958_moj_5	scaffold33.49_buz_5	FBpp0231602_vir_5
Family_99	4	4	3	4	4	FBpp0237835_vir_0	FBpp0172086_moj_0	FBpp0147044_gri_0	scaffold_1_2.187_buz_0	FBpp0153862_gri_0	FBpp0171260_moj_0	FBpp0238513_vir_0	scaffold6.10_buz_0	FBpp0236763_vir_2	FBpp0153851_gri_0	FBpp0169713_moj_2	scaffold20_1.27_buz_2	FBpp0155114_gri_2	FBpp0233969_vir_0	scaffold24_2.73_buz_1
Family_100	4	4	4	3	3	FBpp0231114_vir_3	FBpp0145279_gri_2	FBpp0167295_moj_2	scaffold3.119_buz_2	FBpp0238927_vir_1	FBpp0148079_gri_1	FBpp0174083_moj_1	scaffold2.20_buz_1	FBpp0148022_gri_3	FBpp0237417_vir_3	scaffold1.698_buz_3	FBpp0159860_moj_3	FBpp0173207_moj_4	scaffold5.10_buz_4
Family_101	1	1	1	1	11	FBpp0156995_gri_1	scaffold17.85_buz_2	FBpp0156990_gri_0	FBpp0167722_moj_2	FBpp0235784_vir_2	FBpp0156625_gri_2	FBpp0156987_gri_2	FBpp0156159_gri_0	FBpp0156959_gri_0	FBpp0147827_gri_0	FBpp0156991_gri_0	FBpp0156960_gri_2	FBpp0156622_gri_1	FBpp0156634_gri_3
Family_102	2	2	4	4	4	FBpp0236592_vir_3	FBpp0155657_gri_3	scaffold68.19_buz_3	FBpp0168515_moj_3	FBpp0162097_moj_4	scaffold83.6_buz_4	FBpp0232600_vir_4	FBpp0145250_gri_4	FBpp0154832_gri_3	FBpp0167581_moj_3	FBpp0235852_vir_3	FBpp0152163_gri_3	FBpp0172873_moj_3	FBpp0237916_vir_3
Family_103	3	3	3	4	4	FBpp0234466_vir_7	scaffold20_1.82_buz_7	FBpp0168292_moj_7	FBpp0155738_gri_7	FBpp0168291_moj_6	scaffold20_1.81_buz_6	FBpp0234464_vir_6	FBpp0234465_vir_6	FBpp0155736_gri_7	FBpp0155733_gri_7	FBpp0168290_moj_6	FBpp0155737_gri_7	FBpp0234463_vir_7	scaffold20_1.80_buz_6
Family_104	3	3	4	4	3	FBpp0236961_vir_3	FBpp0173974_moj_3	scaffold8.58_buz_3	FBpp0152464_gri_3	FBpp0234811_vir_0	scaffold13.115_buz_0	FBpp0233704_vir_1	FBpp0167814_moj_0	FBpp0234810_vir_0	scaffold13.114_buz_0	FBpp0155327_gri_0	FBpp0167815_moj_0	FBpp0155328_gri_0	FBpp0163853_moj_1
Family_105	4	4	4	3	3	FBpp0227959_vir_2	scaffold47:hit:223137_buz_2	FBpp0161060_moj_2	FBpp0148695_gri_2	scaffold9_1:hit:91197_buz_0	FBpp0149454_gri_0	FBpp0226988_vir_0	FBpp0227258_vir_0	scaffold_2_1.73_buz_0	FBpp0149843_gri_0	FBpp0166040_moj_0	FBpp0170627_moj_0	FBpp0165806_moj_0	scaffold_2_1:hit:161887_buz_0
Family_106	1	1	4	6	3	FBpp0234299_vir_2	scaffold10.117_buz_2	FBpp0169331_moj_2	FBpp0236885_vir_2	FBpp0234297_vir_2	FBpp0234301_vir_1	FBpp0169330_moj_1	FBpp0155564_gri_1	FBpp0155567_gri_1	FBpp0169329_moj_0	FBpp0234298_vir_2	FBpp0169328_moj_1	FBpp0226749_vir_2	FBpp0155563_gri_2
Family_107	3	3	4	4	3	FBpp0229765_vir_0	FBpp0164209_moj_0	scaffold56:hit:242719_buz_0	FBpp0160792_moj_0	FBpp0225671_vir_0	FBpp0231650_vir_1	scaffold27:hit:166521_buz_1	FBpp0164191_moj_1	FBpp0150288_gri_0	FBpp0163539_moj_0	scaffold390.1_buz_0	FBpp0233796_vir_0	FBpp0145748_gri_0	FBpp0144116_gri_1
Family_108	5	5	3	3	3	FBpp0232187_vir_0	scaffold3.62_buz_0	FBpp0170820_moj_0	FBpp0145125_gri_0	FBpp0230057_vir_1	FBpp0165521_moj_1	scaffold50.96_buz_5	FBpp0151831_gri_1	scaffold165.2_buz_0	FBpp0166773_moj_0	FBpp0229979_vir_0	FBpp0144944_gri_0	scaffold426.1_buz_0	scaffold677.1_buz_2
Family_109	4	4	4	2	4	FBpp0232626_vir_2	FBpp0232625_vir_2	scaffold55.6_buz_2	FBpp0166860_moj_2	FBpp0166861_moj_2	scaffold55.5_buz_2	FBpp0146931_gri_2	FBpp0166859_moj_3	scaffold55.7_buz_3	FBpp0147752_gri_2	FBpp0146932_gri_2	FBpp0159550_moj_2	scaffold55.9_buz_1	FBpp0147309_gri_3
Family_110	3	3	3	4	4	FBpp0226049_vir_1	scaffold22.5_buz_1	FBpp0161377_moj_1	FBpp0227857_vir_1	FBpp0227856_vir_1	FBpp0150394_gri_1	FBpp0161378_moj_1	scaffold22.4_buz_1	FBpp0157116_gri_1	FBpp0150395_gri_1	FBpp0161375_moj_2	scaffold22.8_buz_1	FBpp0227854_vir_1	FBpp0150391_gri_1
Family_111	3	3	3	3	5	FBpp0231747_vir_3	FBpp0167054_moj_3	scaffold6.89_buz_3	FBpp0145652_gri_3	FBpp0145237_gri_3	FBpp0152145_gri_3	FBpp0159412_moj_3	FBpp0238497_vir_0	scaffold1:hit:27058_buz_0	FBpp0171505_moj_0	FBpp0237900_vir_3	scaffold2:hit:48229_buz_2	FBpp0153692_gri_0	FBpp0149097_gri_3
Family_112	1	1	5	4	3	FBpp0226780_vir_2	FBpp0227416_vir_2	FBpp0148788_gri_2	FBpp0162073_moj_2	FBpp0227417_vir_2	FBpp0162076_moj_2	FBpp0162072_moj_1	FBpp0148789_gri_2	FBpp0226778_vir_2	scaffold31.10_buz_2	FBpp0162074_moj_1	FBpp0150521_gri_2	FBpp0161677_moj_2
Family_113	3	3	3	3	4	FBpp0231415_vir_0	FBpp0164511_moj_0	scaffold30.79_buz_0	FBpp0170405_moj_1	FBpp0235207_vir_1	FBpp0156718_gri_1	FBpp0158065_gri_0	FBpp0235965_vir_1	FBpp0146803_gri_0	FBpp0167678_moj_1	scaffold7.126_buz_1	FBpp0156882_gri_1	scaffold7.124_buz_1
Family_114	3	3	3	3	4	FBpp0231352_vir_3	FBpp0164498_moj_3	scaffold30.97_buz_3	FBpp0158482_gri_3	FBpp0162345_moj_1	scaffold109.1_buz_1	FBpp0226128_vir_1	FBpp0144803_gri_1	FBpp0157538_gri_4	scaffold17.80_buz_0	FBpp0167724_moj_0	FBpp0235787_vir_0	FBpp0156627_gri_0
Family_115	3	3	3	3	4	FBpp0227507_vir_0	FBpp0162165_moj_0	scaffold31.130_buz_0	FBpp0149249_gri_0	FBpp0227506_vir_0	FBpp0226701_vir_0	FBpp0149248_gri_0	FBpp0151909_gri_1	FBpp0161610_moj_0	scaffold31.129_buz_0	FBpp0162164_moj_0	scaffold31.131_buz_0	FBpp0151910_gri_1
Family_116	3	3	3	4	3	FBpp0226616_vir_2	scaffold11.111_buz_2	FBpp0149171_gri_2	FBpp0161191_moj_2	FBpp0226615_vir_1	FBpp0149170_gri_1	scaffold11.112_buz_1	FBpp0161190_moj_1	FBpp0227587_vir_1	FBpp0162559_moj_1	FBpp0150099_gri_1	FBpp0227588_vir_1	scaffold11.110_buz_1
Family_117	3	3	4	3	3	FBpp0232458_vir_2	FBpp0145256_gri_7	scaffold143.3_buz_2	FBpp0166582_moj_2	FBpp0149946_gri_3	scaffold16.212_buz_3	FBpp0227656_vir_3	FBpp0161520_moj_3	FBpp0227657_vir_3	FBpp0161519_moj_3	FBpp0149945_gri_3	FBpp0161521_moj_3	scaffold16.211_buz_3
Family_118	3	3	3	4	3	FBpp0233308_vir_1	FBpp0158424_gri_0	FBpp0153618_gri_0	scaffold67.25_buz_0	FBpp0164301_moj_0	FBpp0170186_moj_0	FBpp0235105_vir_0	FBpp0154767_gri_0	scaffold13.47_buz_1	FBpp0232900_vir_0	FBpp0160415_moj_0	scaffold39.36_buz_0	FBpp0236731_vir_1
Family_119	2	2	2	7	2	FBpp0235860_vir_5	FBpp0235861_vir_4	FBpp0234792_vir_4	scaffold104.3_buz_4	FBpp0170506_moj_4	FBpp0154839_gri_4	FBpp0238800_vir_4	scaffold305.9_buz_4	FBpp0173593_moj_4	FBpp0237089_vir_4	FBpp0238812_vir_3	FBpp0237090_vir_4	FBpp0154070_gri_4
Family_120	4	4	2	4	3	FBpp0236514_vir_7	FBpp0236513_vir_7	FBpp0169589_moj_7	scaffold12.159_buz_15	scaffold12.158_buz_7	FBpp0236084_vir_6	FBpp0154955_gri_7	FBpp0236083_vir_6	FBpp0155775_gri_9	FBpp0167867_moj_6	scaffold13.30_buz_7	FBpp0155644_gri_6	scaffold291:hit:336754_buz_0
Family_121	3	3	4	3	3	FBpp0232276_vir_3	FBpp0166880_moj_3	FBpp0147230_gri_3	scaffold168.2_buz_2	FBpp0147133_gri_0	FBpp0230711_vir_0	FBpp0167323_moj_0	scaffold3.169_buz_0	FBpp0167324_moj_0	FBpp0238567_vir_5	FBpp0172512_moj_6	scaffold1.51_buz_5	FBpp0152871_gri_5
Family_122	2	2	4	4	3	FBpp0227308_vir_3	FBpp0165853_moj_3	FBpp0149892_gri_3	FBpp0165322_moj_0	scaffold38.69_buz_0	FBpp0230171_vir_0	FBpp0237234_vir_3	FBpp0172030_moj_3	scaffold8.106_buz_3	FBpp0151393_gri_3	FBpp0226321_vir_0	FBpp0148322_gri_0	FBpp0162762_moj_1
Family_123	4	4	2	2	5	FBpp0236868_vir_1	scaffold10:hit:99734_buz_1	FBpp0157764_gri_1	scaffold3:hit:57385_buz_1	FBpp0154126_gri_1	FBpp0155571_gri_1	FBpp0147840_gri_1	FBpp0234302_vir_1	FBpp0169332_moj_1	FBpp0155569_gri_1	FBpp0168606_moj_1	scaffold10:hit:99700_buz_1	scaffold10:hit:99733_buz_1
Family_124	0	0	4	3	6	FBpp0238309_vir_2	FBpp0238310_vir_2	FBpp0173891_moj_2	FBpp0157121_gri_4	FBpp0157119_gri_2	FBpp0153349_gri_2	FBpp0153350_gri_2	FBpp0239092_vir_2	FBpp0172198_moj_2	FBpp0173890_moj_2	FBpp0157122_gri_1	FBpp0156217_gri_1	FBpp0163731_moj_0
Family_125	3	3	3	4	3	FBpp0237673_vir_1	FBpp0238399_vir_1	scaffold5.139_buz_1	FBpp0172916_moj_1	FBpp0173107_moj_1	scaffold5.138_buz_1	FBpp0171909_moj_1	FBpp0237837_vir_1	scaffold2.322_buz_1	FBpp0152708_gri_1	FBpp0151257_gri_1	FBpp0148840_gri_1	FBpp0239095_vir_1
Family_126	10	8	1	3	1	FBpp0237483_vir_1	FBpp0237494_vir_1	FBpp0147671_gri_1	FBpp0171769_moj_1	scaffold3.260_buz_1	scaffold3.268_buz_2	scaffold3.269_buz_1	scaffold3.257_buz_1	scaffold3.258_buz_1	scaffold318.1_buz_2	scaffold3.272_buz_2	FBpp0231830_vir_1	scaffold3.271_buz_3
Family_127	4	4	3	3	3	FBpp0237418_vir_2	FBpp0159861_moj_1	scaffold1.699_buz_1	FBpp0145753_gri_2	FBpp0233800_vir_2	scaffold177.4_buz_2	FBpp0163546_moj_2	FBpp0148023_gri_2	scaffold1.1173_buz_2	FBpp0157509_gri_2	FBpp0159581_moj_2	FBpp0237000_vir_2	scaffold12.174_buz_2
Family_128	3	3	6	2	2	FBpp0232017_vir_1	FBpp0147102_gri_1	FBpp0166992_moj_1	FBpp0166993_moj_1	FBpp0173021_moj_1	FBpp0173022_moj_1	scaffold6.185_buz_1	FBpp0173019_moj_1	scaffold6.183_buz_1	FBpp0147164_gri_0	FBpp0228790_vir_0	FBpp0166672_moj_0	scaffold145.12_buz_0
Family_129	3	3	3	3	4	FBpp0235663_vir_1	FBpp0169214_moj_1	scaffold35.71_buz_1	FBpp0154232_gri_1	scaffold68.41_buz_2	FBpp0169439_moj_2	FBpp0169438_moj_2	FBpp0234588_vir_2	FBpp0154036_gri_2	scaffold68.42_buz_2	FBpp0154035_gri_2	FBpp0234589_vir_2	FBpp0156341_gri_1
Family_130	3	3	3	3	3	FBpp0228094_vir_3	FBpp0160699_moj_4	scaffold15.29_buz_4	FBpp0148861_gri_4	FBpp0226112_vir_4	FBpp0163046_moj_4	scaffold15.31_buz_4	FBpp0150446_gri_4	FBpp0226114_vir_4	scaffold15.28_buz_4	FBpp0163048_moj_4	FBpp0150447_gri_4
Family_131	2	2	3	3	4	FBpp0233930_vir_1	scaffold120.18_buz_1	FBpp0154213_gri_1	FBpp0157577_gri_0	FBpp0235647_vir_1	FBpp0169194_moj_1	FBpp0168786_moj_1	FBpp0155506_gri_1	FBpp0238338_vir_1	scaffold2.168_buz_1	FBpp0153374_gri_1	FBpp0173920_moj_1
Family_132	2	2	3	3	4	FBpp0230818_vir_3	FBpp0165339_moj_3	scaffold38.88_buz_6	FBpp0158565_gri_3	FBpp0165338_moj_3	scaffold38.87_buz_3	FBpp0230817_vir_3	FBpp0158564_gri_3	FBpp0165340_moj_3	FBpp0158566_gri_3	FBpp0230819_vir_4	FBpp0158567_gri_0
Family_133	1	1	3	4	4	FBpp0231169_vir_0	FBpp0233562_vir_0	scaffold54.9_buz_0	FBpp0165597_moj_0	FBpp0165596_moj_0	FBpp0158027_gri_0	FBpp0158026_gri_0	FBpp0228631_vir_0	FBpp0152573_gri_0	FBpp0238898_vir_0	FBpp0147844_gri_0	FBpp0174055_moj_0
Family_134	2	2	3	4	3	FBpp0233574_vir_0	FBpp0163971_moj_0	FBpp0146281_gri_0	scaffold92.17_buz_0	FBpp0171841_moj_0	FBpp0153325_gri_0	FBpp0238287_vir_0	FBpp0229528_vir_0	scaffold64.36_buz_0	FBpp0169159_moj_0	FBpp0155371_gri_0	FBpp0238283_vir_0
Family_135	3	3	3	3	3	FBpp0231184_vir_2	FBpp0163920_moj_2	FBpp0158778_gri_2	scaffold130.12_buz_8	FBpp0161345_moj_6	FBpp0227817_vir_5	FBpp0149094_gri_5	scaffold22.62_buz_6	FBpp0237341_vir_1	FBpp0150944_gri_1	FBpp0159786_moj_1	scaffold1.592_buz_1
Family_136	3	3	3	3	3	FBpp0238240_vir_3	scaffold6.84_buz_3	FBpp0238251_vir_2	FBpp0144317_gri_3	scaffold6.85_buz_3	FBpp0144318_gri_3	FBpp0172532_moj_3	FBpp0172543_moj_3	FBpp0144326_gri_4	FBpp0238314_vir_4	FBpp0172620_moj_4	scaffold6.96_buz_4
Family_137	4	4	4	2	2	FBpp0227931_vir_0	FBpp0169347_moj_0	scaffold65.26_buz_0	FBpp0227919_vir_0	FBpp0159052_gri_0	FBpp0159051_gri_0	FBpp0169336_moj_0	scaffold65.27_buz_0	FBpp0169324_moj_0	scaffold65.28_buz_0	FBpp0164839_moj_0	scaffold56.28_buz_0
Family_138	3	3	4	3	2	FBpp0237425_vir_6	FBpp0148029_gri_6	FBpp0159868_moj_6	scaffold1.709_buz_6	FBpp0159869_moj_7	FBpp0237426_vir_7	FBpp0159870_moj_7	FBpp0237428_vir_7	FBpp0159871_moj_7	scaffold1.711_buz_7	scaffold1.710_buz_7	FBpp0148030_gri_11
Family_139	3	3	3	3	3	FBpp0228004_vir_2	scaffold15.86_buz_2	FBpp0163002_moj_3	FBpp0148581_gri_2	FBpp0228003_vir_3	FBpp0163001_moj_2	FBpp0226186_vir_3	FBpp0148580_gri_3	scaffold15.88_buz_3	FBpp0160731_moj_3	scaffold15.87_buz_3	FBpp0150803_gri_2
Family_140	3	3	3	5	1	FBpp0231516_vir_1	FBpp0173129_moj_1	FBpp0238421_vir_1	scaffold5.112_buz_2	FBpp0237891_vir_2	FBpp0152136_gri_2	FBpp0159401_moj_2	scaffold2.516_buz_2	scaffold2.514_buz_2	FBpp0237889_vir_2	FBpp0237890_vir_2	FBpp0159402_moj_3
Family_141	3	3	3	3	3	FBpp0233840_vir_1	scaffold62_1.9_buz_1	FBpp0146811_gri_1	FBpp0145723_gri_2	FBpp0163826_moj_1	scaffold62_1.10_buz_2	FBpp0165171_moj_2	FBpp0233263_vir_2	FBpp0233145_vir_2	FBpp0165218_moj_2	FBpp0146705_gri_2	scaffold53.25_buz_2
Family_142	3	3	3	3	3	FBpp0236544_vir_6	FBpp0168567_moj_6	scaffold82.11_buz_6	FBpp0155808_gri_6	FBpp0168618_moj_5	scaffold10.109_buz_5	FBpp0236880_vir_5	FBpp0236881_vir_4	scaffold10.108_buz_4	FBpp0154138_gri_4	FBpp0168619_moj_4	FBpp0158869_gri_4
Family_143	3	3	3	3	3	FBpp0237147_vir_5	FBpp0156207_gri_5	scaffold1.1030_buz_5	FBpp0172187_moj_5	scaffold1.1031_buz_4	FBpp0237148_vir_4	FBpp0156208_gri_4	FBpp0156205_gri_5	FBpp0172188_moj_4	FBpp0237145_vir_5	scaffold1.942_buz_5	FBpp0172324_moj_5
Family_144	3	3	3	3	3	FBpp0231232_vir_1	FBpp0145292_gri_1	scaffold3.141_buz_1	FBpp0167306_moj_1	scaffold3.140_buz_3	FBpp0167305_moj_3	FBpp0145291_gri_3	FBpp0231221_vir_3	FBpp0225486_vir_3	FBpp0170454_moj_3	scaffold3.143_buz_3	FBpp0144256_gri_3
Family_145	2	2	4	3	3	FBpp0232538_vir_4	FBpp0147767_gri_4	FBpp0166834_moj_4	FBpp0168844_moj_9	FBpp0229412_vir_9	FBpp0168845_moj_9	FBpp0155827_gri_9	scaffold46.63_buz_6	scaffold1.811_buz_7	FBpp0238798_vir_6	FBpp0173591_moj_7	FBpp0154048_gri_7
Family_146	3	3	3	3	3	FBpp0225604_vir_2	FBpp0156250_gri_1	scaffold5:hit:70748_buz_1	FBpp0173198_moj_2	FBpp0228694_vir_1	FBpp0173635_moj_0	scaffold1.280_buz_0	FBpp0147950_gri_0	FBpp0230849_vir_3	scaffold54.31_buz_3	FBpp0165371_moj_3	FBpp0158729_gri_3
Family_147	3	3	3	3	3	FBpp0225013_vir_5	FBpp0172967_moj_5	FBpp0151977_gri_5	scaffold5.210_buz_4	FBpp0161333_moj_2	FBpp0227807_vir_2	scaffold22.81_buz_2	FBpp0149083_gri_2	FBpp0158381_gri_3	FBpp0164556_moj_3	scaffold42.54_buz_3	FBpp0231272_vir_3
Family_148	3	3	3	3	3	FBpp0226885_vir_6	FBpp0165941_moj_6	scaffold_1_1.40_buz_6	FBpp0149112_gri_6	FBpp0227337_vir_2	FBpp0165885_moj_2	FBpp0227334_vir_2	FBpp0150143_gri_2	scaffold_1_1.47_buz_2	FBpp0165882_moj_2	scaffold_1_1.42_buz_2	FBpp0150146_gri_2
Family_149	3	3	3	3	3	FBpp0236253_vir_0	scaffold41.10_buz_0	FBpp0154446_gri_0	FBpp0168026_moj_0	FBpp0155261_gri_0	FBpp0155260_gri_0	scaffold41.8_buz_0	FBpp0169987_moj_0	FBpp0234922_vir_0	scaffold41.9_buz_0	FBpp0236252_vir_0	FBpp0168025_moj_0
Family_150	3	3	3	3	3	scaffold_1_2.229_buz_7	FBpp0238532_vir_4	FBpp0152437_gri_5	scaffold_1_2.227_buz_4	FBpp0171284_moj_4	FBpp0152439_gri_8	FBpp0171287_moj_8	scaffold_1_2.228_buz_6	FBpp0171285_moj_6	FBpp0238534_vir_6	FBpp0238535_vir_9	FBpp0152438_gri_6
Family_151	3	3	3	3	3	FBpp0224651_vir_3	FBpp0153177_gri_3	FBpp0172697_moj_3	scaffold2.109_buz_3	FBpp0224652_vir_3	scaffold2.111_buz_3	FBpp0153181_gri_3	FBpp0172698_moj_3	FBpp0224653_vir_3	FBpp0172699_moj_3	FBpp0153182_gri_3	scaffold2.112_buz_3
Family_152	3	3	3	3	3	FBpp0229751_vir_0	scaffold51.31_buz_0	FBpp0166736_moj_0	FBpp0229761_vir_0	FBpp0144907_gri_0	scaffold51.32_buz_0	FBpp0144906_gri_0	FBpp0229740_vir_0	FBpp0166737_moj_0	FBpp0166735_moj_0	FBpp0144908_gri_1	scaffold51.30_buz_0
Family_153	3	3	3	3	3	FBpp0226692_vir_0	FBpp0161604_moj_0	FBpp0150026_gri_0	scaffold31.145_buz_0	FBpp0161602_moj_0	FBpp0226691_vir_0	FBpp0150025_gri_0	scaffold31.146_buz_0	FBpp0226854_vir_1	FBpp0165918_moj_1	scaffold_1_1.14_buz_1	FBpp0150352_gri_1
Family_154	3	3	3	3	3	FBpp0237300_vir_3	scaffold1.777_buz_3	FBpp0172441_moj_3	FBpp0152986_gri_3	FBpp0224600_vir_5	scaffold1.1379_buz_5	FBpp0157218_gri_5	FBpp0159545_moj_5	FBpp0148399_gri_5	FBpp0228962_vir_5	scaffold1.1025_buz_5	FBpp0172185_moj_5
Family_155	3	3	3	3	3	FBpp0230603_vir_5	FBpp0166363_moj_4	FBpp0145606_gri_4	scaffold134.2_buz_4	FBpp0143991_gri_4	FBpp0230656_vir_4	FBpp0163486_moj_4	FBpp0166362_moj_4	FBpp0230601_vir_4	scaffold34.4_buz_3	FBpp0145604_gri_5	scaffold134.1_buz_4
Family_156	3	3	3	3	3	FBpp0230285_vir_1	scaffold28.84_buz_1	FBpp0170904_moj_1	FBpp0158546_gri_1	scaffold28.83_buz_2	FBpp0146113_gri_2	FBpp0164956_moj_1	FBpp0230286_vir_3	scaffold36_1.7_buz_1	FBpp0233017_vir_2	FBpp0158547_gri_3	FBpp0170905_moj_3
Family_157	3	3	3	3	3	FBpp0230953_vir_1	scaffold71.3_buz_1	FBpp0170812_moj_1	FBpp0158343_gri_1	scaffold61.9_buz_1	FBpp0158084_gri_1	FBpp0165024_moj_1	FBpp0233078_vir_1	FBpp0235144_vir_0	FBpp0151247_gri_0	FBpp0168120_moj_0	scaffold105.4_buz_0
Family_158	3	3	3	3	3	FBpp0235929_vir_12	scaffold7.71_buz_12	FBpp0167644_moj_12	FBpp0156845_gri_12	FBpp0231867_vir_14	FBpp0163009_moj_14	scaffold18_1.80_buz_15	FBpp0225082_vir_13	scaffold1.419_buz_13	FBpp0158932_gri_22	FBpp0150712_gri_13	FBpp0159665_moj_13
Family_159	4	4	4	2	2	FBpp0226039_vir_11	FBpp0163161_moj_10	FBpp0150587_gri_11	FBpp0160584_moj_11	FBpp0226058_vir_11	scaffold37.1_buz_9	FBpp0163144_moj_10	scaffold37.33_buz_10	FBpp0150604_gri_11	scaffold37.51_buz_10	scaffold37.34_buz_8	FBpp0160602_moj_11
Family_160	3	3	3	3	3	FBpp0238549_vir_5	FBpp0172491_moj_5	FBpp0152852_gri_5	scaffold1.31_buz_10	FBpp0150570_gri_3	FBpp0160567_moj_3	FBpp0226021_vir_3	scaffold37.11_buz_3	FBpp0144104_gri_6	FBpp0238423_vir_6	scaffold27.60_buz_6	FBpp0164081_moj_6
Family_161	3	3	3	3	3	FBpp0233945_vir_1	scaffold241.1_buz_1	FBpp0164084_moj_1	FBpp0146419_gri_1	FBpp0154179_gri_1	FBpp0168658_moj_1	FBpp0235611_vir_1	scaffold10.65_buz_1	FBpp0164830_moj_1	FBpp0145897_gri_1	FBpp0229635_vir_1	scaffold56.38_buz_1
Family_162	3	3	3	3	3	FBpp0236197_vir_7	scaffold41.95_buz_7	FBpp0155065_gri_7	FBpp0167974_moj_7	FBpp0232409_vir_3	FBpp0147387_gri_3	scaffold7.128_buz_1	FBpp0170403_moj_2	FBpp0235459_vir_1	scaffold9_2.22_buz_3	FBpp0166450_moj_3	FBpp0156581_gri_1
Family_163	2	2	3	3	4	FBpp0230386_vir_0	FBpp0158843_gri_0	scaffold45.59_buz_0	FBpp0160330_moj_0	FBpp0166922_moj_0	FBpp0173726_moj_0	FBpp0230730_vir_0	FBpp0225858_vir_0	scaffold501.1_buz_0	FBpp0145195_gri_0	FBpp0144359_gri_0	FBpp0151443_gri_0
Family_164	3	3	3	3	3	FBpp0228927_vir_6	FBpp0148205_gri_6	FBpp0159613_moj_6	scaffold1.341_buz_5	FBpp0168962_moj_5	scaffold25.5_buz_8	FBpp0228928_vir_5	FBpp0155218_gri_5	scaffold1.342_buz_5	FBpp0159614_moj_5	FBpp0148206_gri_5	FBpp0232476_vir_6
Family_165	0	0	5	0	0	FBpp0163200_moj_0	FBpp0170612_moj_0	FBpp0163380_moj_1	FBpp0171060_moj_2	FBpp0163598_moj_2
Family_166	1	1	11	0	0	FBpp0170603_moj_0	FBpp0160481_moj_1	FBpp0163408_moj_1	FBpp0170625_moj_1	FBpp0171121_moj_1	FBpp0171119_moj_0	FBpp0163165_moj_1	FBpp0163452_moj_1	scaffold2.160_buz_1	FBpp0167536_moj_0	FBpp0164135_moj_0	FBpp0167037_moj_0
Family_167	0	0	0	0	3	FBpp0158894_gri_0	FBpp0157475_gri_0	FBpp0158916_gri_0
Family_168	3	3	2	3	3	FBpp0228301_vir_1	FBpp0148880_gri_0	scaffold16.38_buz_1	FBpp0150066_gri_1	FBpp0226499_vir_1	FBpp0162529_moj_1	scaffold11.58_buz_1	FBpp0161227_moj_1	scaffold11.57_buz_1	FBpp0227698_vir_1	FBpp0149205_gri_1
Family_169	2	2	2	2	5	FBpp0237302_vir_2	FBpp0152988_gri_2	FBpp0152989_gri_2	FBpp0172443_moj_2	scaffold1.774_buz_2	scaffold8.25_buz_4	FBpp0228983_vir_4	FBpp0156340_gri_4	FBpp0158470_gri_4	FBpp0152787_gri_4	FBpp0173957_moj_3
Family_170	2	2	3	4	2	FBpp0237715_vir_1	scaffold5.218_buz_1	scaffold6.262_buz_1	FBpp0172976_moj_1	FBpp0173530_moj_1	FBpp0235991_vir_1	FBpp0235957_vir_1	FBpp0173499_moj_1	FBpp0144337_gri_1	FBpp0144340_gri_1	FBpp0238360_vir_1
Family_171	2	2	3	3	3	FBpp0225879_vir_2	FBpp0161447_moj_2	FBpp0150932_gri_2	scaffold16.93_buz_5	FBpp0150934_gri_6	FBpp0225881_vir_5	FBpp0161449_moj_5	FBpp0173254_moj_6	FBpp0152365_gri_6	scaffold1.1311_buz_6	FBpp0238084_vir_6
Family_172	1	1	1	0	0	scaffold127.8_buz_1	FBpp0167951_moj_1
Family_173	2	2	2	3	4	FBpp0229901_vir_0	scaffold21.37_buz_0	FBpp0161797_moj_0	FBpp0149704_gri_0	FBpp0146441_gri_0	FBpp0158897_gri_0	FBpp0149599_gri_0	scaffold21.34_buz_0	FBpp0229931_vir_0	FBpp0229898_vir_0	FBpp0161962_moj_0
Family_174	2	2	3	3	3	FBpp0238934_vir_2	FBpp0174090_moj_1	FBpp0148155_gri_1	FBpp0170927_moj_3	FBpp0229989_vir_2	FBpp0158056_gri_2	scaffold28.50_buz_2	scaffold1.470_buz_1	FBpp0238487_vir_1	FBpp0153598_gri_1	FBpp0171494_moj_1
Family_175	2	2	3	3	3	FBpp0236346_vir_2	FBpp0168110_moj_2	scaffold125.1_buz_2	FBpp0236219_vir_2	scaffold41.57_buz_2	FBpp0167992_moj_2	FBpp0153964_gri_2	FBpp0155694_gri_2	FBpp0236626_vir_2	FBpp0155693_gri_2	FBpp0168548_moj_2
Family_176	3	3	3	3	2	FBpp0230460_vir_3	FBpp0161741_moj_4	scaffold23.62_buz_2	FBpp0228916_vir_4	FBpp0172401_moj_4	scaffold1.329_buz_4	FBpp0148195_gri_4	FBpp0156486_gri_3	FBpp0161586_moj_3	FBpp0226679_vir_3	scaffold31.170_buz_3
Family_177	2	2	3	3	3	FBpp0237018_vir_0	FBpp0173751_moj_1	scaffold1.1141_buz_1	FBpp0153583_gri_1	FBpp0237017_vir_1	FBpp0153582_gri_1	FBpp0173752_moj_0	scaffold1.1142_buz_1	FBpp0237019_vir_0	FBpp0153584_gri_0	FBpp0173750_moj_1
Family_178	3	3	3	3	2	FBpp0238414_vir_2	FBpp0238413_vir_2	FBpp0238392_vir_2	FBpp0173290_moj_2	FBpp0173279_moj_2	scaffold6.234_buz_2	FBpp0145265_gri_2	FBpp0145266_gri_2	scaffold6.236_buz_3	scaffold6.235_buz_2	FBpp0166954_moj_3
Family_179	1	1	4	4	2	FBpp0236486_vir_1	FBpp0169561_moj_1	FBpp0169562_moj_1	FBpp0236485_vir_1	FBpp0169560_moj_0	FBpp0236487_vir_1	FBpp0153709_gri_1	FBpp0169564_moj_1	scaffold12.131_buz_2	FBpp0236488_vir_1	FBpp0153710_gri_2
Family_180	2	2	2	3	4	FBpp0235908_vir_2	FBpp0156826_gri_2	FBpp0227505_vir_1	FBpp0162163_moj_1	scaffold31.127_buz_1	FBpp0149247_gri_1	FBpp0151908_gri_2	FBpp0227504_vir_2	scaffold31.126_buz_2	FBpp0162162_moj_2	FBpp0149246_gri_2
Family_181	2	2	3	3	3	FBpp0226753_vir_11	FBpp0160460_moj_11	FBpp0144603_gri_11	FBpp0144605_gri_9	FBpp0226773_vir_10	FBpp0160464_moj_11	FBpp0232291_vir_5	FBpp0146910_gri_3	FBpp0161548_moj_3	scaffold73.1_buz_9	scaffold118.12_buz_2
Family_182	3	3	3	3	2	FBpp0226404_vir_1	FBpp0162429_moj_1	scaffold22.102_buz_1	FBpp0226405_vir_1	FBpp0226402_vir_1	scaffold22.101_buz_1	FBpp0150180_gri_1	scaffold22.104_buz_1	FBpp0162430_moj_1	FBpp0150181_gri_1	FBpp0162428_moj_1
Family_183	3	3	3	2	3	scaffold12.91_buz_1	FBpp0169516_moj_1	FBpp0153668_gri_1	FBpp0236443_vir_1	FBpp0153667_gri_1	FBpp0169515_moj_1	scaffold12.90_buz_1	FBpp0169517_moj_1	FBpp0236444_vir_1	scaffold12.92_buz_2	FBpp0153669_gri_2
Family_184	3	3	3	3	2	FBpp0230513_vir_0	FBpp0162014_moj_0	scaffold23.61_buz_0	FBpp0149646_gri_0	FBpp0164311_moj_4	FBpp0151666_gri_4	scaffold67.9_buz_4	FBpp0233318_vir_4	FBpp0166930_moj_1	scaffold6.282_buz_1	FBpp0225912_vir_0
Family_185	2	2	3	3	3	FBpp0238292_vir_1	scaffold2.420_buz_1	FBpp0171847_moj_1	FBpp0152078_gri_1	FBpp0171844_moj_1	FBpp0238290_vir_1	FBpp0153328_gri_1	FBpp0238291_vir_1	FBpp0171845_moj_1	FBpp0153329_gri_1	scaffold2.425_buz_3
Family_186	2	2	3	3	3	FBpp0236115_vir_0	FBpp0154988_gri_0	scaffold112.6_buz_0	FBpp0167899_moj_0	FBpp0230429_vir_3	FBpp0158718_gri_3	FBpp0170756_moj_3	FBpp0158137_gri_3	scaffold39.64_buz_2	FBpp0229681_vir_3	FBpp0160155_moj_2
Family_187	3	3	4	3	1	FBpp0232835_vir_0	FBpp0229729_vir_0	FBpp0144905_gri_0	FBpp0166734_moj_0	FBpp0229718_vir_0	scaffold51.29_buz_0	FBpp0166741_moj_0	FBpp0160588_moj_0	scaffold131.11_buz_0	FBpp0166781_moj_0	scaffold51.33_buz_2
Family_188	3	3	3	3	2	FBpp0231388_vir_3	FBpp0145310_gri_3	FBpp0163756_moj_3	scaffold34.88_buz_2	FBpp0226366_vir_0	scaffold22.37_buz_0	FBpp0162391_moj_0	FBpp0148917_gri_0	scaffold79.4_buz_0	FBpp0164416_moj_0	FBpp0229222_vir_0
Family_189	2	2	4	2	3	FBpp0235624_vir_3	FBpp0168673_moj_3	FBpp0154191_gri_3	scaffold10.44_buz_2	FBpp0147762_gri_2	FBpp0229833_vir_2	FBpp0167492_moj_2	FBpp0171695_moj_0	FBpp0151150_gri_5	FBpp0159808_moj_5	scaffold1.629_buz_5
Family_190	2	2	3	4	2	FBpp0225173_vir_2	FBpp0235783_vir_2	FBpp0156624_gri_2	FBpp0235782_vir_2	FBpp0156623_gri_2	scaffold17.87_buz_2	FBpp0167721_moj_2	FBpp0167720_moj_2	scaffold17.88_buz_2	FBpp0235781_vir_2	FBpp0167719_moj_2
Family_191	3	3	3	3	2	FBpp0230523_vir_5	FBpp0161982_moj_5	FBpp0149616_gri_5	scaffold23.103_buz_5	FBpp0162285_moj_3	scaffold16.137_buz_3	FBpp0228233_vir_3	scaffold68.25_buz_0	FBpp0169449_moj_0	FBpp0234599_vir_0	FBpp0154045_gri_0
Family_192	1	1	3	3	4	FBpp0224953_vir_2	FBpp0173406_moj_2	FBpp0152585_gri_2	FBpp0152584_gri_2	FBpp0224952_vir_2	FBpp0173405_moj_2	FBpp0152583_gri_2	FBpp0224954_vir_3	FBpp0173407_moj_3	scaffold1.972_buz_3	FBpp0152586_gri_3
Family_193	3	3	2	2	4	FBpp0234069_vir_4	scaffold3.20_buz_4	FBpp0144404_gri_4	FBpp0167233_moj_2	FBpp0157148_gri_4	FBpp0166981_moj_7	FBpp0147093_gri_6	scaffold6.194_buz_6	FBpp0232005_vir_6	FBpp0147092_gri_2	scaffold6.195_buz_3
Family_194	2	2	5	2	2	FBpp0171802_moj_1	FBpp0147017_gri_1	scaffold3.262_buz_2	FBpp0237576_vir_1	FBpp0147016_gri_1	FBpp0171824_moj_1	scaffold3.263_buz_1	FBpp0237587_vir_1	FBpp0171791_moj_1	FBpp0171813_moj_1	FBpp0167121_moj_1
Family_195	3	3	3	3	2	FBpp0237451_vir_1	FBpp0171448_moj_1	scaffold1:hit:27913_buz_1	FBpp0238612_vir_1	FBpp0148061_gri_1	FBpp0237457_vir_1	scaffold1:hit:27779_buz_1	FBpp0171452_moj_1	FBpp0159757_moj_1	FBpp0148075_gri_0	scaffold1:hit:27847_buz_1
Family_196	2	2	2	2	5	FBpp0232328_vir_2	FBpp0144957_gri_2	FBpp0166785_moj_2	scaffold44_1.29_buz_2	FBpp0169415_moj_3	FBpp0154009_gri_3	FBpp0154010_gri_3	FBpp0155158_gri_3	FBpp0234564_vir_3	scaffold69.6_buz_3	FBpp0156383_gri_4
Family_197	2	2	2	2	5	FBpp0237758_vir_3	FBpp0152073_gri_3	FBpp0159337_moj_3	scaffold2.423_buz_3	FBpp0152075_gri_4	scaffold2.422_buz_1	FBpp0237757_vir_1	FBpp0159336_moj_2	FBpp0152071_gri_1	FBpp0152072_gri_1	FBpp0152074_gri_0
Family_198	3	3	3	2	3	FBpp0238140_vir_2	scaffold2.244_buz_2	FBpp0172160_moj_2	FBpp0153450_gri_2	FBpp0153451_gri_2	FBpp0238141_vir_2	scaffold2.245_buz_2	FBpp0172161_moj_2	scaffold2.246_buz_2	FBpp0172163_moj_2	FBpp0153452_gri_2
Family_199	2	2	3	3	3	FBpp0238773_vir_1	FBpp0145420_gri_1	FBpp0166227_moj_1	scaffold33.138_buz_3	FBpp0238784_vir_1	FBpp0166228_moj_1	scaffold33.139_buz_1	FBpp0145421_gri_1	FBpp0238762_vir_2	FBpp0145419_gri_2	FBpp0166226_moj_2
Family_200	2	2	3	3	3	FBpp0236774_vir_2	FBpp0155127_gri_2	FBpp0155125_gri_1	FBpp0169723_moj_2	FBpp0169721_moj_1	FBpp0169722_moj_1	FBpp0236772_vir_1	FBpp0155126_gri_1	scaffold20_1.11_buz_1	scaffold20_1.10_buz_2	FBpp0236773_vir_1
Family_201	0	0	0	0	11	FBpp0153568_gri_0	FBpp0156479_gri_0	FBpp0157719_gri_0	FBpp0157347_gri_0	FBpp0157794_gri_0	FBpp0153579_gri_0	FBpp0157789_gri_0	FBpp0156481_gri_1	FBpp0158429_gri_0	FBpp0144421_gri_0	FBpp0158890_gri_0
Family_202	2	2	2	2	4	FBpp0235542_vir_1	FBpp0166975_moj_1	scaffold6:hit:80667_buz_1	FBpp0166976_moj_1	FBpp0232003_vir_1	FBpp0159174_gri_1	FBpp0156387_gri_1	FBpp0147087_gri_1	FBpp0147090_gri_2	scaffold_1_2:hit:66924_buz_0
Family_203	4	4	2	1	1	FBpp0144688_gri_1	FBpp0232785_vir_1	FBpp0159342_moj_0	scaffold335.1_buz_0	FBpp0159332_moj_1	scaffold118.4_buz_2	scaffold55.12_buz_2	scaffold628.1_buz_0
Family_204	1	1	3	3	3	FBpp0235200_vir_5	scaffold59.26_buz_5	FBpp0169816_moj_5	FBpp0156710_gri_5	FBpp0235202_vir_5	FBpp0169818_moj_5	FBpp0156712_gri_5	FBpp0169817_moj_5	FBpp0156711_gri_5	FBpp0235201_vir_5
Family_205	1	1	3	3	3	FBpp0231786_vir_1	FBpp0167087_moj_1	FBpp0156077_gri_1	FBpp0145065_gri_1	scaffold27.43_buz_2	FBpp0166267_moj_2	FBpp0231717_vir_2	FBpp0145465_gri_2	FBpp0231784_vir_1	FBpp0167084_moj_1
Family_206	3	3	2	3	2	FBpp0233312_vir_0	scaffold67.21_buz_0	FBpp0158427_gri_0	FBpp0233674_vir_0	scaffold161.4_buz_0	FBpp0164717_moj_0	FBpp0233125_vir_1	FBpp0165098_moj_1	scaffold97.21_buz_1	FBpp0146293_gri_1
Family_207	2	2	3	2	3	FBpp0236138_vir_1	FBpp0236137_vir_1	scaffold111.19_buz_1	FBpp0167918_moj_1	FBpp0155006_gri_1	FBpp0155002_gri_1	FBpp0167919_moj_1	FBpp0155007_gri_1	scaffold111.18_buz_1	FBpp0167920_moj_2
Family_208	1	1	1	1	7	FBpp0236457_vir_2	FBpp0169531_moj_2	FBpp0153682_gri_2	FBpp0157574_gri_2	FBpp0153680_gri_2	scaffold12.100_buz_1	FBpp0158389_gri_2	FBpp0159176_gri_1	FBpp0157208_gri_1	FBpp0157756_gri_0
Family_209	3	3	3	3	1	FBpp0227994_vir_1	FBpp0162990_moj_1	scaffold80.32_buz_1	FBpp0149027_gri_1	FBpp0231428_vir_0	FBpp0238250_vir_0	FBpp0165610_moj_0	FBpp0159314_moj_0	scaffold2:hit:47085_buz_0	scaffold54.33_buz_0
Family_210	3	3	3	2	2	FBpp0227363_vir_3	FBpp0148948_gri_3	FBpp0160893_moj_3	scaffold70.53_buz_3	FBpp0162150_moj_2	scaffold31.112_buz_2	scaffold70.52_buz_2	FBpp0227362_vir_2	FBpp0160892_moj_2	FBpp0148947_gri_2
Family_211	2	2	0	1	6	FBpp0238002_vir_4	scaffold5.6_buz_4	FBpp0151920_gri_4	FBpp0151919_gri_3	FBpp0156174_gri_3	FBpp0151922_gri_3	FBpp0151923_gri_2	FBpp0151918_gri_4	scaffold5.7_buz_4
Family_212	2	2	4	2	2	FBpp0227048_vir_1	FBpp0227196_vir_1	FBpp0161876_moj_1	FBpp0166099_moj_1	FBpp0165743_moj_1	FBpp0161870_moj_1	scaffold_2_1.173_buz_1	scaffold_2_1.174_buz_1	FBpp0149783_gri_1	FBpp0149512_gri_1
Family_213	2	2	3	2	3	FBpp0224917_vir_12	FBpp0171530_moj_11	FBpp0147875_gri_11	FBpp0158796_gri_0	FBpp0164371_moj_0	FBpp0158795_gri_0	FBpp0233760_vir_0	scaffold86.4_buz_2	FBpp0164370_moj_1	scaffold86.3_buz_1
Family_214	2	2	3	3	2	FBpp0232288_vir_2	FBpp0146907_gri_1	FBpp0166891_moj_1	FBpp0232287_vir_1	scaffold118.15_buz_1	FBpp0166892_moj_1	FBpp0159278_moj_2	FBpp0232780_vir_1	scaffold118.13_buz_1	FBpp0146908_gri_1
Family_215	1	1	3	3	3	FBpp0232588_vir_10	FBpp0145042_gri_10	FBpp0161975_moj_10	FBpp0232981_vir_12	FBpp0160138_moj_13	FBpp0229111_vir_13	FBpp0167417_moj_13	FBpp0146962_gri_13	FBpp0146099_gri_13	scaffold95.7_buz_7
Family_216	2	2	2	2	4	FBpp0234997_vir_1	FBpp0166186_moj_0	FBpp0154668_gri_2	scaffold142.16_buz_3	FBpp0154669_gri_2	FBpp0228049_vir_1	FBpp0148828_gri_1	scaffold32.23_buz_1	FBpp0160653_moj_2	FBpp0154667_gri_2
Family_217	1	1	1	1	7	FBpp0233259_vir_5	FBpp0164457_moj_5	FBpp0146701_gri_5	scaffold42.48_buz_4	FBpp0148017_gri_0	FBpp0157499_gri_0	FBpp0148015_gri_0	FBpp0148115_gri_0	FBpp0157502_gri_0	FBpp0148019_gri_0
Family_218	3	3	3	2	2	FBpp0237927_vir_2	FBpp0172767_moj_2	scaffold1.1272_buz_2	FBpp0157432_gri_2	FBpp0235173_vir_2	scaffold6.129_buz_2	FBpp0147494_gri_2	FBpp0172777_moj_2	scaffold6.128_buz_2	FBpp0172766_moj_2
Family_219	2	2	2	2	4	FBpp0225807_vir_1	FBpp0151017_gri_1	FBpp0157106_gri_1	scaffold506.1_buz_1	FBpp0160931_moj_1	scaffold49.19_buz_4	FBpp0151018_gri_2	FBpp0160932_moj_2	FBpp0157107_gri_2	FBpp0225808_vir_2
Family_220	2	2	3	3	2	FBpp0236338_vir_1	FBpp0168103_moj_1	scaffold125.12_buz_1	FBpp0154366_gri_1	FBpp0170338_moj_1	FBpp0156956_gri_1	scaffold17.60_buz_1	FBpp0235384_vir_1	FBpp0230984_vir_0	FBpp0160109_moj_0
Family_221	3	3	2	4	1	scaffold52.3_buz_2	FBpp0225443_vir_1	FBpp0225445_vir_1	scaffold52.4_buz_1	FBpp0156737_gri_3	FBpp0159440_moj_1	FBpp0159442_moj_1	scaffold52.5_buz_1	FBpp0225444_vir_1	FBpp0225446_vir_1
Family_222	2	2	3	3	2	FBpp0233774_vir_2	FBpp0235143_vir_2	FBpp0168119_moj_2	FBpp0167474_moj_2	scaffold105.11_buz_2	FBpp0154798_gri_2	FBpp0160427_moj_2	FBpp0232921_vir_2	FBpp0146463_gri_2	scaffold1:hit:26003_buz_1
Family_223	0	0	2	2	6	FBpp0237032_vir_3	FBpp0153595_gri_2	FBpp0157629_gri_2	FBpp0237030_vir_2	FBpp0173764_moj_2	FBpp0173763_moj_2	FBpp0157641_gri_2	FBpp0153600_gri_0	FBpp0153596_gri_2	FBpp0157638_gri_4
Family_224	2	2	2	2	4	FBpp0225939_vir_1	scaffold11.199_buz_1	FBpp0162614_moj_1	FBpp0148456_gri_1	FBpp0166013_moj_2	FBpp0231612_vir_2	scaffold33.60_buz_2	FBpp0144463_gri_2	FBpp0144165_gri_1	FBpp0144464_gri_2
Family_225	2	2	2	3	3	FBpp0235590_vir_1	scaffold10.67_buz_1	FBpp0157658_gri_1	FBpp0155534_gri_1	FBpp0234989_vir_1	FBpp0234988_vir_1	FBpp0154658_gri_1	scaffold142.5_buz_1	FBpp0170054_moj_1	FBpp0169299_moj_1
Family_226	2	2	2	2	4	FBpp0237452_vir_0	scaffold1.552_buz_0	FBpp0171449_moj_0	FBpp0148056_gri_0	FBpp0230127_vir_0	scaffold38.10_buz_0	FBpp0165282_moj_0	FBpp0155465_gri_0	FBpp0151530_gri_1	FBpp0151532_gri_1
Family_227	2	2	2	3	3	FBpp0239131_vir_8	scaffold5.46_buz_8	FBpp0172855_moj_8	FBpp0149789_gri_8	FBpp0236028_vir_9	scaffold105.12_buz_9	FBpp0169861_moj_9	FBpp0154796_gri_9	FBpp0236029_vir_8	FBpp0154797_gri_7
Family_228	8	8	2	0	0	FBpp0173460_moj_0	scaffold1.138_buz_0	scaffold1.136_buz_0	scaffold1.137_buz_0	scaffold1.140_buz_0	scaffold1:hit:25231_buz_0	FBpp0173459_moj_0	scaffold1:hit:25225_buz_0	scaffold1.135_buz_0	scaffold1.139_buz_0
Family_229	0	0	5	0	0	FBpp0163361_moj_1	FBpp0170620_moj_1	FBpp0160498_moj_1	FBpp0163762_moj_0	FBpp0163752_moj_1
Family_230	0	0	0	0	6	FBpp0159191_gri_1	FBpp0156182_gri_0	FBpp0159148_gri_0	FBpp0157599_gri_0	FBpp0151900_gri_0	FBpp0156360_gri_0
Family_231	2	2	3	3	1	FBpp0237635_vir_5	FBpp0229816_vir_5	FBpp0172151_moj_5	FBpp0148410_gri_5	FBpp0237636_vir_5	scaffold2.235_buz_5	scaffold2.234_buz_6	FBpp0172153_moj_5	FBpp0172155_moj_6
Family_232	2	2	2	2	3	FBpp0229354_vir_3	FBpp0166689_moj_3	FBpp0147187_gri_3	scaffold44_2.40_buz_3	FBpp0166688_moj_3	scaffold44_2.41_buz_3	FBpp0228942_vir_3	FBpp0147186_gri_3	FBpp0147185_gri_3
Family_233	2	2	2	2	3	FBpp0229930_vir_0	FBpp0161960_moj_0	scaffold21:hit:142325_buz_0	FBpp0158019_gri_0	FBpp0149598_gri_0	FBpp0229120_vir_3	scaffold58.33_buz_3	FBpp0164264_moj_3	FBpp0146557_gri_3
Family_234	1	1	4	2	2	scaffold59.22_buz_3	FBpp0169811_moj_3	FBpp0235196_vir_2	FBpp0159556_moj_0	FBpp0224610_vir_0	FBpp0157311_gri_0	FBpp0159557_moj_0	FBpp0156706_gri_3	FBpp0164211_moj_1
Family_235	1	1	3	3	2	FBpp0226010_vir_8	FBpp0160554_moj_8	FBpp0156669_gri_7	FBpp0156671_gri_7	FBpp0235828_vir_7	FBpp0167759_moj_7	scaffold17.7_buz_16	FBpp0235827_vir_12	FBpp0167758_moj_7
Family_236	2	2	2	2	3	FBpp0225892_vir_2	FBpp0161460_moj_2	scaffold16.111_buz_2	FBpp0148491_gri_2	FBpp0228820_vir_2	FBpp0159152_gri_2	FBpp0152502_gri_2	scaffold_1_2.60_buz_2	FBpp0160022_moj_2
Family_237	2	2	2	2	3	FBpp0229728_vir_0	FBpp0144837_gri_0	FBpp0158633_gri_0	scaffold36_1.16_buz_0	FBpp0164099_moj_0	FBpp0155662_gri_2	FBpp0236597_vir_2	FBpp0168520_moj_2	scaffold68.32_buz_2
Family_238	2	2	2	2	3	FBpp0235809_vir_1	FBpp0167743_moj_1	FBpp0156650_gri_1	scaffold17.38_buz_1	FBpp0167415_moj_1	FBpp0229109_vir_1	scaffold65.17_buz_3	FBpp0146960_gri_1	FBpp0157350_gri_1
Family_239	2	2	2	2	3	FBpp0226942_vir_5	FBpp0144619_gri_5	FBpp0160512_moj_5	scaffold73.24_buz_5	FBpp0172769_moj_3	FBpp0237948_vir_3	FBpp0157451_gri_3	scaffold1.1281_buz_3	FBpp0159169_gri_4
Family_240	2	2	2	2	3	FBpp0236392_vir_2	scaffold14.144_buz_3	FBpp0170268_moj_2	FBpp0154413_gri_2	FBpp0145661_gri_2	FBpp0225721_vir_1	FBpp0148546_gri_1	FBpp0160841_moj_1	scaffold19.118_buz_1
Family_241	2	2	2	3	2	FBpp0232107_vir_1	FBpp0145520_gri_1	FBpp0167135_moj_1	scaffold48.27_buz_1	FBpp0168160_moj_1	FBpp0229334_vir_0	FBpp0235734_vir_1	FBpp0157027_gri_2	scaffold59.33_buz_1
Family_242	2	2	2	2	3	FBpp0234502_vir_2	FBpp0153730_gri_2	FBpp0169630_moj_2	scaffold14.41_buz_2	FBpp0230780_vir_1	FBpp0156082_gri_1	scaffold24_1.9_buz_0	FBpp0173802_moj_0	FBpp0145198_gri_0
Family_243	2	2	1	2	4	FBpp0231771_vir_0	FBpp0231770_vir_0	FBpp0167072_moj_0	scaffold6.51_buz_0	scaffold6.50_buz_0	FBpp0156440_gri_0	FBpp0156441_gri_0	FBpp0145057_gri_0	FBpp0145056_gri_0
Family_244	1	1	3	3	2	FBpp0225926_vir_2	FBpp0225927_vir_3	FBpp0148638_gri_3	FBpp0162603_moj_3	FBpp0229308_vir_2	FBpp0145966_gri_2	FBpp0164765_moj_2	FBpp0162602_moj_1	scaffold58.29_buz_2
Family_245	2	2	2	2	3	FBpp0234802_vir_2	FBpp0167804_moj_2	scaffold13.133_buz_2	FBpp0155317_gri_3	FBpp0157812_gri_2	FBpp0236070_vir_1	FBpp0154944_gri_1	scaffold13.56_buz_1	FBpp0167857_moj_1
Family_246	1	1	1	1	6	FBpp0234723_vir_2	scaffold12.101_buz_2	FBpp0168448_moj_2	FBpp0157572_gri_2	FBpp0156000_gri_2	FBpp0157456_gri_2	FBpp0159175_gri_2	FBpp0156001_gri_2	FBpp0157209_gri_1
Family_247	3	3	3	2	1	scaffold1.753_buz_1	FBpp0151275_gri_1	FBpp0238180_vir_1	scaffold2.515_buz_1	FBpp0171303_moj_1	FBpp0171790_moj_1	FBpp0238420_vir_1	scaffold5.113_buz_3	FBpp0173126_moj_1
Family_248	1	1	2	2	4	FBpp0230588_vir_6	FBpp0166350_moj_6	FBpp0145593_gri_6	scaffold34.16_buz_5	FBpp0158917_gri_5	FBpp0144762_gri_4	FBpp0168915_moj_7	FBpp0155902_gri_7	FBpp0231760_vir_7
Family_249	2	2	2	2	3	FBpp0229943_vir_2	FBpp0161977_moj_2	scaffold21.5_buz_2	FBpp0149611_gri_2	FBpp0227332_vir_1	scaffold40.4_buz_1	FBpp0165880_moj_1	FBpp0150141_gri_0	FBpp0157634_gri_1
Family_250	3	3	2	2	2	FBpp0230255_vir_4	FBpp0165652_moj_5	scaffold38.53_buz_4	FBpp0151773_gri_4	FBpp0225665_vir_0	FBpp0150282_gri_0	FBpp0160785_moj_0	scaffold19.33_buz_0	scaffold31.114_buz_1
Family_251	2	2	2	2	3	FBpp0235153_vir_6	FBpp0154808_gri_6	scaffold115.5_buz_6	FBpp0167556_moj_7	FBpp0234388_vir_6	scaffold29.25_buz_6	FBpp0168222_moj_6	FBpp0154548_gri_6	FBpp0151896_gri_5
Family_252	2	2	2	2	3	FBpp0225504_vir_0	scaffold1.1439_buz_0	FBpp0159497_moj_0	FBpp0149328_gri_0	FBpp0157127_gri_2	FBpp0148203_gri_2	FBpp0172409_moj_2	scaffold1.337_buz_2	FBpp0228925_vir_2
Family_253	3	3	3	1	2	FBpp0231746_vir_2	scaffold6.93_buz_2	FBpp0167051_moj_2	FBpp0145236_gri_2	scaffold6.91_buz_2	FBpp0167052_moj_2	scaffold6.92_buz_2	FBpp0157626_gri_2	FBpp0167053_moj_2
Family_254	2	2	2	3	2	FBpp0229830_vir_6	FBpp0166749_moj_6	FBpp0144918_gri_6	scaffold73.39_buz_4	FBpp0229835_vir_5	FBpp0170348_moj_6	FBpp0235398_vir_6	FBpp0156967_gri_6	scaffold17.79_buz_5
Family_255	2	2	2	3	2	FBpp0231835_vir_2	scaffold3:hit:58701_buz_2	FBpp0147676_gri_2	FBpp0167127_moj_2	FBpp0231836_vir_2	FBpp0172732_moj_2	FBpp0224684_vir_2	FBpp0153205_gri_2	scaffold1.1229_buz_2
Family_256	2	2	2	2	3	FBpp0237328_vir_1	FBpp0159773_moj_1	scaffold1.571_buz_1	FBpp0155421_gri_1	FBpp0237329_vir_1	scaffold1.572_buz_1	FBpp0155443_gri_1	FBpp0155432_gri_1	FBpp0159774_moj_1
Family_257	2	2	2	2	3	FBpp0232271_vir_9	FBpp0169169_moj_9	FBpp0155381_gri_9	scaffold64.22_buz_8	scaffold21.39_buz_4	FBpp0161799_moj_4	FBpp0229904_vir_4	FBpp0146856_gri_4	FBpp0149706_gri_4
Family_258	2	2	2	3	2	FBpp0154909_gri_1	FBpp0154902_gri_1	FBpp0236020_vir_2	FBpp0236019_vir_1	FBpp0169852_moj_1	scaffold105.2_buz_1	FBpp0169853_moj_1	scaffold105.3_buz_1	FBpp0236018_vir_1
Family_259	1	1	3	3	2	FBpp0227735_vir_2	FBpp0150438_gri_2	FBpp0161265_moj_2	scaffold11:hit:102621_buz_2	FBpp0236464_vir_2	FBpp0153687_gri_2	FBpp0236465_vir_2	FBpp0169540_moj_2	FBpp0169539_moj_2
Family_260	2	2	2	2	3	FBpp0227708_vir_0	FBpp0161238_moj_0	scaffold11.41_buz_0	FBpp0164076_moj_1	FBpp0145694_gri_0	FBpp0150784_gri_0	scaffold87.18_buz_1	FBpp0233939_vir_1	FBpp0146412_gri_1
Family_261	1	1	2	3	3	FBpp0228458_vir_2	scaffold19.90_buz_2	FBpp0162918_moj_2	FBpp0148754_gri_2	FBpp0226552_vir_2	FBpp0149345_gri_2	FBpp0226878_vir_1	FBpp0165934_moj_1	FBpp0149105_gri_1
Family_262	2	2	2	2	3	FBpp0227424_vir_0	scaffold31.16_buz_0	FBpp0162082_moj_0	FBpp0148794_gri_0	scaffold31.15_buz_0	FBpp0226776_vir_0	FBpp0161674_moj_0	FBpp0150518_gri_0	FBpp0156140_gri_0
Family_263	2	2	3	2	2	FBpp0236100_vir_0	FBpp0167884_moj_0	scaffold13.11_buz_1	FBpp0154971_gri_0	FBpp0235083_vir_0	scaffold13.4_buz_0	FBpp0170161_moj_0	FBpp0170162_moj_1	FBpp0154746_gri_0
Family_264	1	1	3	3	2	FBpp0224832_vir_6	scaffold_1_2.264_buz_6	FBpp0173546_moj_6	FBpp0152334_gri_6	FBpp0224833_vir_5	FBpp0224834_vir_8	FBpp0152336_gri_9	FBpp0173547_moj_5	FBpp0173548_moj_9
Family_265	2	2	3	2	2	FBpp0238327_vir_0	scaffold2.183_buz_0	FBpp0153365_gri_0	FBpp0173910_moj_1	scaffold2.185_buz_0	FBpp0237736_vir_0	FBpp0152051_gri_0	FBpp0172124_moj_0	FBpp0170579_moj_0
Family_266	2	2	2	2	3	FBpp0225514_vir_4	scaffold1.1426_buz_3	FBpp0159507_moj_3	FBpp0151232_gri_3	FBpp0171672_moj_4	scaffold1.1425_buz_4	FBpp0149241_gri_4	FBpp0224470_vir_4	FBpp0145838_gri_6
Family_267	3	3	2	2	2	FBpp0231442_vir_0	scaffold289.2_buz_0	FBpp0163776_moj_0	scaffold289.1_buz_0	FBpp0145316_gri_0	FBpp0163780_moj_0	FBpp0231453_vir_0	FBpp0145315_gri_0	scaffold89:hit:288581_buz_0
Family_268	2	2	2	2	3	FBpp0226473_vir_1	FBpp0162507_moj_1	FBpp0157137_gri_1	FBpp0148418_gri_1	scaffold11.5_buz_1	FBpp0231738_vir_3	FBpp0168911_moj_3	scaffold25.113_buz_3	FBpp0155900_gri_3
Family_269	2	2	2	2	3	FBpp0237951_vir_3	FBpp0172773_moj_3	scaffold1.1286_buz_3	FBpp0157561_gri_3	FBpp0157564_gri_4	FBpp0237065_vir_4	FBpp0151987_gri_3	scaffold1.1089_buz_4	FBpp0173799_moj_4
Family_270	2	2	2	2	3	FBpp0232134_vir_0	FBpp0167162_moj_0	FBpp0145549_gri_0	scaffold24_2.16_buz_0	FBpp0164781_moj_0	FBpp0229593_vir_0	scaffold58.15_buz_0	FBpp0145977_gri_0	FBpp0156029_gri_0
Family_271	2	2	3	3	1	FBpp0230714_vir_1	FBpp0145095_gri_1	FBpp0225284_vir_1	FBpp0224728_vir_2	FBpp0167327_moj_1	scaffold2.486_buz_1	FBpp0171807_moj_1	scaffold3.173_buz_1	FBpp0159382_moj_1
Family_272	1	1	3	2	3	FBpp0227389_vir_2	FBpp0148968_gri_2	scaffold23.9_buz_4	FBpp0162046_moj_2	FBpp0157405_gri_1	FBpp0148967_gri_1	FBpp0162047_moj_2	FBpp0227388_vir_2	FBpp0162045_moj_2
Family_273	1	1	3	1	4	FBpp0230767_vir_1	FBpp0156389_gri_1	FBpp0147091_gri_1	scaffold6.198_buz_1	FBpp0166977_moj_1	FBpp0159173_gri_1	FBpp0147089_gri_1	FBpp0166978_moj_1	FBpp0166980_moj_1
Family_274	2	2	2	2	3	FBpp0226867_vir_4	FBpp0165925_moj_4	FBpp0150356_gri_4	scaffold_1_1.26_buz_3	FBpp0148925_gri_4	FBpp0227343_vir_4	FBpp0165891_moj_4	FBpp0157649_gri_2	scaffold_1_1.24_buz_5
Family_275	1	1	2	3	3	FBpp0236976_vir_5	FBpp0231116_vir_5	FBpp0171171_moj_5	FBpp0166775_moj_5	FBpp0230001_vir_5	FBpp0144947_gri_5	scaffold131.1_buz_5	FBpp0144946_gri_5	FBpp0144503_gri_3
Family_276	2	2	2	2	3	FBpp0230874_vir_1	scaffold3.89_buz_1	FBpp0144371_gri_1	FBpp0167276_moj_1	FBpp0237007_vir_1	FBpp0172291_moj_1	FBpp0157549_gri_1	scaffold1.1162_buz_1	FBpp0157555_gri_1
Family_277	2	2	3	2	2	FBpp0238070_vir_3	FBpp0144493_gri_3	scaffold6.58_buz_3	FBpp0172382_moj_4	FBpp0172360_moj_3	FBpp0172371_moj_3	FBpp0144494_gri_3	FBpp0238081_vir_3	scaffold6.59_buz_3
Family_278	3	3	2	2	2	FBpp0229150_vir_1	FBpp0163878_moj_1	FBpp0158064_gri_1	scaffold53.31_buz_1	FBpp0236027_vir_0	FBpp0169860_moj_0	FBpp0154910_gri_0	scaffold105.10_buz_0	scaffold293.1_buz_3
Family_279	2	2	2	3	2	FBpp0228817_vir_2	FBpp0160020_moj_2	FBpp0152480_gri_2	scaffold_1_2.64_buz_0	FBpp0230750_vir_0	FBpp0228742_vir_3	scaffold_1_2.66_buz_3	FBpp0171183_moj_3	FBpp0156071_gri_3
Family_280	2	2	2	2	3	FBpp0236556_vir_0	FBpp0147683_gri_0	scaffold3.244_buz_0	FBpp0166398_moj_0	FBpp0238445_vir_0	FBpp0158859_gri_0	FBpp0144106_gri_0	FBpp0164102_moj_0	scaffold27:hit:166642_buz_0
Family_281	2	2	2	2	3	FBpp0224902_vir_5	FBpp0171516_moj_5	scaffold1.432_buz_5	FBpp0150568_gri_5	scaffold20_1.105_buz_3	FBpp0235337_vir_3	FBpp0170290_moj_4	FBpp0156912_gri_3	FBpp0156462_gri_3
Family_282	2	2	3	2	2	FBpp0237501_vir_3	scaffold1.33_buz_3	FBpp0173523_moj_3	FBpp0152540_gri_3	FBpp0237502_vir_4	FBpp0173524_moj_4	scaffold1.32_buz_4	FBpp0152541_gri_5	FBpp0160106_moj_2
Family_283	2	2	2	3	2	FBpp0229520_vir_2	FBpp0229519_vir_3	FBpp0155363_gri_2	FBpp0169152_moj_2	scaffold64:hit:258338_buz_2	FBpp0232221_vir_2	scaffold64.31_buz_2	FBpp0169164_moj_2	FBpp0155376_gri_1
Family_284	3	3	2	2	2	FBpp0238173_vir_3	FBpp0171784_moj_3	scaffold2.522_buz_3	FBpp0153264_gri_3	FBpp0238172_vir_3	scaffold2.524_buz_3	scaffold2.523_buz_3	FBpp0153269_gri_4	FBpp0171783_moj_5
Family_285	2	2	2	2	3	FBpp0225026_vir_0	FBpp0172337_moj_0	scaffold1.957_buz_0	FBpp0152809_gri_0	FBpp0229897_vir_0	FBpp0161793_moj_0	FBpp0149699_gri_0	scaffold21.33_buz_0	FBpp0147847_gri_0
Family_286	3	3	2	2	2	FBpp0230842_vir_5	FBpp0165366_moj_3	scaffold54.45_buz_3	FBpp0158723_gri_3	FBpp0227640_vir_0	FBpp0169847_moj_0	scaffold9_2.95_buz_0	FBpp0147291_gri_0	scaffold97.27_buz_0
Family_287	2	2	2	2	3	FBpp0228347_vir_0	scaffold49.16_buz_0	FBpp0162807_moj_0	FBpp0148360_gri_0	FBpp0160928_moj_0	FBpp0151014_gri_0	FBpp0156569_gri_0	scaffold49.17_buz_0	FBpp0225803_vir_1
Family_288	2	2	3	2	2	FBpp0236698_vir_0	FBpp0147694_gri_0	scaffold3.225_buz_0	FBpp0166408_moj_0	FBpp0155305_gri_2	FBpp0234789_vir_2	FBpp0167795_moj_2	scaffold13:hit:112901_buz_1	FBpp0166162_moj_1
Family_289	2	2	2	2	3	FBpp0225766_vir_0	scaffold70.54_buz_0	FBpp0160894_moj_0	FBpp0225765_vir_0	scaffold70.48_buz_0	FBpp0157211_gri_0	FBpp0160890_moj_0	FBpp0157769_gri_1	FBpp0150983_gri_1
Family_290	1	1	3	1	4	FBpp0236893_vir_0	scaffold10.100_buz_0	FBpp0168628_moj_0	FBpp0168629_moj_0	FBpp0154149_gri_0	FBpp0159184_gri_0	FBpp0157389_gri_0	FBpp0168630_moj_1	FBpp0159183_gri_0
Family_291	2	2	2	1	4	FBpp0225799_vir_2	FBpp0151493_gri_2	FBpp0151008_gri_1	scaffold49:hit:226713_buz_2	FBpp0160925_moj_2	FBpp0162910_moj_1	FBpp0144766_gri_1	FBpp0158922_gri_2	scaffold18_1:hit:131749_buz_1
Family_292	2	2	2	2	3	FBpp0228491_vir_0	scaffold19.45_buz_0	FBpp0162945_moj_0	FBpp0143960_gri_0	FBpp0148987_gri_0	FBpp0167300_moj_2	FBpp0145284_gri_2	FBpp0231161_vir_2	scaffold3.127_buz_2
Family_293	2	2	2	3	2	FBpp0238203_vir_0	FBpp0237858_vir_0	scaffold2.291_buz_0	FBpp0159268_moj_0	FBpp0157825_gri_0	FBpp0225756_vir_0	FBpp0160877_moj_0	scaffold70.33_buz_0	FBpp0150972_gri_0
Family_294	1	1	3	3	2	FBpp0233359_vir_4	FBpp0164127_moj_4	FBpp0146734_gri_4	FBpp0163341_moj_0	FBpp0232176_vir_0	scaffold3.202_buz_0	FBpp0233360_vir_1	FBpp0154121_gri_1	FBpp0164128_moj_1
Family_295	2	2	2	2	3	FBpp0237988_vir_2	FBpp0172814_moj_2	FBpp0153044_gri_3	FBpp0172813_moj_3	FBpp0237987_vir_3	scaffold8.22_buz_2	FBpp0153046_gri_2	FBpp0153045_gri_2	scaffold8.21_buz_1
Family_296	2	2	3	2	2	FBpp0234332_vir_0	FBpp0234333_vir_0	FBpp0156039_gri_0	FBpp0156037_gri_0	FBpp0168577_moj_0	FBpp0168578_moj_0	scaffold82.34_buz_0	FBpp0169367_moj_0	scaffold20_2.1_buz_0
Family_297	2	2	2	2	2	FBpp0229142_vir_0	scaffold57.56_buz_0	FBpp0164653_moj_1	FBpp0146508_gri_0	FBpp0158329_gri_4	FBpp0165499_moj_4	FBpp0230935_vir_4	scaffold81.19_buz_3
Family_298	0	0	3	2	3	FBpp0236686_vir_5	FBpp0168353_moj_5	FBpp0155956_gri_5	FBpp0155957_gri_4	FBpp0168354_moj_4	FBpp0236688_vir_4	FBpp0155958_gri_5	FBpp0168355_moj_5
Family_299	2	2	2	2	2	FBpp0154598_gri_2	FBpp0168270_moj_2	scaffold20_1.47_buz_2	scaffold20_1.53_buz_2	FBpp0234444_vir_2	FBpp0154604_gri_2	FBpp0168275_moj_2	FBpp0234439_vir_2
Family_300	1	1	2	2	3	FBpp0229527_vir_0	FBpp0144882_gri_0	FBpp0166706_moj_0	FBpp0234263_vir_0	FBpp0170063_moj_0	FBpp0157700_gri_0	FBpp0144444_gri_0	scaffold44_2.9_buz_0
Family_301	1	1	2	2	3	FBpp0234830_vir_1	scaffold125.22_buz_3	FBpp0169881_moj_1	FBpp0154060_gri_1	FBpp0234829_vir_1	FBpp0169880_moj_1	FBpp0154058_gri_1	FBpp0155658_gri_2
Family_302	2	2	2	2	2	FBpp0235100_vir_3	FBpp0170179_moj_3	FBpp0154763_gri_3	scaffold13.40_buz_3	scaffold13.41_buz_2	FBpp0154764_gri_2	FBpp0170181_moj_2	FBpp0235102_vir_2
Family_303	2	2	2	2	2	FBpp0236648_vir_2	scaffold14.105_buz_1	FBpp0168317_moj_1	FBpp0155182_gri_1	FBpp0236740_vir_1	FBpp0169690_moj_1	scaffold20_1.72_buz_1	FBpp0155093_gri_1
Family_304	2	2	2	2	2	FBpp0228451_vir_1	scaffold19:hit:135549_buz_1	FBpp0162908_moj_1	FBpp0148745_gri_1	FBpp0162907_moj_5	scaffold19:hit:135535_buz_5	FBpp0228450_vir_5	FBpp0148744_gri_5
Family_305	2	2	2	2	2	FBpp0237052_vir_29	scaffold1.1109_buz_28	FBpp0224581_vir_26	scaffold1.1401_buz_26	FBpp0159527_moj_26	FBpp0157114_gri_26	FBpp0173786_moj_28	FBpp0157728_gri_27
Family_306	2	2	2	2	2	FBpp0229874_vir_2	scaffold21.3_buz_2	FBpp0149681_gri_2	FBpp0161771_moj_2	FBpp0171497_moj_3	FBpp0234594_vir_0	scaffold24_2.4_buz_0	FBpp0144049_gri_0
Family_307	2	2	2	2	2	FBpp0237746_vir_4	FBpp0152061_gri_4	FBpp0159325_moj_5	scaffold2.404_buz_5	FBpp0159435_moj_6	FBpp0225436_vir_6	scaffold2.572_buz_5	FBpp0156659_gri_6
Family_308	2	2	2	2	2	FBpp0232304_vir_0	scaffold64.16_buz_0	FBpp0169172_moj_0	FBpp0155384_gri_0	FBpp0237520_vir_2	FBpp0152557_gri_2	scaffold1.231_buz_2	FBpp0172346_moj_2
Family_309	2	2	2	2	2	FBpp0231348_vir_1	scaffold30.103_buz_1	FBpp0164495_moj_1	FBpp0158479_gri_1	FBpp0150110_gri_0	FBpp0225375_vir_1	FBpp0173351_moj_1	scaffold2.83_buz_1
Family_310	2	2	2	2	2	FBpp0237484_vir_3	FBpp0173505_moj_3	scaffold1.63_buz_3	FBpp0153159_gri_3	FBpp0237482_vir_4	FBpp0153157_gri_4	FBpp0173504_moj_4	scaffold1.64_buz_4
Family_311	2	2	2	2	2	FBpp0237713_vir_0	FBpp0173056_moj_0	scaffold5.224_buz_0	FBpp0152029_gri_0	scaffold42.40_buz_2	FBpp0233108_vir_2	FBpp0164449_moj_2	FBpp0146697_gri_2
Family_312	1	1	0	3	4	FBpp0236395_vir_4	scaffold14.141_buz_4	FBpp0235631_vir_3	FBpp0235629_vir_3	FBpp0154198_gri_3	FBpp0154197_gri_3	FBpp0157823_gri_4	FBpp0154199_gri_1
Family_313	2	2	2	2	2	FBpp0234969_vir_1	FBpp0170036_moj_1	FBpp0154642_gri_1	scaffold41.84_buz_1	FBpp0236202_vir_1	FBpp0155072_gri_1	FBpp0167978_moj_1	scaffold41.85_buz_1
Family_314	2	2	2	2	2	FBpp0226681_vir_2	FBpp0161587_moj_2	scaffold31.166_buz_2	FBpp0150012_gri_2	FBpp0172053_moj_0	scaffold8.72_buz_0	FBpp0152929_gri_0	FBpp0239113_vir_0
Family_315	2	2	2	2	2	FBpp0234931_vir_7	FBpp0155714_gri_7	scaffold41.31_buz_7	FBpp0169996_moj_7	FBpp0154835_gri_6	scaffold104.2_buz_6	FBpp0167584_moj_6	FBpp0235855_vir_5
Family_316	2	2	2	2	2	FBpp0230542_vir_4	scaffold3.181_buz_4	FBpp0170193_moj_4	FBpp0144454_gri_4	FBpp0167335_moj_3	scaffold3.182_buz_3	FBpp0232159_vir_3	FBpp0145103_gri_3
Family_317	2	2	2	2	2	FBpp0235824_vir_1	FBpp0167754_moj_1	scaffold17.13_buz_1	FBpp0156666_gri_1	FBpp0170300_moj_1	FBpp0235349_vir_1	scaffold17.14_buz_0	FBpp0156923_gri_1
Family_318	2	2	2	2	2	FBpp0228919_vir_3	scaffold1.333_buz_3	FBpp0148199_gri_3	FBpp0172405_moj_3	FBpp0172403_moj_3	FBpp0228918_vir_3	scaffold1.332_buz_2	FBpp0148197_gri_2
Family_319	2	2	2	2	2	FBpp0236342_vir_3	FBpp0168107_moj_3	scaffold125.3_buz_3	FBpp0154371_gri_3	FBpp0168108_moj_4	FBpp0154372_gri_4	FBpp0236343_vir_4	scaffold125.5_buz_4
Family_320	1	1	0	0	0	scaffold49.10_buz_3
Family_321	1	1	2	2	3	FBpp0233226_vir_2	FBpp0169065_moj_2	FBpp0153799_gri_2	scaffold61.42_buz_2	FBpp0165004_moj_2	FBpp0233060_vir_2	FBpp0158661_gri_2	FBpp0157326_gri_2
Family_322	2	2	2	2	2	FBpp0233094_vir_3	scaffold42.16_buz_3	FBpp0165041_moj_3	FBpp0158541_gri_3	FBpp0172212_moj_1	FBpp0239110_vir_1	FBpp0153424_gri_1	scaffold1.1059_buz_2
Family_323	2	2	2	2	2	FBpp0235125_vir_1	FBpp0170207_moj_1	FBpp0154782_gri_1	scaffold13.84_buz_1	FBpp0235816_vir_1	FBpp0167749_moj_2	scaffold17.25_buz_2	FBpp0156655_gri_2
Family_324	2	2	2	2	2	FBpp0165107_moj_5	FBpp0146651_gri_5	FBpp0231054_vir_5	scaffold97.36_buz_3	FBpp0234946_vir_1	FBpp0155729_gri_1	scaffold41.52_buz_1	FBpp0170011_moj_1
Family_325	2	2	2	2	2	FBpp0238520_vir_2	scaffold_1_2.202_buz_1	FBpp0171269_moj_1	FBpp0171270_moj_2	scaffold_1_2.201_buz_1	FBpp0153556_gri_1	FBpp0153928_gri_2	FBpp0238519_vir_1
Family_326	2	2	2	2	2	FBpp0228291_vir_0	FBpp0148870_gri_0	scaffold16.62_buz_0	FBpp0162342_moj_0	FBpp0148869_gri_0	FBpp0162341_moj_0	scaffold16.63_buz_0	FBpp0228290_vir_0
Family_327	2	2	2	2	2	FBpp0228948_vir_0	scaffold1.998_buz_0	FBpp0172645_moj_0	FBpp0152998_gri_0	FBpp0145016_gri_0	FBpp0232557_vir_0	FBpp0167449_moj_0	scaffold65.77_buz_0
Family_328	2	2	2	2	2	FBpp0226082_vir_1	scaffold15.72_buz_0	FBpp0163014_moj_0	FBpp0150622_gri_0	FBpp0229239_vir_0	FBpp0164467_moj_0	FBpp0158401_gri_0	scaffold42:hit:210853_buz_0
Family_329	2	2	2	2	2	FBpp0237756_vir_0	FBpp0159335_moj_0	scaffold2.421_buz_0	FBpp0153330_gri_0	scaffold24_2.102_buz_3	FBpp0171107_moj_3	FBpp0232229_vir_3	FBpp0145166_gri_3
Family_330	2	2	2	2	2	FBpp0236581_vir_5	scaffold68.5_buz_5	FBpp0168504_moj_5	FBpp0155646_gri_5	scaffold10.80_buz_3	FBpp0235598_vir_3	FBpp0168644_moj_3	FBpp0154164_gri_3
Family_331	1	1	3	3	1	FBpp0228713_vir_1	FBpp0228545_vir_2	FBpp0159027_gri_1	FBpp0228724_vir_1	FBpp0166667_moj_1	FBpp0166666_moj_1	FBpp0161240_moj_2	scaffold145.3_buz_3
Family_332	2	2	2	2	2	FBpp0233620_vir_1	scaffold60_1.29_buz_1	FBpp0164885_moj_1	FBpp0145786_gri_1	FBpp0237633_vir_2	FBpp0172149_moj_2	scaffold2.231_buz_2	FBpp0152768_gri_2
Family_333	2	2	2	2	2	FBpp0232786_vir_4	scaffold64.13_buz_7	FBpp0168807_moj_3	FBpp0154309_gri_4	scaffold64.12_buz_7	FBpp0169175_moj_9	FBpp0155386_gri_8	FBpp0232326_vir_8
Family_334	2	2	2	2	2	FBpp0232270_vir_6	FBpp0147224_gri_6	FBpp0161481_moj_6	scaffold103.14_buz_3	FBpp0166515_moj_5	scaffold18_1.39_buz_5	FBpp0230075_vir_5	FBpp0144692_gri_5
Family_335	1	1	2	3	2	FBpp0225336_vir_0	FBpp0236930_vir_3	FBpp0156235_gri_3	FBpp0173186_moj_3	scaffold1.324_buz_3	FBpp0173601_moj_2	FBpp0228656_vir_3	FBpp0147919_gri_3
Family_336	2	2	2	2	2	FBpp0224673_vir_0	scaffold1.1212_buz_0	FBpp0153195_gri_0	FBpp0172721_moj_1	FBpp0224675_vir_0	FBpp0172722_moj_0	scaffold1.1213_buz_0	FBpp0153196_gri_0
Family_337	2	2	2	2	2	FBpp0237695_vir_5	scaffold5.164_buz_7	FBpp0159970_moj_7	scaffold_1_2.138_buz_6	FBpp0155598_gri_6	FBpp0225112_vir_6	FBpp0172937_moj_7	FBpp0149029_gri_7
Family_338	2	2	2	2	2	FBpp0227474_vir_1	FBpp0162131_moj_1	scaffold31.87_buz_1	FBpp0156428_gri_1	FBpp0227476_vir_2	FBpp0156429_gri_1	scaffold31.88_buz_2	FBpp0162132_moj_2
Family_339	2	2	2	2	2	FBpp0231045_vir_2	FBpp0164577_moj_2	scaffold96.1_buz_2	FBpp0146678_gri_2	FBpp0160569_moj_2	scaffold37.14_buz_2	FBpp0150572_gri_2	FBpp0226023_vir_2
Family_340	1	1	1	2	4	FBpp0226225_vir_1	FBpp0226224_vir_1	FBpp0150691_gri_1	FBpp0158304_gri_0	FBpp0162663_moj_1	FBpp0158315_gri_0	FBpp0150692_gri_1	scaffold84.17_buz_1
Family_341	2	2	2	2	2	FBpp0225768_vir_1	FBpp0160896_moj_1	FBpp0150985_gri_2	scaffold102.2_buz_1	FBpp0237041_vir_0	FBpp0173775_moj_0	FBpp0156356_gri_0	scaffold1.1123_buz_0
Family_342	2	2	2	2	2	FBpp0234924_vir_0	scaffold41.12_buz_0	FBpp0169990_moj_0	FBpp0155264_gri_0	FBpp0146794_gri_3	FBpp0233197_vir_3	FBpp0163659_moj_3	scaffold177.6_buz_2
Family_343	2	2	2	2	2	FBpp0226787_vir_7	FBpp0161685_moj_7	scaffold72.27_buz_8	FBpp0150527_gri_6	FBpp0150231_gri_9	FBpp0162486_moj_10	scaffold22.175_buz_9	FBpp0226456_vir_10
Family_344	2	2	2	2	2	FBpp0233609_vir_8	FBpp0164697_moj_7	FBpp0151639_gri_8	scaffold119.6_buz_9	FBpp0164696_moj_7	scaffold119.7_buz_6	FBpp0233608_vir_7	FBpp0151638_gri_6
Family_345	2	2	2	2	2	FBpp0237388_vir_4	FBpp0147992_gri_4	FBpp0159836_moj_4	scaffold1:hit:28670_buz_3	FBpp0167032_moj_2	FBpp0147246_gri_2	FBpp0232060_vir_2	scaffold6.121_buz_1
Family_346	2	2	2	2	2	FBpp0228257_vir_5	FBpp0157830_gri_5	scaffold101.2_buz_5	FBpp0163308_moj_4	FBpp0152139_gri_1	FBpp0159406_moj_0	scaffold2.532_buz_1	FBpp0237894_vir_1
Family_347	2	2	2	2	2	FBpp0237443_vir_1	FBpp0159891_moj_1	FBpp0148047_gri_1	scaffold1.740_buz_1	FBpp0152461_gri_2	FBpp0236957_vir_2	FBpp0173971_moj_2	scaffold8.53_buz_1
Family_348	2	2	2	2	2	FBpp0233777_vir_6	FBpp0145936_gri_6	FBpp0163520_moj_6	scaffold309.1_buz_5	FBpp0151229_gri_3	scaffold1.1406_buz_3	FBpp0171663_moj_3	FBpp0225425_vir_3
Family_349	2	2	2	2	2	FBpp0231886_vir_2	scaffold75.8_buz_4	FBpp0166900_moj_2	FBpp0146969_gri_2	FBpp0146976_gri_3	FBpp0231892_vir_3	scaffold75.18_buz_3	FBpp0166906_moj_3
Family_350	2	2	2	2	2	FBpp0229076_vir_0	FBpp0163438_moj_0	FBpp0146788_gri_0	scaffold408:hit:339669_buz_0	FBpp0163628_moj_0	FBpp0233176_vir_0	scaffold148.12_buz_0	FBpp0158767_gri_0
Family_351	2	2	2	2	2	FBpp0238885_vir_4	FBpp0174041_moj_4	scaffold8.146_buz_4	FBpp0147776_gri_4	FBpp0227087_vir_0	FBpp0149544_gri_0	FBpp0161902_moj_0	scaffold_2_1.218_buz_0
Family_352	2	2	2	2	2	FBpp0236153_vir_4	scaffold55.36_buz_4	FBpp0159737_moj_4	FBpp0144869_gri_4	FBpp0159726_moj_5	scaffold55.35_buz_5	FBpp0236142_vir_5	FBpp0144868_gri_5
Family_353	2	2	2	2	2	FBpp0235952_vir_1	scaffold7.108_buz_1	FBpp0167667_moj_2	FBpp0156869_gri_1	FBpp0156867_gri_1	FBpp0235951_vir_1	scaffold7.107_buz_1	FBpp0167666_moj_1
Family_354	2	2	2	2	2	FBpp0226181_vir_0	FBpp0162367_moj_0	scaffold18_2.4_buz_0	FBpp0144807_gri_0	scaffold321:hit:337950_buz_1	FBpp0168620_moj_1	FBpp0146920_gri_1	FBpp0232534_vir_1
Family_355	2	2	2	2	2	FBpp0224680_vir_2	FBpp0153201_gri_2	FBpp0172729_moj_2	FBpp0158543_gri_2	FBpp0233096_vir_2	FBpp0165043_moj_2	scaffold42:hit:210256_buz_1	scaffold1.1222_buz_2
Family_356	2	2	2	2	2	FBpp0230707_vir_4	FBpp0167320_moj_4	FBpp0147130_gri_4	scaffold3.164_buz_4	FBpp0165998_moj_0	FBpp0226941_vir_0	scaffold_2_1.10_buz_0	FBpp0149411_gri_0
Family_357	2	2	2	2	2	FBpp0224595_vir_2	scaffold1.1385_buz_2	FBpp0159540_moj_2	FBpp0153520_gri_2	FBpp0153519_gri_3	scaffold1.1387_buz_3	FBpp0159538_moj_3	FBpp0224593_vir_3
Family_358	2	2	2	2	2	FBpp0231980_vir_0	scaffold6.231_buz_0	FBpp0166956_moj_0	FBpp0145268_gri_1	FBpp0165112_moj_5	FBpp0146657_gri_7	FBpp0231060_vir_5	scaffold179.4_buz_4
Family_359	2	2	2	2	2	FBpp0226125_vir_3	scaffold15.8_buz_3	FBpp0163061_moj_3	FBpp0150460_gri_3	scaffold28.21_buz_2	FBpp0170946_moj_2	FBpp0151766_gri_2	FBpp0233526_vir_2
Family_360	2	2	2	2	2	FBpp0235450_vir_0	FBpp0170393_moj_0	FBpp0167548_moj_0	FBpp0234174_vir_0	scaffold3.93_buz_0	FBpp0157067_gri_0	scaffold7.141_buz_0	FBpp0156572_gri_0
Family_361	2	2	2	2	2	FBpp0226998_vir_0	FBpp0227009_vir_0	FBpp0160553_moj_0	FBpp0160543_moj_0	scaffold73.34_buz_0	scaffold73.33_buz_0	FBpp0144625_gri_0	FBpp0144626_gri_0
Family_362	2	2	2	2	2	FBpp0238625_vir_0	FBpp0171310_moj_0	scaffold1.736_buz_0	FBpp0238626_vir_0	scaffold1.735_buz_0	FBpp0148091_gri_0	FBpp0171311_moj_0	FBpp0148089_gri_1
Family_363	2	2	2	2	2	FBpp0226417_vir_12	scaffold22.118_buz_12	FBpp0162442_moj_12	FBpp0150188_gri_12	FBpp0162444_moj_10	scaffold22.119_buz_10	FBpp0226418_vir_10	FBpp0150189_gri_10
Family_364	2	2	2	2	2	FBpp0234944_vir_2	FBpp0170009_moj_2	scaffold41.49_buz_2	FBpp0155727_gri_2	FBpp0228101_vir_2	FBpp0160707_moj_2	FBpp0148655_gri_2	scaffold15.44_buz_2
Family_365	3	3	3	2	0	FBpp0238498_vir_2	FBpp0229894_vir_2	scaffold21.29_buz_2	FBpp0161790_moj_1	scaffold21:hit:142328_buz_2	FBpp0161788_moj_2	FBpp0161961_moj_1	scaffold21:hit:142335_buz_0
Family_366	2	2	2	2	2	FBpp0237419_vir_1	scaffold1.700_buz_1	FBpp0159862_moj_1	FBpp0148024_gri_1	scaffold_2_1.162_buz_1	FBpp0227204_vir_1	FBpp0165752_moj_1	FBpp0149790_gri_1
Family_367	2	2	2	2	2	FBpp0226085_vir_1	FBpp0150625_gri_1	FBpp0163016_moj_2	scaffold15.71_buz_2	FBpp0171832_moj_6	scaffold2.440_buz_6	FBpp0153318_gri_6	FBpp0238278_vir_6
Family_368	2	2	2	2	2	FBpp0232665_vir_3	FBpp0147347_gri_3	FBpp0163217_moj_3	scaffold9_2.32_buz_3	FBpp0166442_moj_3	scaffold9_2.37_buz_3	FBpp0232401_vir_3	FBpp0147379_gri_3
Family_369	2	2	2	2	2	FBpp0227224_vir_2	FBpp0165772_moj_2	FBpp0149808_gri_2	scaffold_2_1.117_buz_0	scaffold_2_1.116_buz_0	FBpp0166065_moj_0	FBpp0227015_vir_0	FBpp0149479_gri_0
Family_370	2	2	2	2	2	FBpp0227049_vir_1	scaffold_2_1.177_buz_1	FBpp0166100_moj_1	FBpp0149513_gri_1	FBpp0227050_vir_0	scaffold_2_1.178_buz_0	FBpp0149514_gri_0	FBpp0166102_moj_0
Family_371	2	2	2	2	2	FBpp0238797_vir_7	scaffold1.809_buz_7	FBpp0173590_moj_8	FBpp0154037_gri_8	scaffold8.177_buz_0	FBpp0171988_moj_0	FBpp0237190_vir_0	FBpp0151351_gri_0
Family_372	2	2	2	2	2	FBpp0231251_vir_5	scaffold53.54_buz_5	FBpp0165147_moj_5	FBpp0146207_gri_5	FBpp0161248_moj_6	scaffold11.30_buz_6	FBpp0150794_gri_6	FBpp0227719_vir_6
Family_373	2	2	2	2	2	FBpp0235352_vir_0	scaffold17.18_buz_0	FBpp0170305_moj_0	FBpp0156927_gri_0	FBpp0156933_gri_0	FBpp0235362_vir_0	FBpp0170315_moj_0	scaffold17.27_buz_1
Family_374	2	2	2	2	2	FBpp0235558_vir_9	FBpp0155501_gri_9	FBpp0168783_moj_9	scaffold_3_2.1_buz_3	FBpp0235649_vir_6	scaffold35.97_buz_6	FBpp0169200_moj_6	FBpp0154217_gri_4
Family_375	2	2	2	2	2	FBpp0237461_vir_9	FBpp0171456_moj_9	FBpp0148064_gri_9	scaffold1.539_buz_8	FBpp0238280_vir_7	scaffold2.438_buz_7	FBpp0171834_moj_8	FBpp0153320_gri_8
Family_376	1	1	2	2	3	FBpp0172418_moj_6	FBpp0151429_gri_6	FBpp0154519_gri_8	FBpp0237279_vir_6	scaffold1.134_buz_2	FBpp0173461_moj_3	FBpp0225234_vir_3	FBpp0153116_gri_3
Family_377	2	2	2	2	2	FBpp0231750_vir_3	FBpp0167055_moj_3	scaffold6.82_buz_3	FBpp0145238_gri_3	FBpp0235995_vir_3	FBpp0154879_gri_5	scaffold74.18_buz_4	FBpp0170526_moj_3
Family_378	2	2	2	2	2	FBpp0235286_vir_0	scaffold7.13_buz_0	FBpp0170484_moj_0	FBpp0156788_gri_0	scaffold27.39_buz_2	FBpp0145462_gri_2	FBpp0224495_vir_2	FBpp0166264_moj_2
Family_379	2	2	2	2	2	FBpp0226395_vir_0	FBpp0150171_gri_0	FBpp0162418_moj_0	scaffold22.79_buz_0	FBpp0236653_vir_2	FBpp0168324_moj_3	FBpp0155187_gri_2	scaffold14.98_buz_3
Family_380	2	2	2	2	2	FBpp0232126_vir_3	scaffold24_2.6_buz_3	FBpp0167154_moj_3	FBpp0145542_gri_3	FBpp0172012_moj_1	scaffold8.141_buz_1	FBpp0237215_vir_1	FBpp0151375_gri_1
Family_381	2	2	2	2	2	FBpp0233802_vir_2	FBpp0163548_moj_2	scaffold177.9_buz_3	FBpp0145755_gri_3	FBpp0231702_vir_0	scaffold33.126_buz_0	FBpp0164691_moj_0	FBpp0144161_gri_0
Family_382	2	2	2	2	2	FBpp0235909_vir_1	FBpp0167627_moj_1	scaffold7.42_buz_1	FBpp0156827_gri_1	FBpp0160193_moj_2	FBpp0146184_gri_2	FBpp0232951_vir_2	scaffold45.7_buz_2
Family_383	2	2	2	2	2	FBpp0237908_vir_1	FBpp0172162_moj_1	scaffold6.19_buz_1	FBpp0144478_gri_1	FBpp0237897_vir_2	FBpp0144477_gri_2	scaffold6.17_buz_2	FBpp0172152_moj_2
Family_384	2	2	2	2	2	FBpp0235891_vir_2	FBpp0173422_moj_2	scaffold6.254_buz_2	FBpp0147487_gri_2	FBpp0162255_moj_2	FBpp0226551_vir_2	scaffold16.174_buz_2	FBpp0149344_gri_2
Family_385	2	2	2	2	2	FBpp0237859_vir_2	FBpp0157108_gri_2	scaffold2.287_buz_2	FBpp0171934_moj_2	FBpp0235584_vir_2	FBpp0155527_gri_2	FBpp0169290_moj_2	scaffold10.54_buz_2
Family_386	2	2	2	2	2	FBpp0227842_vir_2	FBpp0161364_moj_2	scaffold22.27_buz_3	FBpp0150380_gri_2	FBpp0227844_vir_2	FBpp0161366_moj_2	scaffold22.26_buz_2	FBpp0150383_gri_3
Family_387	3	3	3	1	1	FBpp0231080_vir_3	scaffold54.5_buz_3	FBpp0165390_moj_3	FBpp0158745_gri_3	scaffold54.7_buz_3	scaffold54.6_buz_3	FBpp0165389_moj_3	FBpp0165388_moj_3
Family_388	2	2	2	2	2	FBpp0232211_vir_1	scaffold64.33_buz_1	FBpp0155374_gri_2	FBpp0169163_moj_1	FBpp0156614_gri_1	FBpp0167712_moj_1	scaffold17.100_buz_1	FBpp0235775_vir_1
Family_389	2	2	2	2	2	FBpp0230947_vir_4	FBpp0165508_moj_4	scaffold81.3_buz_4	FBpp0158338_gri_4	FBpp0225455_vir_4	scaffold52.17_buz_4	FBpp0156814_gri_4	FBpp0159450_moj_4
Family_390	2	2	2	2	2	FBpp0237354_vir_2	FBpp0159797_moj_2	FBpp0151053_gri_2	scaffold1.611_buz_2	FBpp0158990_gri_2	FBpp0166664_moj_2	FBpp0228702_vir_1	scaffold145.2_buz_4
Family_391	2	2	2	2	2	FBpp0238282_vir_2	scaffold2.434_buz_2	FBpp0171836_moj_2	FBpp0153321_gri_2	FBpp0237767_vir_2	FBpp0152084_gri_2	FBpp0159348_moj_2	scaffold2.441_buz_2
Family_392	2	2	2	2	2	FBpp0233206_vir_5	FBpp0146806_gri_5	FBpp0163671_moj_5	scaffold188.6_buz_5	FBpp0173033_moj_4	FBpp0238011_vir_4	FBpp0153491_gri_4	scaffold260:hit:335392_buz_1
Family_393	2	2	2	2	2	FBpp0228076_vir_0	FBpp0160682_moj_0	scaffold15.11_buz_0	FBpp0148848_gri_0	FBpp0157993_gri_6	FBpp0231026_vir_6	FBpp0164417_moj_6	scaffold79.6_buz_6
Family_394	2	2	2	2	2	FBpp0238543_vir_0	FBpp0173416_moj_0	scaffold1.217_buz_0	FBpp0152847_gri_0	FBpp0146034_gri_1	FBpp0165557_moj_2	scaffold50.30_buz_1	FBpp0230093_vir_1
Family_395	2	2	2	2	2	FBpp0224699_vir_1	scaffold1.1255_buz_0	FBpp0172749_moj_0	FBpp0153219_gri_0	FBpp0152175_gri_0	FBpp0224700_vir_0	FBpp0172750_moj_0	scaffold1.1256_buz_0
Family_396	1	1	2	2	3	FBpp0228013_vir_2	scaffold32.76_buz_2	FBpp0160618_moj_2	FBpp0150895_gri_2	FBpp0144815_gri_3	FBpp0162400_moj_3	FBpp0144814_gri_4	FBpp0226223_vir_3
Family_397	2	2	2	2	2	FBpp0228115_vir_2	scaffold9_2.140_buz_2	FBpp0169563_moj_2	FBpp0147747_gri_2	FBpp0169574_moj_1	scaffold9_2.139_buz_1	FBpp0228126_vir_1	FBpp0147748_gri_1
Family_398	2	2	2	2	2	FBpp0236794_vir_13	FBpp0155147_gri_13	FBpp0169745_moj_13	scaffold29.22_buz_13	FBpp0236790_vir_12	FBpp0155142_gri_12	FBpp0169740_moj_12	scaffold29.14_buz_9
Family_399	2	2	2	2	2	FBpp0234909_vir_1	scaffold43.100_buz_1	FBpp0169973_moj_1	FBpp0155246_gri_1	FBpp0156739_gri_0	FBpp0235229_vir_0	FBpp0170428_moj_0	scaffold7.94_buz_0
Family_400	2	2	2	2	2	FBpp0238750_vir_2	FBpp0171432_moj_3	scaffold1.578_buz_2	FBpp0153290_gri_2	FBpp0153279_gri_3	scaffold1.580_buz_3	FBpp0171429_moj_3	FBpp0238749_vir_3
Family_401	2	2	2	2	2	FBpp0236659_vir_8	FBpp0168329_moj_8	FBpp0155929_gri_8	scaffold14.92_buz_9	FBpp0156065_gri_7	scaffold_1_2.65_buz_6	FBpp0171182_moj_7	FBpp0228741_vir_7
Family_402	1	1	2	2	3	FBpp0238965_vir_7	FBpp0166242_moj_8	FBpp0145440_gri_7	scaffold27.2_buz_2	FBpp0144141_gri_6	FBpp0231680_vir_6	FBpp0164462_moj_5	FBpp0145745_gri_3
Family_403	2	2	2	2	2	FBpp0236988_vir_6	FBpp0159263_moj_6	scaffold2.61_buz_6	FBpp0148336_gri_6	FBpp0152802_gri_6	FBpp0225018_vir_6	scaffold1.944_buz_6	FBpp0172328_moj_6
Family_404	2	2	2	2	2	FBpp0235656_vir_3	scaffold45.125_buz_0	FBpp0158521_gri_0	FBpp0160294_moj_0	FBpp0229196_vir_0	FBpp0154223_gri_2	FBpp0169207_moj_2	scaffold35.83_buz_1
Family_405	2	2	2	2	2	FBpp0231989_vir_4	FBpp0166964_moj_4	FBpp0147073_gri_4	scaffold433.1_buz_2	scaffold6.222_buz_4	FBpp0231990_vir_4	FBpp0147075_gri_4	FBpp0166965_moj_3
Family_406	2	2	2	2	2	FBpp0233330_vir_5	FBpp0151677_gri_7	FBpp0164324_moj_5	FBpp0158592_gri_0	FBpp0230210_vir_0	scaffold147.1_buz_0	FBpp0170886_moj_0	scaffold136.1_buz_3
Family_407	2	2	2	2	2	FBpp0231134_vir_3	FBpp0146581_gri_3	FBpp0165469_moj_3	scaffold50.113_buz_3	scaffold_2_1:hit:161867_buz_0	FBpp0166029_moj_0	FBpp0226975_vir_0	FBpp0149441_gri_0
Family_408	2	2	2	2	2	FBpp0225393_vir_0	FBpp0148543_gri_0	FBpp0168066_moj_2	FBpp0236299_vir_2	scaffold43.50_buz_2	FBpp0171633_moj_0	FBpp0155600_gri_2	scaffold1.1354_buz_0
Family_409	2	2	2	2	2	FBpp0232443_vir_5	scaffold25.7_buz_5	FBpp0155215_gri_5	FBpp0168960_moj_5	FBpp0154481_gri_4	FBpp0232690_vir_5	scaffold25.8_buz_4	FBpp0168985_moj_5
Family_410	2	2	2	2	2	FBpp0233295_vir_0	scaffold67.45_buz_0	FBpp0164289_moj_0	FBpp0158803_gri_0	FBpp0169519_moj_1	scaffold9_2.149_buz_1	FBpp0228071_vir_1	FBpp0147741_gri_1
Family_411	2	2	2	2	2	FBpp0149606_gri_1	FBpp0229886_vir_0	FBpp0161782_moj_1	FBpp0149692_gri_1	scaffold21.19_buz_1	FBpp0229938_vir_1	FBpp0161970_moj_1	scaffold21.17_buz_4
Family_412	2	2	2	2	2	FBpp0236745_vir_7	FBpp0155097_gri_7	scaffold20_1.67_buz_7	FBpp0169695_moj_7	FBpp0236744_vir_7	scaffold20_1.68_buz_7	FBpp0169693_moj_7	FBpp0155096_gri_7
Family_413	2	2	2	2	2	FBpp0155162_gri_6	scaffold69.11_buz_4	FBpp0236629_vir_6	FBpp0168551_moj_6	FBpp0150005_gri_4	FBpp0226673_vir_4	FBpp0161580_moj_4	scaffold31.179_buz_4
Family_414	2	2	2	2	2	FBpp0230555_vir_1	FBpp0147578_gri_1	scaffold34.75_buz_1	FBpp0166317_moj_1	FBpp0234020_vir_1	FBpp0167214_moj_1	FBpp0144385_gri_1	scaffold24_2.103_buz_2
Family_415	2	2	2	2	2	FBpp0235847_vir_0	scaffold74:hit:270902_buz_0	FBpp0167578_moj_0	FBpp0154829_gri_0	scaffold59:hit:248729_buz_0	FBpp0168147_moj_0	FBpp0157013_gri_0	FBpp0235719_vir_0
Family_416	2	2	2	2	2	FBpp0225232_vir_4	scaffold1.142_buz_4	FBpp0153113_gri_3	FBpp0173457_moj_4	FBpp0173454_moj_5	FBpp0225229_vir_5	scaffold1.144_buz_5	FBpp0153111_gri_5
Family_417	2	2	2	2	2	FBpp0236739_vir_2	scaffold20_1.75_buz_2	FBpp0169689_moj_2	FBpp0155092_gri_2	scaffold20_1.76_buz_3	FBpp0169688_moj_3	FBpp0236738_vir_3	FBpp0155090_gri_3
Family_418	2	2	2	2	2	FBpp0229662_vir_3	FBpp0146307_gri_3	FBpp0164934_moj_3	scaffold93.16_buz_3	FBpp0230635_vir_0	FBpp0143967_gri_0	scaffold146.11_buz_0	FBpp0165678_moj_0
Family_419	1	1	2	2	3	FBpp0234786_vir_2	FBpp0167792_moj_2	scaffold13.149_buz_2	FBpp0155302_gri_2	FBpp0228550_vir_0	FBpp0156241_gri_0	FBpp0173191_moj_0	FBpp0157679_gri_1
Family_420	2	2	2	2	2	FBpp0234000_vir_2	FBpp0144201_gri_2	scaffold24_2.94_buz_2	FBpp0167208_moj_2	FBpp0167941_moj_3	scaffold77.17_buz_3	FBpp0236160_vir_3	FBpp0155026_gri_3
Family_421	1	1	2	1	4	FBpp0236461_vir_0	FBpp0169535_moj_0	FBpp0169537_moj_0	scaffold12.105_buz_0	FBpp0153689_gri_0	FBpp0153690_gri_0	FBpp0159141_gri_0	FBpp0159139_gri_0
Family_422	2	2	2	2	2	FBpp0230320_vir_0	scaffold50.41_buz_0	FBpp0165552_moj_0	FBpp0146492_gri_2	FBpp0157379_gri_1	scaffold2.264_buz_1	FBpp0238186_vir_1	FBpp0172170_moj_1
Family_423	2	2	2	2	2	FBpp0236895_vir_5	scaffold10.97_buz_5	FBpp0168632_moj_4	FBpp0154151_gri_4	FBpp0229926_vir_4	FBpp0161952_moj_4	FBpp0149594_gri_4	scaffold21.42_buz_5
Family_424	2	2	2	2	2	FBpp0232093_vir_1	scaffold48.48_buz_1	FBpp0166387_moj_1	FBpp0145507_gri_1	scaffold48.47_buz_2	FBpp0166388_moj_2	FBpp0232094_vir_2	FBpp0145508_gri_2
Family_425	2	2	2	2	2	FBpp0235756_vir_4	scaffold7.158_buz_4	FBpp0167695_moj_4	FBpp0157043_gri_4	FBpp0235439_vir_1	FBpp0170384_moj_1	FBpp0156563_gri_2	scaffold7.157_buz_1
Family_426	2	2	2	2	2	FBpp0237506_vir_3	FBpp0152544_gri_3	FBpp0172615_moj_3	scaffold1.213_buz_2	FBpp0237507_vir_2	FBpp0152545_gri_2	scaffold1.214_buz_2	FBpp0172616_moj_2
Family_427	2	2	2	2	2	FBpp0160301_moj_2	scaffold44_1.19_buz_2	FBpp0232732_vir_2	FBpp0144582_gri_2	scaffold45.135_buz_0	FBpp0230992_vir_0	FBpp0160275_moj_0	FBpp0158271_gri_0
Family_428	2	2	2	2	2	FBpp0230281_vir_5	scaffold28.90_buz_5	FBpp0170902_moj_5	FBpp0158544_gri_5	FBpp0147948_gri_1	FBpp0173633_moj_1	FBpp0228692_vir_1	scaffold1.288_buz_2
Family_429	2	2	2	2	2	FBpp0237607_vir_0	FBpp0155355_gri_0	scaffold1.505_buz_0	FBpp0159727_moj_0	scaffold_3_1.4_buz_2	FBpp0165697_moj_2	FBpp0230441_vir_2	FBpp0151518_gri_2
Family_430	2	2	2	2	2	FBpp0237527_vir_7	FBpp0152962_gri_7	scaffold_1_2.223_buz_6	FBpp0159908_moj_7	scaffold8.18_buz_4	FBpp0172815_moj_4	FBpp0153047_gri_4	FBpp0237989_vir_4
Family_431	2	2	2	2	2	FBpp0228289_vir_9	scaffold9_2.115_buz_10	FBpp0169749_moj_9	FBpp0147524_gri_9	FBpp0147203_gri_8	FBpp0229005_vir_8	FBpp0167378_moj_8	scaffold9_2.116_buz_7
Family_432	2	2	2	2	2	FBpp0236848_vir_3	scaffold82.31_buz_3	FBpp0169371_moj_3	FBpp0153636_gri_3	FBpp0169370_moj_3	scaffold82.32_buz_6	FBpp0236847_vir_3	FBpp0153635_gri_3
Family_433	2	2	2	2	2	FBpp0224835_vir_5	scaffold_1_2.261_buz_5	FBpp0173549_moj_5	FBpp0152945_gri_5	FBpp0172469_moj_7	FBpp0225165_vir_7	scaffold_1_2.262_buz_6	FBpp0153051_gri_6
Family_434	2	2	2	2	2	FBpp0237813_vir_4	scaffold6.7_buz_4	FBpp0147042_gri_4	FBpp0172065_moj_4	FBpp0145077_gri_3	FBpp0167191_moj_3	scaffold24_2.63_buz_3	FBpp0233903_vir_3
Family_435	2	2	2	2	2	FBpp0239081_vir_3	FBpp0171942_moj_3	scaffold2.63_buz_3	FBpp0151304_gri_3	scaffold1.80_buz_2	FBpp0153150_gri_2	FBpp0237475_vir_2	FBpp0173496_moj_2
Family_436	2	2	2	2	2	FBpp0226461_vir_0	FBpp0162492_moj_0	scaffold22.182_buz_0	FBpp0148406_gri_0	scaffold32.51_buz_0	FBpp0226162_vir_0	FBpp0163108_moj_0	FBpp0148470_gri_0
Family_437	2	2	2	2	2	FBpp0229254_vir_1	scaffold42.85_buz_1	FBpp0158500_gri_1	FBpp0164481_moj_1	FBpp0164482_moj_2	scaffold42.86_buz_2	FBpp0229256_vir_2	FBpp0158502_gri_2
Family_438	2	2	2	2	2	FBpp0234817_vir_4	FBpp0155334_gri_4	FBpp0169868_moj_4	scaffold125.6_buz_3	scaffold29.11_buz_3	FBpp0155141_gri_2	FBpp0236789_vir_2	FBpp0169737_moj_4
Family_439	1	1	1	2	4	FBpp0225836_vir_0	FBpp0151439_gri_0	FBpp0144357_gri_0	FBpp0144356_gri_4	FBpp0225826_vir_0	FBpp0151438_gri_7	scaffold24_1.6_buz_7	FBpp0166920_moj_0
Family_440	2	2	2	2	2	FBpp0238406_vir_0	scaffold5.132_buz_0	FBpp0173113_moj_0	FBpp0151264_gri_0	FBpp0160548_moj_2	FBpp0148294_gri_2	FBpp0226005_vir_2	scaffold192:hit:330024_buz_0
Family_441	2	2	2	2	2	FBpp0233068_vir_0	FBpp0169048_moj_0	scaffold25.98_buz_0	FBpp0153788_gri_0	FBpp0169765_moj_12	FBpp0236818_vir_13	FBpp0155705_gri_13	scaffold29.54_buz_13
Family_442	2	2	2	2	2	FBpp0234659_vir_0	FBpp0171561_moj_0	scaffold48.3_buz_0	FBpp0144054_gri_0	FBpp0158707_gri_3	FBpp0230418_vir_3	FBpp0170745_moj_3	scaffold28.43_buz_4
Family_443	2	2	2	2	2	FBpp0229853_vir_4	scaffold73.28_buz_3	FBpp0166754_moj_3	FBpp0144924_gri_3	scaffold2.22_buz_4	FBpp0148101_gri_3	FBpp0174085_moj_3	FBpp0238929_vir_3
Family_444	3	3	2	2	1	FBpp0233833_vir_0	scaffold189.3_buz_0	FBpp0146807_gri_0	FBpp0163595_moj_0	scaffold577:hit:341714_buz_0	FBpp0166857_moj_1	scaffold55:hit:240028_buz_1	FBpp0232622_vir_1
Family_445	2	2	2	2	2	FBpp0234879_vir_11	scaffold43.67_buz_12	FBpp0169943_moj_11	FBpp0154106_gri_6	FBpp0161531_moj_1	FBpp0149955_gri_1	FBpp0227667_vir_1	scaffold16.224_buz_1
Family_446	2	2	2	2	2	FBpp0228039_vir_2	FBpp0157871_gri_2	FBpp0163262_moj_2	scaffold100.9_buz_2	FBpp0162290_moj_4	scaffold16.131_buz_3	FBpp0150758_gri_2	FBpp0228240_vir_2
Family_447	2	2	2	2	2	FBpp0233057_vir_3	FBpp0169047_moj_3	scaffold25.97_buz_3	FBpp0153787_gri_3	FBpp0233046_vir_3	scaffold25.96_buz_3	FBpp0169046_moj_3	FBpp0153785_gri_3
Family_448	2	2	2	2	2	FBpp0229510_vir_2	scaffold46.68_buz_2	FBpp0169143_moj_2	FBpp0155356_gri_2	FBpp0168255_moj_2	FBpp0234422_vir_3	FBpp0154581_gri_3	scaffold20_1.30_buz_3
Family_449	2	2	2	2	2	FBpp0237247_vir_5	FBpp0172047_moj_5	FBpp0151407_gri_5	scaffold8.80_buz_5	FBpp0172045_moj_5	FBpp0237246_vir_5	FBpp0151406_gri_5	scaffold8.82_buz_4
Family_450	2	2	2	2	2	FBpp0160806_moj_4	scaffold19.70_buz_3	FBpp0225684_vir_5	FBpp0150537_gri_4	FBpp0150535_gri_2	FBpp0225683_vir_2	scaffold19.69_buz_2	FBpp0160805_moj_2
Family_451	2	2	3	2	1	FBpp0231268_vir_0	FBpp0158515_gri_0	FBpp0163689_moj_0	scaffold164.2_buz_0	scaffold45.134_buz_0	FBpp0160288_moj_0	FBpp0231270_vir_0	FBpp0164122_moj_0
Family_452	2	2	2	2	2	FBpp0229998_vir_3	scaffold28.39_buz_3	FBpp0170933_moj_3	FBpp0156245_gri_3	scaffold17.33_buz_4	FBpp0170321_moj_4	FBpp0235369_vir_4	FBpp0156940_gri_4
Family_453	1	1	3	2	2	FBpp0235634_vir_0	FBpp0171053_moj_0	FBpp0157817_gri_0	FBpp0160084_moj_0	FBpp0234050_vir_0	FBpp0169185_moj_0	FBpp0154204_gri_0	scaffold120.3_buz_1
Family_454	2	2	2	2	2	FBpp0238478_vir_2	scaffold27.52_buz_2	FBpp0164136_moj_2	FBpp0144109_gri_2	FBpp0145471_gri_3	scaffold27.53_buz_3	FBpp0231723_vir_3	FBpp0166273_moj_3
Family_455	2	2	2	2	2	FBpp0151720_gri_4	FBpp0165641_moj_3	scaffold38.74_buz_3	FBpp0230244_vir_4	FBpp0152872_gri_0	FBpp0172513_moj_0	FBpp0238568_vir_0	scaffold1.55_buz_0
Family_456	2	2	2	2	2	FBpp0229214_vir_3	scaffold57.3_buz_3	FBpp0164616_moj_3	FBpp0146628_gri_3	FBpp0164409_moj_3	FBpp0229216_vir_3	scaffold57.2_buz_3	FBpp0145918_gri_3
Family_457	2	2	2	2	2	FBpp0231223_vir_1	scaffold79.12_buz_0	FBpp0145868_gri_0	FBpp0164600_moj_0	FBpp0164599_moj_0	scaffold79.13_buz_0	FBpp0231222_vir_0	FBpp0145867_gri_0
Family_458	2	2	2	2	2	FBpp0226760_vir_0	scaffold31.34_buz_0	FBpp0161661_moj_0	FBpp0150504_gri_0	FBpp0150503_gri_0	FBpp0226759_vir_0	scaffold31.35_buz_0	FBpp0161660_moj_0
Family_459	2	2	2	2	2	FBpp0232629_vir_1	FBpp0147314_gri_0	scaffold9_1.6_buz_0	FBpp0166864_moj_0	FBpp0224659_vir_1	scaffold33.75_buz_1	FBpp0164984_moj_1	FBpp0144188_gri_1
Family_460	1	1	2	1	4	FBpp0226431_vir_2	FBpp0162458_moj_2	FBpp0150206_gri_2	FBpp0145521_gri_2	scaffold22.141_buz_4	FBpp0162460_moj_2	FBpp0150209_gri_2	FBpp0150455_gri_2
Family_461	2	2	2	2	2	FBpp0238419_vir_1	scaffold5.114_buz_1	FBpp0151274_gri_1	FBpp0173123_moj_2	FBpp0172901_moj_1	scaffold5.115_buz_1	FBpp0148719_gri_1	FBpp0237661_vir_1
Family_462	1	1	1	4	2	FBpp0234355_vir_1	FBpp0234354_vir_1	FBpp0168194_moj_1	scaffold29.78_buz_1	FBpp0154437_gri_1	FBpp0154438_gri_1	FBpp0236413_vir_1	FBpp0234356_vir_2
Family_463	2	2	2	2	2	FBpp0236168_vir_0	FBpp0167948_moj_0	FBpp0155034_gri_0	scaffold121.6_buz_0	FBpp0148503_gri_2	FBpp0226261_vir_2	scaffold47:hit:223017_buz_2	FBpp0162700_moj_2
Family_464	2	2	2	2	2	FBpp0230637_vir_0	scaffold33.6_buz_0	FBpp0143969_gri_0	FBpp0165699_moj_0	FBpp0166389_moj_2	FBpp0145509_gri_2	scaffold48.46_buz_2	FBpp0232095_vir_2
Family_465	2	2	2	2	2	FBpp0228985_vir_1	FBpp0144875_gri_1	scaffold9_2.105_buz_1	FBpp0167370_moj_1	FBpp0232227_vir_1	FBpp0145164_gri_1	scaffold24_2.105_buz_1	FBpp0171105_moj_1
Family_466	2	2	2	2	2	FBpp0234091_vir_3	FBpp0156539_gri_3	scaffold115.9_buz_4	FBpp0170546_moj_3	FBpp0156537_gri_3	FBpp0234089_vir_3	scaffold115.8_buz_3	FBpp0170544_moj_3
Family_467	2	2	2	2	2	FBpp0239128_vir_0	FBpp0172853_moj_0	scaffold5.43_buz_0	FBpp0149767_gri_0	scaffold57.51_buz_2	FBpp0164379_moj_2	FBpp0146012_gri_2	FBpp0229285_vir_2
Family_468	2	2	2	2	2	FBpp0233627_vir_4	scaffold60_1.39_buz_4	FBpp0145793_gri_4	FBpp0164897_moj_4	scaffold2.314_buz_7	FBpp0159277_moj_7	FBpp0238213_vir_7	FBpp0157905_gri_7
Family_469	2	2	2	2	2	FBpp0237351_vir_3	FBpp0151022_gri_3	FBpp0159794_moj_3	scaffold1.607_buz_3	FBpp0152964_gri_3	FBpp0237528_vir_2	FBpp0159909_moj_2	scaffold_1_2.221_buz_2
Family_470	2	2	2	2	2	FBpp0231128_vir_0	scaffold3.122_buz_0	FBpp0167297_moj_0	FBpp0145281_gri_0	FBpp0145282_gri_0	FBpp0231139_vir_0	scaffold3.123_buz_0	FBpp0167298_moj_0
Family_471	2	2	2	2	2	FBpp0226279_vir_3	scaffold47.29_buz_3	FBpp0162718_moj_3	FBpp0148519_gri_3	FBpp0162719_moj_5	scaffold47.28_buz_5	FBpp0226280_vir_5	FBpp0148520_gri_5
Family_472	2	2	2	2	2	FBpp0229932_vir_0	FBpp0149600_gri_0	scaffold21.31_buz_0	FBpp0161963_moj_0	scaffold21.27_buz_0	FBpp0161965_moj_0	FBpp0149601_gri_0	FBpp0229933_vir_0
Family_473	2	2	2	2	2	FBpp0228999_vir_8	FBpp0144878_gri_7	FBpp0167373_moj_6	scaffold9_2.108_buz_7	FBpp0230720_vir_5	FBpp0167333_moj_5	scaffold3.179_buz_5	FBpp0145101_gri_5
Family_474	2	2	2	2	2	scaffold35.26_buz_1	FBpp0155448_gri_1	FBpp0235501_vir_1	FBpp0234320_vir_2	scaffold10.138_buz_2	FBpp0169350_moj_2	FBpp0153620_gri_1	FBpp0168732_moj_1
Family_475	2	2	2	2	2	FBpp0225303_vir_0	FBpp0152166_gri_0	FBpp0172876_moj_0	scaffold5.77_buz_0	FBpp0236387_vir_0	scaffold14.151_buz_0	FBpp0170265_moj_0	FBpp0154408_gri_0
Family_476	2	2	2	2	2	FBpp0231056_vir_3	FBpp0165109_moj_3	scaffold97.41_buz_3	FBpp0146654_gri_3	FBpp0153875_gri_0	scaffold12.27_buz_0	FBpp0169472_moj_0	FBpp0234625_vir_0
Family_477	1	1	3	2	2	FBpp0231967_vir_2	FBpp0145208_gri_2	FBpp0166939_moj_2	scaffold6.266_buz_5	FBpp0166941_moj_2	FBpp0231968_vir_2	FBpp0166940_moj_2	FBpp0145209_gri_2
Family_478	2	2	2	2	2	FBpp0238409_vir_1	scaffold5.129_buz_1	FBpp0151266_gri_1	FBpp0173116_moj_1	FBpp0173117_moj_1	FBpp0238410_vir_1	scaffold5.128_buz_1	FBpp0151267_gri_1
Family_479	2	2	2	2	2	FBpp0225107_vir_1	FBpp0155554_gri_1	FBpp0159965_moj_1	scaffold_1_2.144_buz_1	scaffold1.473_buz_2	FBpp0159700_moj_2	FBpp0237581_vir_2	FBpp0155113_gri_2
Family_480	1	1	2	2	3	FBpp0237026_vir_3	FBpp0173759_moj_3	scaffold1.1137_buz_3	FBpp0153591_gri_3	FBpp0153590_gri_3	FBpp0237025_vir_3	FBpp0173757_moj_3	FBpp0156115_gri_2
Family_481	2	2	2	2	2	FBpp0225426_vir_5	FBpp0171664_moj_5	FBpp0151248_gri_5	scaffold1.1410_buz_5	FBpp0148873_gri_3	scaffold1.1364_buz_3	FBpp0225395_vir_3	FBpp0171635_moj_3
Family_482	1	1	3	2	2	FBpp0230314_vir_0	FBpp0166538_moj_0	FBpp0144718_gri_0	scaffold18_1.1_buz_0	FBpp0147269_gri_2	FBpp0167504_moj_2	FBpp0229845_vir_2	FBpp0170566_moj_1
Family_483	2	2	2	2	2	FBpp0231225_vir_1	FBpp0231224_vir_1	FBpp0164602_moj_1	FBpp0164601_moj_1	scaffold79.11_buz_1	scaffold79.10_buz_1	FBpp0145869_gri_1	FBpp0145870_gri_1
Family_484	2	2	2	2	2	FBpp0226964_vir_3	scaffold_2_1.36_buz_3	FBpp0166019_moj_3	FBpp0149431_gri_3	FBpp0230859_vir_1	scaffold30.77_buz_1	FBpp0170642_moj_1	FBpp0158174_gri_1
Family_485	2	2	2	2	2	FBpp0224478_vir_2	FBpp0171678_moj_2	scaffold1.1440_buz_2	FBpp0149339_gri_2	FBpp0224479_vir_2	scaffold1.1442_buz_2	FBpp0171680_moj_2	FBpp0149350_gri_2
Family_486	2	2	2	2	2	FBpp0236426_vir_10	FBpp0153652_gri_10	scaffold12.60_buz_11	FBpp0169498_moj_10	FBpp0168966_moj_10	scaffold160.1_buz_9	FBpp0155222_gri_10	FBpp0232509_vir_8
Family_487	2	2	2	2	2	FBpp0229284_vir_5	FBpp0147423_gri_5	FBpp0167352_moj_5	scaffold9_2.77_buz_5	FBpp0171602_moj_2	FBpp0238835_vir_2	FBpp0147294_gri_2	scaffold1.849_buz_1
Family_488	2	2	2	2	2	FBpp0234895_vir_6	FBpp0169958_moj_6	FBpp0154120_gri_6	scaffold43.80_buz_5	FBpp0234896_vir_5	FBpp0155230_gri_6	scaffold43.81_buz_5	FBpp0169959_moj_5
Family_489	0	0	3	2	3	FBpp0229401_vir_5	FBpp0168833_moj_5	FBpp0154341_gri_5	FBpp0229402_vir_5	FBpp0168835_moj_5	FBpp0154342_gri_4	FBpp0168834_moj_5	FBpp0154340_gri_5
Family_490	2	2	2	2	2	FBpp0230611_vir_1	scaffold6.278_buz_1	FBpp0173627_moj_1	FBpp0145185_gri_1	FBpp0146993_gri_1	FBpp0231910_vir_2	FBpp0163363_moj_2	scaffold3.220_buz_2
Family_491	2	2	2	2	2	FBpp0225423_vir_12	FBpp0151196_gri_12	scaffold1.1399_buz_12	FBpp0171661_moj_10	FBpp0163176_moj_8	FBpp0228157_vir_8	FBpp0151098_gri_9	scaffold124.12_buz_6
Family_492	2	2	2	2	2	FBpp0238470_vir_4	FBpp0171479_moj_4	scaffold1.502_buz_4	FBpp0153455_gri_4	FBpp0159925_moj_4	FBpp0237540_vir_3	FBpp0154674_gri_4	scaffold_1_2.206_buz_5
Family_493	2	2	2	2	2	FBpp0238980_vir_2	FBpp0152902_gri_2	FBpp0173714_moj_2	scaffold1.893_buz_2	FBpp0229929_vir_3	FBpp0149597_gri_3	FBpp0161959_moj_3	scaffold21.38_buz_3
Family_494	2	2	2	2	2	FBpp0229670_vir_1	FBpp0230236_vir_1	scaffold45.103_buz_1	FBpp0160255_moj_1	FBpp0146533_gri_1	scaffold93.6_buz_1	FBpp0164940_moj_1	FBpp0158129_gri_1
Family_495	2	2	2	2	2	FBpp0229504_vir_4	FBpp0169137_moj_4	scaffold46.60_buz_4	FBpp0153868_gri_4	FBpp0154221_gri_3	FBpp0235654_vir_3	scaffold35.89_buz_3	FBpp0169204_moj_3
Family_496	2	2	2	2	2	FBpp0234956_vir_2	FBpp0154627_gri_2	scaffold41:hit:207018_buz_2	FBpp0170023_moj_2	scaffold17.28_buz_3	FBpp0235364_vir_3	FBpp0170317_moj_3	FBpp0156935_gri_3
Family_497	2	2	2	2	2	FBpp0226131_vir_6	FBpp0150465_gri_5	FBpp0163067_moj_5	scaffold15.2_buz_6	FBpp0149962_gri_5	FBpp0161536_moj_4	FBpp0227674_vir_5	scaffold16.235_buz_6
Family_498	2	2	2	2	2	FBpp0235396_vir_2	scaffold17.78_buz_4	FBpp0170347_moj_3	FBpp0232606_vir_2	FBpp0144293_gri_3	FBpp0156965_gri_3	scaffold143.4_buz_2	FBpp0162161_moj_2
Family_499	2	2	2	2	2	FBpp0236963_vir_3	FBpp0152466_gri_3	FBpp0173976_moj_3	scaffold8.61_buz_2	scaffold29.37_buz_5	FBpp0155156_gri_5	FBpp0169754_moj_5	FBpp0236803_vir_5
Family_500	2	2	2	2	2	FBpp0236067_vir_1	FBpp0167854_moj_1	scaffold13.59_buz_3	FBpp0154941_gri_1	FBpp0230708_vir_0	FBpp0173715_moj_0	scaffold6.286_buz_0	FBpp0145192_gri_0
Family_501	2	2	2	2	2	FBpp0225857_vir_1	scaffold16.56_buz_1	FBpp0161424_moj_1	FBpp0150433_gri_1	FBpp0162344_moj_2	FBpp0148872_gri_2	FBpp0228293_vir_2	scaffold16.57_buz_1
Family_502	2	2	2	2	2	FBpp0231098_vir_3	FBpp0145944_gri_2	scaffold50.7_buz_2	FBpp0165410_moj_2	FBpp0146241_gri_4	FBpp0164802_moj_3	scaffold107.23_buz_3	FBpp0229606_vir_3
Family_503	1	1	2	2	3	FBpp0226173_vir_1	FBpp0157090_gri_1	FBpp0148480_gri_1	FBpp0163116_moj_1	scaffold32.66_buz_3	FBpp0226174_vir_1	FBpp0148482_gri_1	FBpp0163117_moj_1
Family_504	2	2	2	2	2	FBpp0225073_vir_9	FBpp0159656_moj_9	FBpp0148250_gri_9	scaffold1.405_buz_9	scaffold25.77_buz_9	FBpp0232992_vir_9	FBpp0169037_moj_9	FBpp0153777_gri_9
Family_505	2	2	2	2	2	FBpp0239004_vir_1	FBpp0172049_moj_1	FBpp0152925_gri_1	scaffold8.77_buz_1	scaffold103.15_buz_1	FBpp0161493_moj_1	FBpp0232272_vir_1	FBpp0147225_gri_1
Family_506	2	2	2	2	2	FBpp0237764_vir_0	scaffold2.433_buz_0	FBpp0152081_gri_0	FBpp0159343_moj_0	FBpp0237765_vir_0	FBpp0159344_moj_0	FBpp0152082_gri_0	scaffold2:hit:47407_buz_0
Family_507	2	2	2	2	2	FBpp0226229_vir_5	FBpp0162668_moj_5	scaffold84.10_buz_5	FBpp0150628_gri_5	FBpp0147523_gri_9	scaffold9_2.117_buz_14	FBpp0169738_moj_9	FBpp0228278_vir_8
Family_508	2	2	2	2	2	FBpp0227930_vir_0	FBpp0157870_gri_0	FBpp0163261_moj_0	FBpp0165949_moj_0	FBpp0149356_gri_0	scaffold40.7_buz_0	FBpp0226893_vir_0	scaffold100.8_buz_0
Family_509	2	2	2	2	2	FBpp0230335_vir_12	FBpp0146502_gri_12	FBpp0165443_moj_10	scaffold50.62_buz_10	scaffold116.4_buz_10	FBpp0230203_vir_11	FBpp0158588_gri_10	FBpp0170879_moj_10
Family_510	2	2	2	1	3	FBpp0230330_vir_3	FBpp0146498_gri_1	FBpp0146265_gri_1	FBpp0146026_gri_1	scaffold50.53_buz_2	FBpp0165438_moj_2	FBpp0165547_moj_2	scaffold50.47_buz_4
Family_511	2	2	2	2	2	FBpp0233029_vir_1	FBpp0167606_moj_0	FBpp0235883_vir_0	FBpp0146128_gri_1	FBpp0164970_moj_1	scaffold7.11_buz_0	scaffold87.4_buz_1	FBpp0156810_gri_0
Family_512	2	2	2	2	2	FBpp0231656_vir_1	FBpp0231655_vir_1	FBpp0164213_moj_1	scaffold27.31_buz_1	FBpp0164224_moj_1	scaffold27.30_buz_1	FBpp0144122_gri_1	FBpp0144120_gri_1
Family_513	1	1	3	2	2	FBpp0233380_vir_0	scaffold60_1.36_buz_0	FBpp0164150_moj_0	FBpp0146751_gri_0	FBpp0149106_gri_0	FBpp0226879_vir_0	FBpp0165936_moj_0	FBpp0163365_moj_0
Family_514	2	2	2	2	2	FBpp0224921_vir_1	scaffold1.404_buz_1	FBpp0171534_moj_1	FBpp0147879_gri_1	FBpp0148249_gri_1	FBpp0159655_moj_1	scaffold1.402_buz_1	FBpp0225072_vir_1
Family_515	2	2	2	3	1	FBpp0224761_vir_3	FBpp0236953_vir_3	FBpp0236952_vir_3	FBpp0172568_moj_3	scaffold1.148_buz_3	FBpp0152267_gri_4	FBpp0172567_moj_3	scaffold1.147_buz_2
Family_516	2	2	2	1	2	FBpp0227170_vir_15	FBpp0161846_moj_15	scaffold_2_1.217_buz_16	FBpp0149753_gri_16	FBpp0149074_gri_13	FBpp0161323_moj_13	scaffold22.91_buz_12
Family_517	2	2	2	2	2	FBpp0238055_vir_1	FBpp0152944_gri_1	FBpp0173224_moj_1	scaffold8.14_buz_1	FBpp0152984_gri_4	FBpp0228874_vir_4	scaffold_1_2.12_buz_4	FBpp0160067_moj_4
Family_518	2	2	2	2	2	FBpp0235665_vir_2	FBpp0169215_moj_2	scaffold35.68_buz_2	FBpp0154233_gri_2	FBpp0171424_moj_2	FBpp0238745_vir_2	scaffold1.583_buz_2	FBpp0153224_gri_2
Family_519	2	2	2	2	2	FBpp0231363_vir_6	scaffold78.10_buz_8	FBpp0170990_moj_7	FBpp0233915_vir_1	scaffold61.29_buz_1	FBpp0164048_moj_2	FBpp0158099_gri_1	FBpp0151522_gri_7
Family_520	2	2	2	2	2	FBpp0226833_vir_3	FBpp0161727_moj_3	FBpp0150334_gri_3	scaffold23.45_buz_3	FBpp0229759_vir_0	scaffold56.32_buz_0	FBpp0146637_gri_0	FBpp0164204_moj_0
Family_521	2	2	2	2	2	FBpp0227828_vir_1	FBpp0161353_moj_1	scaffold22:hit:145544_buz_1	FBpp0150367_gri_1	FBpp0230851_vir_3	FBpp0165373_moj_3	scaffold54:hit:238328_buz_2	FBpp0158732_gri_3
Family_522	2	2	2	2	2	FBpp0229739_vir_1	FBpp0158839_gri_2	FBpp0164107_moj_2	scaffold93.10_buz_2	FBpp0227455_vir_0	FBpp0148823_gri_0	FBpp0162114_moj_0	scaffold31.62_buz_0
Family_523	2	2	2	2	2	FBpp0226374_vir_3	scaffold22.51_buz_3	FBpp0162398_moj_3	FBpp0150152_gri_3	FBpp0159273_moj_6	scaffold2.305_buz_6	FBpp0238209_vir_6	FBpp0157868_gri_6
Family_524	1	1	2	1	4	FBpp0226317_vir_1	FBpp0162758_moj_2	scaffold85.29_buz_2	FBpp0148318_gri_3	FBpp0162757_moj_3	FBpp0148317_gri_2	FBpp0148316_gri_2	FBpp0148319_gri_2
Family_525	2	2	2	2	2	FBpp0238448_vir_4	scaffold2.229_buz_4	FBpp0173874_moj_4	FBpp0152647_gri_4	FBpp0238449_vir_4	FBpp0152648_gri_4	FBpp0173875_moj_4	scaffold2.228_buz_5
Family_526	2	2	2	2	2	FBpp0225947_vir_2	scaffold11.207_buz_2	FBpp0148493_gri_2	FBpp0162622_moj_2	FBpp0145466_gri_0	scaffold27.44_buz_0	FBpp0231718_vir_0	FBpp0166268_moj_0
Family_527	2	2	2	2	2	FBpp0235098_vir_3	scaffold13.38_buz_3	FBpp0154760_gri_3	FBpp0170177_moj_3	FBpp0224607_vir_3	FBpp0159553_moj_3	scaffold1.1362_buz_3	FBpp0157289_gri_3
Family_528	2	2	2	2	2	FBpp0228648_vir_0	scaffold1.346_buz_2	FBpp0171567_moj_0	FBpp0147912_gri_0	scaffold11.103_buz_5	FBpp0227580_vir_5	FBpp0162554_moj_5	FBpp0150092_gri_5
Family_529	2	2	2	2	2	FBpp0236251_vir_1	scaffold41.13_buz_1	FBpp0168024_moj_1	FBpp0154445_gri_1	FBpp0169991_moj_1	scaffold41.14_buz_1	FBpp0234926_vir_2	FBpp0155265_gri_2
Family_530	2	2	2	2	2	FBpp0225991_vir_1	FBpp0160535_moj_1	FBpp0148280_gri_1	scaffold124.13_buz_1	FBpp0161625_moj_0	scaffold94.2_buz_0	FBpp0232298_vir_0	FBpp0147137_gri_0
Family_531	2	2	3	2	1	FBpp0236148_vir_3	FBpp0167930_moj_3	FBpp0167929_moj_3	scaffold111.1_buz_3	FBpp0235145_vir_3	FBpp0168121_moj_3	FBpp0154800_gri_3	scaffold438.1_buz_3
Family_532	1	1	2	2	3	FBpp0229523_vir_0	FBpp0155367_gri_0	scaffold64.41_buz_0	FBpp0169155_moj_1	FBpp0162716_moj_3	FBpp0226557_vir_3	FBpp0144842_gri_3	FBpp0159202_gri_0
Family_533	2	2	2	2	2	FBpp0228514_vir_3	FBpp0225646_vir_3	FBpp0149009_gri_3	FBpp0150264_gri_3	scaffold19.1_buz_2	FBpp0162970_moj_3	FBpp0160767_moj_3	scaffold19.2_buz_4
Family_534	2	2	2	2	2	FBpp0232403_vir_3	FBpp0147380_gri_3	FBpp0166444_moj_3	scaffold9_2.34_buz_3	FBpp0232666_vir_3	scaffold9_2.35_buz_3	FBpp0147348_gri_3	FBpp0163222_moj_3
Family_535	2	2	2	2	2	FBpp0235432_vir_10	FBpp0170379_moj_10	scaffold7.166_buz_10	FBpp0156555_gri_10	scaffold7.165_buz_13	FBpp0235433_vir_13	FBpp0170380_moj_13	FBpp0156556_gri_13
Family_536	1	1	3	2	2	FBpp0237486_vir_5	scaffold1.61_buz_11	FBpp0173507_moj_5	FBpp0153161_gri_9	FBpp0173510_moj_5	FBpp0152528_gri_5	FBpp0237487_vir_4	FBpp0173508_moj_3
Family_537	2	2	2	2	2	FBpp0232573_vir_6	FBpp0161853_moj_6	scaffold94.36_buz_7	FBpp0145031_gri_6	FBpp0159681_moj_3	scaffold55.31_buz_3	FBpp0236098_vir_3	FBpp0144866_gri_3
Family_538	2	2	2	2	2	FBpp0226270_vir_1	FBpp0162709_moj_1	scaffold47.47_buz_1	FBpp0148511_gri_1	FBpp0227941_vir_1	FBpp0150866_gri_1	FBpp0161040_moj_1	scaffold47.46_buz_1
Family_539	2	2	2	2	2	FBpp0237199_vir_3	FBpp0171996_moj_3	FBpp0151361_gri_3	scaffold8.162_buz_3	FBpp0224483_vir_1	FBpp0171684_moj_1	scaffold1.1447_buz_1	FBpp0149394_gri_1
Family_540	2	2	2	2	2	FBpp0238555_vir_5	FBpp0145399_gri_5	FBpp0166206_moj_5	scaffold33.105_buz_5	FBpp0238566_vir_5	FBpp0145400_gri_5	FBpp0166207_moj_5	scaffold33.106_buz_7
Family_541	5	5	0	0	0	scaffold126:hit:311784_buz_1	scaffold42:hit:210556_buz_0	scaffold42:hit:211443_buz_0	scaffold45:hit:218939_buz_0	scaffold21:hit:142337_buz_0
Family_542	2	2	2	2	1	FBpp0233419_vir_0	FBpp0164359_moj_0	scaffold86.24_buz_0	FBpp0151708_gri_0	FBpp0236421_vir_0	scaffold12:hit:107516_buz_0	FBpp0169493_moj_0
Family_543	3	3	2	1	1	scaffold6.199_buz_1	FBpp0232002_vir_1	FBpp0147086_gri_1	scaffold6.200_buz_1	FBpp0166974_moj_1	FBpp0173094_moj_1	scaffold6:hit:80690_buz_1
Family_544	1	1	2	2	2	FBpp0237408_vir_4	FBpp0159852_moj_4	FBpp0148009_gri_4	scaffold1.689_buz_7	FBpp0148010_gri_3	FBpp0159853_moj_3	FBpp0237409_vir_3
Family_545	1	1	2	2	2	FBpp0166788_moj_0	FBpp0232330_vir_1	scaffold44_1.24_buz_0	FBpp0144959_gri_0	FBpp0160514_moj_6	FBpp0151113_gri_6	FBpp0236921_vir_3
Family_546	1	1	2	2	2	FBpp0224480_vir_2	FBpp0171682_moj_2	FBpp0149361_gri_1	FBpp0225412_vir_1	FBpp0171649_moj_1	scaffold1.1377_buz_1	FBpp0150306_gri_1
Family_547	2	2	2	2	1	FBpp0230161_vir_0	scaffold38.55_buz_0	FBpp0165313_moj_0	FBpp0154365_gri_3	scaffold125.14_buz_3	FBpp0168102_moj_3	FBpp0236337_vir_3
Family_548	1	1	2	2	2	FBpp0236762_vir_1	FBpp0169712_moj_1	scaffold20_1.29_buz_1	FBpp0155112_gri_1	FBpp0168356_moj_0	FBpp0155959_gri_0	FBpp0236689_vir_0
Family_549	2	2	2	2	1	FBpp0235232_vir_0	scaffold6.141_buz_0	FBpp0172840_moj_0	FBpp0229927_vir_1	scaffold21.41_buz_1	FBpp0149595_gri_1	FBpp0161955_moj_1
Family_550	1	1	2	2	2	FBpp0230319_vir_7	FBpp0146491_gri_6	FBpp0165427_moj_7	FBpp0165203_moj_7	FBpp0145710_gri_7	FBpp0233132_vir_7	scaffold154.13_buz_4
Family_551	2	2	2	2	1	FBpp0232352_vir_2	FBpp0144980_gri_3	FBpp0166809_moj_3	scaffold76.12_buz_3	FBpp0232353_vir_3	FBpp0166810_moj_3	scaffold76.13_buz_3
Family_552	1	1	2	2	2	FBpp0234430_vir_8	FBpp0168262_moj_7	scaffold20_1.41_buz_8	FBpp0154588_gri_8	FBpp0234428_vir_9	FBpp0168260_moj_9	FBpp0154585_gri_9
Family_553	2	2	2	2	1	FBpp0235764_vir_5	scaffold7.176_buz_5	FBpp0167702_moj_5	FBpp0157053_gri_5	FBpp0235762_vir_3	scaffold7.175_buz_3	FBpp0167701_moj_1
Family_554	2	2	2	2	1	FBpp0226411_vir_2	scaffold22.114_buz_2	FBpp0162436_moj_2	FBpp0150184_gri_2	FBpp0231812_vir_2	scaffold3.289_buz_2	FBpp0167108_moj_2
Family_555	1	1	2	0	4	FBpp0166122_moj_2	scaffold99:hit:296795_buz_2	FBpp0162487_moj_2	FBpp0149987_gri_3	FBpp0157386_gri_2	FBpp0148148_gri_2	FBpp0151139_gri_3
Family_556	1	1	2	2	2	FBpp0233714_vir_1	FBpp0157975_gri_1	FBpp0163865_moj_1	FBpp0157125_gri_1	FBpp0224584_vir_1	scaffold1:hit:34345_buz_1	FBpp0159530_moj_1
Family_557	1	1	2	2	2	FBpp0239109_vir_0	FBpp0172211_moj_0	FBpp0153423_gri_0	scaffold1.1058_buz_0	FBpp0153425_gri_0	FBpp0172213_moj_0	FBpp0239111_vir_0
Family_558	2	2	2	2	1	FBpp0224891_vir_2	scaffold_1_2.162_buz_5	FBpp0171244_moj_5	FBpp0228215_vir_4	FBpp0161139_moj_4	scaffold11.179_buz_4	FBpp0150736_gri_4
Family_559	1	1	2	2	2	FBpp0226794_vir_1	FBpp0161693_moj_1	FBpp0150299_gri_1	scaffold72.16_buz_1	FBpp0150300_gri_1	FBpp0226796_vir_1	FBpp0161694_moj_1
Family_560	1	1	2	2	2	FBpp0229010_vir_1	FBpp0147205_gri_1	FBpp0167380_moj_1	scaffold6.112_buz_2	FBpp0235107_vir_2	FBpp0172701_moj_2	FBpp0144332_gri_2
Family_561	1	1	1	2	3	scaffold111.20_buz_1	FBpp0236135_vir_1	FBpp0167917_moj_1	FBpp0155001_gri_1	FBpp0155004_gri_1	FBpp0236136_vir_0	FBpp0155005_gri_0
Family_562	1	1	2	2	2	FBpp0238069_vir_7	FBpp0173240_moj_7	FBpp0152352_gri_7	FBpp0152351_gri_12	FBpp0173239_moj_12	scaffold1.1332_buz_12	FBpp0238068_vir_12
Family_563	1	1	1	1	4	FBpp0238920_vir_4	scaffold2.12_buz_4	FBpp0146884_gri_4	FBpp0146883_gri_4	FBpp0174078_moj_4	FBpp0148027_gri_4	FBpp0146885_gri_4
Family_564	2	2	3	1	0	FBpp0230833_vir_1	scaffold75.27_buz_1	FBpp0173845_moj_1	scaffold75.28_buz_0	FBpp0166914_moj_2	FBpp0173856_moj_1
Family_565	2	2	2	2	1	FBpp0234566_vir_0	FBpp0226136_vir_0	FBpp0163073_moj_0	scaffold32.8_buz_1	scaffold32.7_buz_0	FBpp0163075_moj_0	FBpp0150472_gri_0
Family_566	1	1	2	2	2	FBpp0227280_vir_0	scaffold_2_1.28_buz_0	FBpp0165826_moj_0	FBpp0149862_gri_0	FBpp0165823_moj_0	FBpp0149860_gri_0	FBpp0227278_vir_0
Family_567	1	1	1	2	3	FBpp0232350_vir_3	scaffold76.9_buz_3	FBpp0166806_moj_3	FBpp0144978_gri_3	FBpp0229338_vir_1	FBpp0154142_gri_0	FBpp0144999_gri_2
Family_568	2	2	2	1	2	FBpp0237817_vir_6	scaffold2.360_buz_6	FBpp0152687_gri_6	FBpp0171889_moj_6	FBpp0152686_gri_6	scaffold2.362_buz_6	FBpp0171888_moj_6
Family_569	1	1	2	2	2	FBpp0235392_vir_0	FBpp0170342_moj_0	scaffold17.72_buz_0	FBpp0156961_gri_0	FBpp0145939_gri_4	FBpp0163525_moj_4	FBpp0233781_vir_5
Family_570	1	1	2	2	2	FBpp0235892_vir_4	FBpp0158856_gri_4	FBpp0167614_moj_4	FBpp0154491_gri_2	FBpp0168949_moj_2	FBpp0232839_vir_2	scaffold25.38_buz_2
Family_571	2	2	2	2	1	FBpp0225297_vir_0	scaffold2.504_buz_0	FBpp0159395_moj_0	FBpp0152130_gri_0	FBpp0238164_vir_0	FBpp0171775_moj_0	scaffold2.535_buz_2
Family_572	2	2	1	2	2	scaffold23.19_buz_2	FBpp0227378_vir_2	FBpp0148958_gri_2	FBpp0227380_vir_2	FBpp0148960_gri_2	scaffold23.17_buz_1	FBpp0162037_moj_1
Family_573	1	1	2	2	2	FBpp0234756_vir_5	FBpp0156032_gri_5	FBpp0168572_moj_5	scaffold9_2.21_buz_1	FBpp0147388_gri_1	FBpp0166451_moj_1	FBpp0232411_vir_1
Family_574	1	1	2	2	2	FBpp0231364_vir_2	FBpp0158827_gri_2	scaffold78.6_buz_2	FBpp0170991_moj_2	FBpp0236658_vir_0	FBpp0168328_moj_0	FBpp0155928_gri_0
Family_575	1	1	2	2	2	FBpp0225559_vir_4	FBpp0173009_moj_6	FBpp0153489_gri_6	FBpp0174101_moj_0	FBpp0238943_vir_0	scaffold2.45_buz_0	FBpp0148254_gri_0
Family_576	0	0	0	5	1	FBpp0228449_vir_1	FBpp0225705_vir_1	FBpp0228444_vir_1	FBpp0225710_vir_1	FBpp0228483_vir_1	FBpp0150560_gri_0
Family_577	1	1	2	2	2	FBpp0234179_vir_2	FBpp0167553_moj_2	FBpp0157063_gri_2	FBpp0229733_vir_0	FBpp0164101_moj_0	FBpp0158635_gri_0	scaffold156.2_buz_1
Family_578	3	3	3	1	0	scaffold74:hit:270845_buz_0	FBpp0167570_moj_0	FBpp0167571_moj_0	scaffold74:hit:270844_buz_0	FBpp0235170_vir_0	scaffold74:hit:270841_buz_0	FBpp0167569_moj_0
Family_579	1	1	1	3	2	FBpp0234400_vir_1	FBpp0234398_vir_1	FBpp0234401_vir_1	FBpp0154562_gri_1	scaffold20_1.1_buz_1	FBpp0168237_moj_1	FBpp0157591_gri_0
Family_580	1	1	2	2	2	FBpp0237185_vir_7	FBpp0151345_gri_7	FBpp0171983_moj_7	scaffold2.3_buz_5	FBpp0237187_vir_7	FBpp0151348_gri_4	FBpp0171984_moj_4
Family_581	2	2	2	2	1	FBpp0236317_vir_3	FBpp0169896_moj_3	scaffold43.21_buz_3	FBpp0233965_vir_0	scaffold39.51_buz_0	FBpp0160404_moj_0	FBpp0146436_gri_0
[truncated: 18,987 more rows]
[truncated: 36 more columns]

## Sheet: Sup Table S8
Supplementary Table S8: Expanded families in D. buzzatii and D. mojavensis lineages
[truncated: 60 more rows]
[truncated: 25 more columns]

[truncated: 3 more sheets: Sup Table S9, Sup Table S10, Sup Table S11]
