# Supplementary material for: Genomics of Ecological Adaptation in Cactophilic Drosophila
Source: Genome Biol Evol. 2014 Dec 31;7(1):349–66. doi: 10.1093/gbe/evu291 (PMC4316639; doi:10.1093/gbe/evu291)
Supplement: Supplementary Data [file supp_evu291_Supplementary_Table_S3.xlsx]

## Sheet: Site model genes
Gene ID	Flybase geneid	M1a versus M2a	M7 versus M8
GI24852	FBgn0147572	42.8363	43.6509
GI24840	FBgn0147560	31.5359	31.5403
GI24811	FBgn0147533	59.7546	59.7962
GI24798	FBgn0147520	13.9913	14.1091
GI24745	FBgn0147467	32.6209	38.7632
GI24732	FBgn0147454	63.6102	64.5455
GI24722	FBgn0147444	81.0941	82.1767
GI24703	FBgn0147425	10.9308	12.0962
GI24682	FBgn0147404	11.9818	12.661
GI24649	FBgn0147371	12.258	12.2527
GI24642	FBgn0147364	13.64	15.8197
GI24640	FBgn0147362	39.896	45.1578
GI24600	FBgn0147322	26.9636	27.1175
GI24569	FBgn0147291	11.0268	17.7712
GI24567	FBgn0147289	48.4019	48.471
GI24532	FBgn0147254	34.9481	37.6914
GI24513	FBgn0147235	11.467	11.6273
GI24503	FBgn0147225	10.9819	12.3876
GI24477	FBgn0147199	31.7338	30.0956
GI24474	FBgn0147196	122.049	122.653
GI24469	FBgn0147191	14.4039	14.6387
GI24456	FBgn0147178	16.0935	17.8589
GI24362	FBgn0147085	27.5955	27.5924
GI24357	FBgn0147080	40.163	41.0957
GI24340	FBgn0147063	23.0584	23.5706
GI24326	FBgn0147049	20.6352	22.5307
GI24288	FBgn0147011	11.3967	11.6581
GI24271	FBgn0146994	13.3661	13.5618
GI24263	FBgn0146986	45.5294	48.0927
GI24249	FBgn0146972	11.9131	12.0475
GI24239	FBgn0146962	21.234	23.1011
GI24231	FBgn0146954	17.8761	18.3152
GI24228	FBgn0146951	11.2532	11.344
GI24204	FBgn0146927	13.807	14.7546
GI24140	FBgn0146863	56.0697	63.9152
GI24138	FBgn0146861	20.3776	20.4996
GI24137	FBgn0146860	12.9035	13.0683
GI24106	FBgn0146829	11.0481	11.9471
GI24077	FBgn0146800	18.0377	18.1127
GI24071	FBgn0146794	19.1481	19.8378
GI24030	FBgn0146753	11.8046	11.9217
GI23996	FBgn0146719	18.7589	22.1484
GI23992	FBgn0146715	16.3185	16.8283
GI23976	FBgn0146700	45.0361	46.2888
GI23972	FBgn0146696	24.5984	24.8475
GI23854	FBgn0146579	12.2093	12.6571
GI23836	FBgn0146561	20.3666	22.5557
GI23766	FBgn0146491	15.2758	16.1543
GI23751	FBgn0146476	11.7201	11.8481
GI23667	FBgn0146393	13.1608	15.6687
GI23660	FBgn0146386	12.7471	13.3871
GI23649	FBgn0146375	18.2837	18.6243
GI23647	FBgn0146373	82.4581	89.2398
GI23629	FBgn0146355	14.853	15.1174
GI23522	FBgn0146248	15.5584	17.7966
GI23517	FBgn0146243	24.6653	24.8359
GI23490	FBgn0146216	43.6474	47.7552
GI23480	FBgn0146206	38.9695	39.9009
GI23433	FBgn0146159	32.4641	33.1849
GI23381	FBgn0146107	25.0324	26.5274
GI23369	FBgn0146095	33.5868	37.2903
GI23355	FBgn0146082	24.1724	25.1403
GI23334	FBgn0146061	29.4181	31.3176
GI23313	FBgn0146040	11.626	13.2788
GI23312	FBgn0146039	12.9668	20.2178
GI23295	FBgn0146022	17.9249	20.0268
GI23281	FBgn0146008	11.7506	12.0033
GI23252	FBgn0145979	26.5378	28.1165
GI23242	FBgn0145969	14.2683	14.9293
GI23235	FBgn0145962	16.1192	16.4133
GI23234	FBgn0145961	13.1846	13.9522
GI23218	FBgn0145945	32.7596	33.053
GI23186	FBgn0145913	19.8403	20.129
GI23181	FBgn0145908	17.6238	18.8519
GI23175	FBgn0145902	32.3579	36.0439
GI23162	FBgn0145889	12.8503	16.5718
GI23124	FBgn0145851	18.5255	18.5587
GI23112	FBgn0145839	38.1341	39.3309
GI23110	FBgn0145837	15.3386	19.6028
GI23104	FBgn0145831	28.6176	29.8985
GI23072	FBgn0145799	20.0306	22.45
GI23030	FBgn0145757	10.9446	10.9904
GI23026	FBgn0145753	16.3222	16.5997
GI23021	FBgn0145748	29.7777	32.014
GI22989	FBgn0145716	12.8778	12.8604
GI22974	FBgn0145701	20.0946	20.2209
GI22954	FBgn0145681	15.5232	15.6766
GI22929	FBgn0145656	27.5674	27.4753
GI22875	FBgn0145602	13.3996	13.6934
GI22800	FBgn0145527	15.6226	16.0024
GI22794	FBgn0145521	34.6438	43.6887
GI22766	FBgn0145493	55.972	56.5753
GI22705	FBgn0145432	20.5941	20.9577
GI22662	FBgn0145390	18.7043	17.3102
GI22647	FBgn0145375	48.7477	49.2354
GI22641	FBgn0145369	17.7033	17.7474
GI22604	FBgn0145332	12.1729	13.3963
GI22547	FBgn0145275	11.1265	11.6038
GI22546	FBgn0145274	36.7612	36.7887
GI22538	FBgn0145266	18.9722	19.2482
GI22522	FBgn0145250	13.5151	14.72
GI22520	FBgn0145248	17.8763	18.1514
GI22451	FBgn0145179	19.6655	20.235
GI22444	FBgn0145172	11.0943	11.2396
GI22428	FBgn0145156	31.6602	33.6662
GI22407	FBgn0145135	89.5379	99.5598
GI22388	FBgn0145116	12.016	12.0714
GI22387	FBgn0145115	20.3504	24.564
GI22366	FBgn0145094	23.9211	24.5062
GI22365	FBgn0145093	23.3762	24.2427
GI22343	FBgn0145071	13.9705	15.8498
GI22324	FBgn0145052	31.5537	31.6121
GI22303	FBgn0145031	17.7957	23.4383
GI22256	FBgn0144984	13.8354	14.8153
GI22247	FBgn0144975	12.1836	12.0224
GI22242	FBgn0144970	15.6998	15.8838
GI22229	FBgn0144957	11.7597	11.9421
GI22212	FBgn0144941	21.2488	21.2429
GI22204	FBgn0144933	18.3516	18.3851
GI22200	FBgn0144929	14.0328	14.3983
GI22165	FBgn0144894	37.7775	38.3693
GI22157	FBgn0144886	20.9512	22.2403
GI22155	FBgn0144884	15.9682	17.1831
GI22132	FBgn0144861	38.7542	40.9961
GI22129	FBgn0144858	22.1657	22.4665
GI22109	FBgn0144838	31.4333	40.9656
GI22067	FBgn0144796	29.5607	31.5046
GI22028	FBgn0144757	12.0281	12.7305
GI22024	FBgn0144753	17.7322	18.2098
GI22014	FBgn0144743	17.9399	28.633
GI21998	FBgn0144727	33.6414	33.6662
GI21962	FBgn0144691	29.4139	28.5428
GI21961	FBgn0144690	15.9567	17.7549
GI21960	FBgn0144689	34.7505	34.9366
GI21958	FBgn0144687	16.3077	16.4073
GI21957	FBgn0144686	16.985	18.2471
GI21955	FBgn0144684	115.372	115.93
GI21952	FBgn0144681	13.3506	13.7055
GI21937	FBgn0144666	18.3448	18.9989
GI21918	FBgn0144647	14.8358	15.2774
GI21878	FBgn0144607	12.6959	12.8499
GI21798	FBgn0144528	11.3487	12.2806
GI21796	FBgn0144526	29.3193	29.965
GI21790	FBgn0144520	17.792	19.9563
GI21784	FBgn0144514	14.6312	16.0048
GI21773	FBgn0144503	14.7592	15.1567
GI21771	FBgn0144501	11.7674	13.4469
GI21769	FBgn0144499	78.6226	79.4307
GI21752	FBgn0144482	11.9412	15.4014
GI21714	FBgn0144444	26.2974	29.5958
GI21684	FBgn0144414	42.1465	41.9574
GI21662	FBgn0144392	10.9724	16.7106
GI21655	FBgn0144385	19.5209	20.9801
GI21641	FBgn0144371	165.627	168.785
GI21633	FBgn0144363	23.8611	25.4158
GI21623	FBgn0144353	11.2275	12.2251
GI21597	FBgn0144327	19.5171	20.946
GI21596	FBgn0144326	13.9324	15.0817
GI21587	FBgn0144317	10.8499	11.3648
GI21541	FBgn0144271	51.4937	51.8088
GI21488	FBgn0144218	20.6166	21.398
GI21485	FBgn0144215	117.742	119.802
GI21481	FBgn0144211	14.0776	14.3087
GI21469	FBgn0144199	13.682	13.7288
GI21441	FBgn0144171	86.219	96.6419
GI21389	FBgn0144119	11.0637	11.3401
GI21315	FBgn0144045	18.6299	18.8884
GI21281	FBgn0144011	13.374	21.1437
GI21167	FBgn0143898	20.7499	20.7791
GI21092	FBgn0143824	12.3055	15.755
GI21070	FBgn0143802	11.3582	11.7211
GI21064	FBgn0143796	14.274	14.2966
GI21059	FBgn0143791	13.6832	15.1902
GI21035	FBgn0143767	16.049	16.053
GI21023	FBgn0143755	12.0188	17.0131
GI20995	FBgn0143728	20.1775	20.1773
GI20994	FBgn0143727	19.8337	20.4101
GI20977	FBgn0143711	64.1769	65.9523
GI20962	FBgn0143696	22.237	22.2815
GI20911	FBgn0143645	14.0827	13.9366
GI20854	FBgn0143588	20.4393	23.3455
GI20798	FBgn0143533	22.7821	22.827
GI20755	FBgn0143490	39.9049	40.0582
GI20754	FBgn0143489	18.2513	19.2993
GI20735	FBgn0143470	43.0391	44.943
GI20732	FBgn0143467	18.3801	18.5135
GI20703	FBgn0143438	47.6402	55.3664
GI20685	FBgn0143420	20.2013	33.9276
GI20681	FBgn0143416	88.8233	100.294
GI20678	FBgn0143413	28.4468	29.1775
GI20658	FBgn0143393	19.7822	20.7863
GI20607	FBgn0143342	14.5388	14.5759
GI20603	FBgn0143338	15.7786	17.01
GI20544	FBgn0143280	65.2375	67.4422
GI20543	FBgn0143279	27.5326	29.9906
GI20533	FBgn0143269	14.6776	14.8157
GI20504	FBgn0143240	18.6207	19.2003
GI20475	FBgn0143211	24.0221	24.2845
GI20458	FBgn0143194	27.1911	28.5449
GI20453	FBgn0143189	51.343	56.3592
GI20448	FBgn0143184	13.8789	14.5637
GI20429	FBgn0143165	16.336	16.7859
GI20401	FBgn0143137	12.5808	13.0667
GI20392	FBgn0143128	24.3565	24.9573
GI20376	FBgn0143112	21.2602	22.044
GI20375	FBgn0143111	13.3199	13.3348
GI20363	FBgn0143099	16.9923	16.9962
GI20342	FBgn0143078	18.3497	18.356
GI20327	FBgn0143063	14.5093	15.3937
GI20314	FBgn0143050	13.1311	13.1115
GI20284	FBgn0143020	11.2378	11.929
GI20281	FBgn0143017	13.9971	18.6153
GI20267	FBgn0143003	21.641	22.4944
GI20211	FBgn0142947	30.637	30.7954
GI20209	FBgn0142945	15.2694	15.4857
GI20173	FBgn0142909	11.3681	15.3626
GI20156	FBgn0142892	17.2679	17.4
GI20109	FBgn0142845	18.7629	21.0617
GI20097	FBgn0142833	10.929	10.9526
GI20094	FBgn0142830	81.8029	82.0215
GI20089	FBgn0142825	12.2526	12.8083
GI20044	FBgn0142780	13.3936	13.5899
GI20001	FBgn0142738	17.3515	17.6799
GI19991	FBgn0142728	24.3098	24.6193
GI19983	FBgn0142720	32.6529	32.9309
GI19973	FBgn0142710	33.6012	38.3705
GI19968	FBgn0142705	96.0026	97.6121
GI19958	FBgn0142695	70.7582	77.3846
GI19946	FBgn0142683	19.8172	23.3843
GI19941	FBgn0142678	125.114	125.305
GI19918	FBgn0142655	54.5014	62.15
GI19917	FBgn0142654	20.0804	21.5807
GI19898	FBgn0142635	16.203	17.526
GI19893	FBgn0142630	11.1071	11.7104
GI19883	FBgn0142620	12.7561	19.1911
GI19881	FBgn0142618	49.6986	55.3105
GI19871	FBgn0142608	125.996	126.676
GI19841	FBgn0142578	16.1801	16.6851
GI19837	FBgn0142574	28.917	28.9044
GI19831	FBgn0142568	14.984	15.1465
GI19819	FBgn0142556	26.2686	26.8714
GI19816	FBgn0142553	161.615	165.329
GI19814	FBgn0142551	31.6959	32.6439
GI19793	FBgn0142530	11.406	11.4468
GI19766	FBgn0142503	30.4239	31.868
GI19760	FBgn0142497	17.917	18.62
GI19759	FBgn0142496	40.0455	40.1174
GI19738	FBgn0142475	46.194	53.1593
GI19724	FBgn0142461	11.3582	11.5032
GI19701	FBgn0142438	40.3077	41.7575
GI19687	FBgn0142424	20.9601	21.3723
GI19683	FBgn0142420	25.0131	33.7791
GI19671	FBgn0142408	31.6782	31.6957
GI19642	FBgn0142379	15.6472	16.6542
GI19629	FBgn0142366	22.3126	26.9625
GI19610	FBgn0142347	84.0029	88.1973
GI19608	FBgn0142345	34.0644	34.1495
GI19599	FBgn0142336	24.54	26.2424
GI19585	FBgn0142322	27.3618	27.4155
GI19581	FBgn0142318	13.1725	15.729
GI19538	FBgn0142275	26.828	27.1297
GI19485	FBgn0142223	26.1394	26.2888
GI19472	FBgn0142210	15.1973	15.519
GI19457	FBgn0142195	18.0723	28.9958
GI19456	FBgn0142194	12.2105	13.639
GI19454	FBgn0142192	22.0083	22.0387
GI19447	FBgn0142185	13.9927	13.944
GI19431	FBgn0142169	58.7547	58.7599
GI19397	FBgn0142135	22.1686	25.3454
GI19382	FBgn0142120	14.902	15.1416
GI19371	FBgn0142109	17.1366	18
GI19367	FBgn0142105	14.3214	17.081
GI19366	FBgn0142104	24.9744	25.2249
GI19365	FBgn0142103	20.7431	21.4323
GI19348	FBgn0142086	119.139	122.288
GI19340	FBgn0142078	11.3867	12.9027
GI19339	FBgn0142077	11.434	15.5336
GI19326	FBgn0142064	32.474	37.152
GI19323	FBgn0142061	19.2796	19.2228
GI19302	FBgn0142041	19.2659	19.6875
GI19299	FBgn0142038	14.6794	15.8244
GI19278	FBgn0142017	24.5706	25.6417
GI19274	FBgn0142013	91.5744	91.6995
GI19273	FBgn0142012	28.6922	29.1149
GI19256	FBgn0141995	11.429	16.5718
GI19211	FBgn0141950	19.2018	19.6106
GI19206	FBgn0141945	17.7646	17.4077
GI19181	FBgn0141920	34.7974	35.0905
GI19170	FBgn0141909	33.5372	35.5053
GI19148	FBgn0141887	33.3494	38.8629
GI19140	FBgn0141879	103.638	103.989
GI19125	FBgn0141864	29.003	28.9135
GI19122	FBgn0141861	15.0905	15.6009
GI19120	FBgn0141859	22.7768	23.0751
GI19071	FBgn0141810	25.1031	27.0812
GI19044	FBgn0141783	38.3474	39.6382
GI19027	FBgn0141766	65.7687	66.1333
GI19022	FBgn0141761	16.276	17.7221
GI19011	FBgn0141750	11.1918	15.3537
GI19003	FBgn0141742	12.8118	12.5088
GI18987	FBgn0141726	23.0256	23.0878
GI18942	FBgn0141681	48.0678	48.1101
GI18938	FBgn0141677	30.8852	33.9328
GI18936	FBgn0141675	14.628	14.6096
GI18920	FBgn0141659	16.1692	16.888
GI18874	FBgn0141613	22.8789	23.3724
GI18804	FBgn0141543	10.9348	11.0432
GI18724	FBgn0141463	21.4753	21.5421
GI18709	FBgn0141448	39.1113	40.4556
GI18667	FBgn0141406	17.5486	18.1723
GI18634	FBgn0141373	34.6613	34.6611
GI18632	FBgn0141371	12.1416	12.411
GI18623	FBgn0141362	18.2589	18.7382
GI18576	FBgn0141315	11.9708	12.1499
GI18556	FBgn0141295	84.8986	87.7046
GI18548	FBgn0141287	24.4985	27.2082
GI18505	FBgn0141244	32.354	32.3409
GI18493	FBgn0141232	24.5965	25.0486
GI18467	FBgn0141206	14.039	14.2796
GI18466	FBgn0141205	92.7719	92.809
GI18454	FBgn0141193	199.048	201.611
GI18450	FBgn0141189	15.3176	18.5076
GI18439	FBgn0141178	25.5237	27.2127
GI18435	FBgn0141174	15.1973	15.6625
GI18432	FBgn0141171	11.4447	12.1262
GI18431	FBgn0141170	28.9642	29.2604
GI18380	FBgn0141119	13.6561	14.2727
GI18374	FBgn0141113	13.0836	15.226
GI18366	FBgn0141105	19.0122	21.2163
GI18360	FBgn0141099	13.5335	13.5257
GI18267	FBgn0141006	13.1525	21.1033
GI18244	FBgn0140983	34.0797	38.6277
GI18184	FBgn0140923	13.0708	13.4492
GI18181	FBgn0140920	31.1891	31.1797
GI18131	FBgn0140871	13.4306	15.3155
GI18100	FBgn0140840	11.8945	12.6133
GI18087	FBgn0140827	16.4458	18.6595
GI18085	FBgn0140825	11.3303	11.6725
GI18038	FBgn0140778	14.956	15.3031
GI18034	FBgn0140774	12.4906	12.6508
GI18025	FBgn0140765	39.7441	42.8203
GI18019	FBgn0140759	16.5937	18.3266
GI18018	FBgn0140758	18.6012	23.0249
GI18003	FBgn0140743	15.4381	16.725
GI17996	FBgn0140736	11.8539	12.5508
GI17987	FBgn0140727	31.1499	31.1681
GI17979	FBgn0140719	20.4647	20.9195
GI17846	FBgn0140587	11.7413	12.1195
GI17845	FBgn0140586	12.0293	13.14
GI17821	FBgn0140562	12.668	16.0389
GI17817	FBgn0140558	11.631	14.0061
GI17795	FBgn0140536	12.2812	12.6063
GI17747	FBgn0140488	11.1295	11.1426
GI17733	FBgn0140474	11.3958	11.4299
GI17727	FBgn0140468	10.891	11.5677
GI17708	FBgn0140449	37.2305	41.7274
GI17699	FBgn0140440	14.493	14.6535
GI17686	FBgn0140427	15.6842	17.3739
GI17664	FBgn0140405	20.4754	22.1877
GI17656	FBgn0140397	20.5399	20.5309
GI17650	FBgn0140391	22.4953	22.5201
GI17633	FBgn0140377	14.3157	15.994
GI17610	FBgn0140354	13.9599	18.0737
GI17596	FBgn0140340	15.4423	15.4723
GI17566	FBgn0140310	12.9403	13.3917
GI17553	FBgn0140297	23.6048	27.2122
GI17508	FBgn0140252	12.6142	13.7146
GI17474	FBgn0140218	21.114	24.4481
GI17423	FBgn0140167	13.8705	14.8155
GI17422	FBgn0140166	20.1453	20.2322
GI17398	FBgn0140142	27.0113	27.0648
GI17350	FBgn0140094	15.5694	15.7058
GI17301	FBgn0140045	54.5096	58.8838
GI17292	FBgn0140036	60.0519	60.5003
GI17279	FBgn0140023	25.8486	30.1973
GI17277	FBgn0140021	21.529	23.268
GI17225	FBgn0139969	37.39	38.2455
GI17204	FBgn0139948	12.2873	14.8744
GI17202	FBgn0139946	11.2744	12.0384
GI17200	FBgn0139944	16.741	17.6211
GI17197	FBgn0139941	11.3147	12.941
GI17165	FBgn0139909	30.3149	30.3299
GI17164	FBgn0139908	13.9521	14.9293
GI17080	FBgn0139825	12.3028	12.7447
GI17055	FBgn0139800	95.3066	95.565
GI17026	FBgn0139771	19.1704	21.1722
GI16990	FBgn0139736	49.4721	49.4487
GI16969	FBgn0139715	10.9667	11.0003
GI16932	FBgn0139678	26.3892	32.8638
GI16886	FBgn0139632	18.7597	18.763
GI16861	FBgn0139607	57.507	62.0678
GI16857	FBgn0139603	14.6797	14.9116
GI16844	FBgn0139591	15.3523	22.7621
GI16831	FBgn0139578	14.0408	15.0771
GI16830	FBgn0139577	12.8603	14.5463
GI16816	FBgn0139563	12.5091	13.0412
GI16808	FBgn0139555	24.8281	25.8534
GI16777	FBgn0139524	23.1756	24.0932
GI16776	FBgn0139523	19.1321	20.2463
GI16736	FBgn0139484	17.0652	22.577
GI16710	FBgn0139458	28.1325	28.064
GI16695	FBgn0139443	11.4004	11.4284
GI16674	FBgn0139422	12.6469	12.8511
GI16658	FBgn0139406	12.6598	13.5221
GI16614	FBgn0139362	25.1337	25.5586
GI16542	FBgn0139290	13.3896	14.0709
GI16489	FBgn0139237	12.7578	13.0934
GI16474	FBgn0139222	26.2613	27.3257
GI16459	FBgn0139207	62.6531	69.4014
GI16439	FBgn0139187	87.2665	89.3944
GI16419	FBgn0139167	24.8246	24.9525
GI16383	FBgn0139131	28.0377	28.0363
GI16368	FBgn0139116	16.2034	16.1857
GI16362	FBgn0139110	16.0668	18.4996
GI16343	FBgn0139091	24.4593	25.4099
GI16302	FBgn0139050	14.3437	14.5712
GI16284	FBgn0139033	14.3966	14.7851
GI16263	FBgn0139012	17.7583	18.9794
GI16261	FBgn0139010	13.8569	14.0884
GI16227	FBgn0138976	13.294	14.7105
GI16191	FBgn0138940	33.6136	33.6153
GI16178	FBgn0138927	128.554	131.491
GI16167	FBgn0138916	15.0063	16.3474
GI16095	FBgn0138844	47.3697	47.8486
GI16005	FBgn0138754	51.3199	54.2576
GI16003	FBgn0138752	35.9384	41.2692
GI15991	FBgn0138740	19.8821	20.3561
GI15965	FBgn0138714	15.2993	17.9135
GI15961	FBgn0138710	11.8352	12.875
GI15931	FBgn0138680	30.9137	32.0427
GI15917	FBgn0138666	30.1088	35.0738
GI15905	FBgn0138654	23.0094	23.135
GI15877	FBgn0138626	25.5306	37.1788
GI15850	FBgn0138599	19.6434	20.7397
GI15833	FBgn0138582	29.7758	31.0076
GI15831	FBgn0138580	13.8021	13.8996
GI15829	FBgn0138578	12.3412	12.6799
GI15825	FBgn0138574	24.8265	25.1215
GI15808	FBgn0138557	15.8789	17.4623
GI15796	FBgn0138545	32.6503	32.9769
GI15788	FBgn0138537	14.8102	14.8687
GI15780	FBgn0138529	59.174	60.6866
GI15774	FBgn0138523	47.9865	51.7252
GI15763	FBgn0138512	27.4421	34.3294
GI15760	FBgn0138509	31.7644	33.5749
GI15755	FBgn0138504	12.4331	13.1657
GI15743	FBgn0138492	11.1694	11.4
GI15741	FBgn0138490	18.6092	18.9169
GI15738	FBgn0138487	13.0832	13.0834
GI15717	FBgn0138466	17.194	20.6889
GI15715	FBgn0138464	11.9109	12.0675
GI15710	FBgn0138459	12.8312	13.9221
GI15697	FBgn0138446	47.2629	48.5425
GI15691	FBgn0138440	35.9725	33.4713
GI15667	FBgn0138416	13.7641	17.3634
GI15666	FBgn0138415	22.9321	24.4392
GI15640	FBgn0138389	36.3321	37.8671
GI15608	FBgn0138357	13.4909	13.4977
GI15565	FBgn0138314	16.52	18.8591
GI15539	FBgn0138288	17.5933	19.0705
GI15527	FBgn0138276	12.4313	13.0081
GI15497	FBgn0138246	11.5199	11.7855
GI15479	FBgn0138228	11.5192	16.1199
GI15478	FBgn0138227	12.2747	12.7049
GI15474	FBgn0138223	11.5953	12.4087
GI15460	FBgn0138209	14.1517	17.1098
GI15429	FBgn0138178	44.7459	56.6529
GI15413	FBgn0138162	10.935	11.2125
GI15396	FBgn0138145	23.6897	24.0241
GI15381	FBgn0138130	12.7672	15.2127
GI15371	FBgn0138120	11.1523	12.3175
GI15352	FBgn0138101	16.2482	18.7123
GI15337	FBgn0138086	34.5099	36.5219
GI15331	FBgn0138080	21.3885	28.9009
GI15329	FBgn0138078	49.5272	50.8229
GI15311	FBgn0138060	31.5288	36.6042
GI15307	FBgn0138056	12.4934	12.8005
GI15284	FBgn0138033	13.5969	14.6903
GI15267	FBgn0138016	14.6712	15.3712
GI15258	FBgn0138007	36.1425	37.7427
GI15255	FBgn0138004	12.282	12.5441
GI15251	FBgn0138000	19.012	20.3716
GI15244	FBgn0137993	41.7288	43.0479
GI15226	FBgn0137975	120.808	121.223
GI15215	FBgn0137964	50.9291	51.6397
GI15211	FBgn0137960	17.107	19.6988
GI15206	FBgn0137955	61.9317	63.386
GI15205	FBgn0137954	14.6777	26.5555
GI15204	FBgn0137953	12.3526	13.1714
GI15200	FBgn0137949	16.1435	16.2068
GI15154	FBgn0137904	16.6688	18.6686
GI15153	FBgn0137903	94.268	95.3194
GI15148	FBgn0137898	35.7944	36.7251
GI15146	FBgn0137896	45.6726	47.3498
GI15133	FBgn0137883	83.4721	85.233
GI15119	FBgn0137869	17.3975	26.4342
GI15095	FBgn0137845	18.3684	24.3399
GI15087	FBgn0137837	22.9705	23.0514
GI15080	FBgn0137830	16.8842	18.3722
GI15070	FBgn0137820	27.8522	31.7457
GI15060	FBgn0137810	24.8261	25.257
GI15049	FBgn0137799	23.8907	24.986
GI15047	FBgn0137797	17.0906	17.3767
GI14998	FBgn0137749	13.3011	14.4709
GI14980	FBgn0137731	26.0914	29.6581
GI14964	FBgn0137715	15.5995	18.7011
GI14951	FBgn0137702	23.6829	26.9672
GI14944	FBgn0137695	14.1879	19.1231
GI14892	FBgn0137643	23.9989	33.4099
GI14883	FBgn0137634	18.3019	19.5455
GI14882	FBgn0137633	27.1874	27.3743
GI14880	FBgn0137631	11.2705	11.7994
GI14878	FBgn0137629	0	0
GI14866	FBgn0137617	19.0547	19.7548
GI14862	FBgn0137613	49.103	49.3086
GI14860	FBgn0137611	11.2145	12.1921
GI14850	FBgn0137601	18.0689	18.6722
GI14802	FBgn0137553	16.1125	17.1384
GI14797	FBgn0137548	14.9954	17.1649
GI14758	FBgn0137509	14.9179	17.8364
GI14753	FBgn0137504	47.3628	47.4052
GI14733	FBgn0137484	23.7886	24.0646
GI14718	FBgn0137469	11.5792	11.9516
GI14716	FBgn0137467	50.7624	52.4883
GI14713	FBgn0137464	38.0577	40.2039
GI14688	FBgn0137439	37.2723	37.4621
GI14650	FBgn0137401	31.2338	31.3744
GI14647	FBgn0137398	49.0868	49.6431
GI14630	FBgn0137381	41.4022	41.7723
GI14627	FBgn0137378	46.0814	58.7453
GI14569	FBgn0137320	136.409	137.735
GI14564	FBgn0137315	15.4946	16.663
GI14505	FBgn0137257	20.9845	25.8601
GI14407	FBgn0137159	14.8185	16.2976
GI14405	FBgn0137157	11.8532	12.5273
GI14325	FBgn0137078	29.6437	29.6463
GI14314	FBgn0137067	12.0977	13.6173
GI14283	FBgn0137036	14.0007	14.1679
GI14274	FBgn0137027	20.5313	21.3434
GI14262	FBgn0137015	17.7958	17.9471
GI14237	FBgn0136990	17.7496	18.216
GI14231	FBgn0136984	52.2894	52.2866
GI14201	FBgn0136954	14.0164	14.0888
GI14164	FBgn0136917	15.8382	19.9952
GI14135	FBgn0136889	18.1328	20.5211
GI14091	FBgn0136845	14.2635	23.9853
GI14053	FBgn0136807	18.7266	21.1138
GI14052	FBgn0136806	11.9999	14.0036
GI14048	FBgn0136802	26.619	28.3691
GI13970	FBgn0136724	20.6984	20.681
GI13909	FBgn0136663	32.8525	35.7118
GI13893	FBgn0136647	76.3451	81.8408
GI13888	FBgn0136642	21.8292	24.1779
GI13850	FBgn0136604	18.6711	18.6767
GI13836	FBgn0136590	11.4162	12.0358
GI13831	FBgn0136585	13.5691	13.842
GI13794	FBgn0136549	14.766	15.7125
GI13792	FBgn0136547	18.765	24.38
GI13789	FBgn0136544	19.3812	19.9956
GI13753	FBgn0136508	15.2789	16.4499
GI13715	FBgn0136470	76.7721	79.1053
GI13692	FBgn0136447	11.0601	11.1287
GI13686	FBgn0136441	12.8792	12.7693
GI13679	FBgn0136434	11.4835	12.2417
GI13671	FBgn0136426	32.276	32.7485
GI13653	FBgn0136408	17.4983	17.5839
GI13617	FBgn0136372	12.3876	12.4267
GI13602	FBgn0136357	16.4894	18.7807
GI13599	FBgn0136354	26.4201	26.4926
GI13594	FBgn0136349	15.5599	16.8931
GI13561	FBgn0136316	54.4089	54.4465
GI13559	FBgn0136314	11.776	13.4708
GI13558	FBgn0136313	52.6511	52.6835
GI13552	FBgn0136307	12.138	12.7762
GI13549	FBgn0136304	16.09	18.1678
GI13512	FBgn0136267	13.8467	13.9535
GI13504	FBgn0136259	11.5414	12.5014
GI13502	FBgn0136257	12.9508	16.5752
GI13462	FBgn0136218	39.4113	41.6514
GI13433	FBgn0136189	15.7015	15.8442
GI13361	FBgn0136118	12.5443	13.1091
GI13341	FBgn0136098	12.3149	12.9567
GI13316	FBgn0136073	92.8302	93.2794
GI13308	FBgn0136065	11.3061	12.542
GI13304	FBgn0136061	28.8781	29.3245
GI13297	FBgn0136054	11.6423	12.4133
GI13282	FBgn0136039	21.6557	22.0367
GI13280	FBgn0136037	18.2208	18.7962
GI13269	FBgn0136026	49.0142	65.456
GI13251	FBgn0136008	20.458	21.7554
GI13245	FBgn0136002	18.1413	18.052
GI13237	FBgn0135994	13.7688	17.4722
GI13225	FBgn0135982	15.3411	17.9887
GI13207	FBgn0135964	17.5759	18.9695
GI13203	FBgn0135960	26.4197	40.6256
GI13198	FBgn0135955	24.1207	24.2168
GI13195	FBgn0135952	22.3024	23.0747
GI13187	FBgn0135944	23.7708	24.8344
GI13184	FBgn0135941	74.7741	82.0078
GI13163	FBgn0135920	24.2254	24.266
GI13149	FBgn0135906	21.2031	21.7108
GI13133	FBgn0135890	88.3404	88.3129
GI13130	FBgn0135887	19.491	21.319
GI13126	FBgn0135883	33.2386	32.675
GI13107	FBgn0135864	15.0125	22.7365
GI13092	FBgn0135849	10.8666	11.8222
GI13060	FBgn0135817	30.3923	30.4351
GI13047	FBgn0135804	21.0974	25.8823
GI13032	FBgn0135789	36.0829	35.151
GI13029	FBgn0135786	31.6485	31.7326
GI13018	FBgn0135775	11.7645	12.1438
GI12989	FBgn0135746	11.147	12.122
GI12957	FBgn0135714	26.2136	27.0059
GI12936	FBgn0135693	29.0661	33.8073
GI12922	FBgn0135679	11.5962	11.6938
GI12875	FBgn0135632	41.1617	41.6573
GI12870	FBgn0135627	30.5885	33.2226
GI12868	FBgn0135625	33.4755	35.6046
GI12833	FBgn0135590	18.8127	19.1211
GI12827	FBgn0135584	63.634	63.5862
GI12820	FBgn0135577	10.9674	11.7724
GI12799	FBgn0135556	21.4795	22.591
GI12769	FBgn0135526	15.7431	16.4327
GI12745	FBgn0135502	25.6155	25.6614
GI12726	FBgn0135483	47.0878	47.375
GI12723	FBgn0135480	12.7797	15.4968
GI12721	FBgn0135478	73.9938	75.371
GI12708	FBgn0135465	13.1717	14.0054
GI12707	FBgn0135464	24.3962	27.604
GI12693	FBgn0135450	16.3928	17.6809
GI12689	FBgn0135446	15.9048	17.9862
GI12603	FBgn0135360	12.1357	16.1086
GI12593	FBgn0135350	13.5376	13.8504
GI12592	FBgn0135349	16.7656	17.2254
GI12591	FBgn0135348	11.1254	11.3747
GI12568	FBgn0135325	20.6476	65.1943
GI12566	FBgn0135323	13.84	13.8532
GI12549	FBgn0135306	26.1786	26.6105
GI12533	FBgn0135290	11.0518	11.7822
GI12474	FBgn0135231	35.645	39.9509
GI12471	FBgn0135228	16.3114	16.3858
GI12470	FBgn0135227	16.7594	17.3143
GI12453	FBgn0135210	13.0691	13.3109
GI12407	FBgn0135164	15.6526	16.3974
GI12399	FBgn0135156	11.7066	13.9609
GI12397	FBgn0135154	17.6654	18.1735
GI12381	FBgn0135138	29.9352	30.5362
GI12369	FBgn0135126	11.1908	13.1406
GI12349	FBgn0135106	17.5476	18.1541
GI12324	FBgn0135081	16.7994	16.8686
GI12323	FBgn0135080	97.719	100.328
GI12319	FBgn0135076	153.763	156.254
GI12297	FBgn0135054	18.9082	20.3772
GI12284	FBgn0135041	61.339	64.225
GI12283	FBgn0135040	17.463	17.5206
GI12280	FBgn0135037	14.5997	14.7434
GI12270	FBgn0135027	17.0908	17.7177
GI12266	FBgn0135023	29.2188	29.3465
GI12261	FBgn0135018	14.3469	15.9946
GI12213	FBgn0134970	20.1358	22.1932
GI12202	FBgn0134959	13.7536	14.3233
GI12180	FBgn0134937	15.0595	15.4907
GI12163	FBgn0134920	67.1263	75.7894
GI12154	FBgn0134911	47.1299	47.1399
GI12144	FBgn0134901	32.8024	36.8137
GI12129	FBgn0134886	11.4304	11.5225
GI12103	FBgn0134860	12.3963	12.4128
GI12101	FBgn0134858	82.7438	86.2656
GI12097	FBgn0134854	14.2474	14.5033
GI12073	FBgn0134830	14.7126	16.0696
GI12043	FBgn0134800	12.4895	12.6799
GI12040	FBgn0134797	12.5548	14.0042
GI12002	FBgn0134759	18.3899	18.8939
GI11996	FBgn0134753	11.6825	13.3976
GI11942	FBgn0134700	15.4565	15.5803
GI11934	FBgn0134692	35.9209	36.1807
GI11908	FBgn0134666	15.499	15.7531
GI11893	FBgn0134651	14.1569	14.3956
GI11862	FBgn0134620	12.4024	14.3089
GI11852	FBgn0134610	15.0087	15.7039
GI11847	FBgn0134605	15.6875	19.6095
GI11830	FBgn0134589	15.4035	23.2219
GI11806	FBgn0134565	31.9326	33.6218
GI11793	FBgn0134552	36.6934	40.0095
GI11785	FBgn0134544	43.3848	43.7434
GI11778	FBgn0134537	71.0338	75.4706
GI11776	FBgn0134535	16.6674	16.9152
GI11727	FBgn0134486	12.8154	13.2561
GI11709	FBgn0134468	19.7122	20.5933
GI11685	FBgn0134444	15.9934	16.2784
GI11684	FBgn0134443	105.514	115.382
GI11661	FBgn0134420	11.7673	12.4318
GI11650	FBgn0134410	14.8903	15.0978
GI11633	FBgn0134393	10.9495	18.5397
GI11617	FBgn0134377	17.631	17.7879
GI11612	FBgn0134372	26.5839	26.8218
GI11606	FBgn0134366	86.1536	90.6893
GI11598	FBgn0134358	26.447	28.323
GI11591	FBgn0134351	15.2353	15.7465
GI11585	FBgn0134345	11.3283	13.3482
GI11524	FBgn0134284	11.3024	11.6856
GI11514	FBgn0134274	11.7668	12.1608
GI11508	FBgn0134268	12.8244	12.814
GI11474	FBgn0134235	209.257	209.749
GI11467	FBgn0134228	31.8449	32.1732
GI11466	FBgn0134227	22.0427	22.1888
GI11423	FBgn0134184	71.1625	71.2513
GI11398	FBgn0134159	37.2774	38.5121
GI11338	FBgn0134099	15.3785	15.4093
GI11220	FBgn0133981	13.1505	14.1281
GI11206	FBgn0133967	45.5372	46.4415
GI11175	FBgn0133936	11.3577	11.9287
GI11163	FBgn0133924	18.8436	19.1746
GI11157	FBgn0133918	12.7377	14.0899
GI11155	FBgn0133916	23.3119	25.5188
GI11136	FBgn0133897	14.2683	14.9457
GI11128	FBgn0133889	11.6787	11.996
GI11108	FBgn0133869	12.5869	12.6474
GI11104	FBgn0133866	14.3955	15.0758
GI11086	FBgn0133848	19.3871	25.6688
GI11075	FBgn0133837	12.4225	13.9335
GI11056	FBgn0133819	13.6176	16.1995
GI11013	FBgn0133776	18.3492	18.443
GI10991	FBgn0133754	24.9079	25.7602
GI10990	FBgn0133753	13.9972	15.4132
GI10982	FBgn0133745	21.3159	21.7824
GI10981	FBgn0133744	14.0036	14.8879
GI10980	FBgn0133743	22.2862	23.0512
GI10970	FBgn0133733	11.7454	11.9678
GI10941	FBgn0133704	62.9422	64.9175
GI10935	FBgn0133698	20.5644	21.5334
GI10934	FBgn0133697	25.6108	30.6217
GI10930	FBgn0133693	18.4818	21.1226
GI10916	FBgn0133679	11.9902	12.1086
GI10911	FBgn0133674	20.5655	20.6676
GI10907	FBgn0133670	71.3103	76.7198
GI10902	FBgn0133665	30.609	30.8367
GI10874	FBgn0133637	13.9751	15.371
GI10859	FBgn0133622	16.9328	20.4684
GI10852	FBgn0133615	11.3728	11.4684
GI10824	FBgn0133587	22.9004	26.8925
GI10820	FBgn0133583	11.4107	13.7091
GI10810	FBgn0133573	18.7681	18.2598
GI10802	FBgn0133565	18.6369	18.9015
GI10709	FBgn0133473	17.4281	17.6352
GI10691	FBgn0133455	100.333	100.288
GI10645	FBgn0133409	10.9632	11.0383
GI10625	FBgn0133389	20.3118	21.0053
GI10570	FBgn0133334	21.373	21.8082
GI10560	FBgn0133324	13.9069	14.8411
GI10555	FBgn0133319	11.7745	12.8138
GI10545	FBgn0133309	61.2431	62.3595
GI10538	FBgn0133302	18.8271	18.987
GI10518	FBgn0133282	10.8356	11.6929
GI10508	FBgn0133272	259.258	259.905
GI10502	FBgn0133266	44.2185	44.5992
GI10465	FBgn0133229	21.587	22.6218
GI10461	FBgn0133225	29.6377	29.6366
GI10447	FBgn0133211	18.9171	28.3943
GI10437	FBgn0133201	12.9257	13.2016
GI10435	FBgn0133199	12.2044	12.5575
GI10415	FBgn0133179	24.3061	25.8184
GI10412	FBgn0133176	35.4604	40.1626
GI10407	FBgn0133171	32.8582	33.5453
GI10355	FBgn0133119	114.547	122.876
GI10239	FBgn0133004	15.0154	15.2909
GI10157	FBgn0132923	13.2572	13.556
GI10141	FBgn0132907	17.0141	17.6097
GI10087	FBgn0132853	12.1464	12.9549
moj32	FBgn0085089	10.9298	11.5601
Tes31	FBgn0084467	17.6939	18.1234
Tes113	FBgn0084366	11.8898	12.45
		LRT Results	LRT Results

## Sheet: D. buzzatii branch
Gene id	Flybase gene id	LRT Results
Trap100	FBgn0067231	26.551
GI10067	FBgn0132833	14.137
GI10068	FBgn0132834	15.6598
GI10088	FBgn0132854	14.5445
GI10239	FBgn0133004	25.06
GI10407	FBgn0133171	46.9995
GI10412	FBgn0133176	38.297
GI10461	FBgn0133225	65.6232
GI10472	FBgn0133236	16.8677
GI10488	FBgn0133252	16.4911
GI10502	FBgn0133266	64.3141
GI10508	FBgn0133272	347.82
GI10518	FBgn0133282	24.7436
GI10538	FBgn0133302	38.5672
GI10545	FBgn0133309	39.3204
GI10555	FBgn0133319	28.8221
GI10752	FBgn0133515	15.1752
GI10802	FBgn0133565	25.8385
GI10824	FBgn0133587	54.948
GI10852	FBgn0133615	22.227
GI10900	FBgn0133663	12.848
GI10907	FBgn0133670	81.8286
GI10970	FBgn0133733	20.8735
GI10980	FBgn0133743	35.3906
GI10991	FBgn0133754	12.7537
GI11002	FBgn0133765	13.4789
GI11013	FBgn0133776	37.5809
GI11086	FBgn0133848	68.9672
GI11101	FBgn0133863	19.9638
GI11165	FBgn0133926	17.8158
GI11244	FBgn0134005	12.5934
GI11398	FBgn0134159	15.2555
GI11474	FBgn0134235	266.466
GI11494	FBgn0134254	23.8187
GI11508	FBgn0134268	15.3034
GI11585	FBgn0134345	24.1719
GI11591	FBgn0134351	23.0579
GI11598	FBgn0134358	48.0763
GI11633	FBgn0134393	31.2431
GI11709	FBgn0134468	19.0386
GI11725	FBgn0134484	11.7681
GI11778	FBgn0134537	37.2834
GI11793	FBgn0134552	45.9665
GI11806	FBgn0134565	45.1147
GI11847	FBgn0134605	17.6757
GI11871	FBgn0134629	11.028
GI11908	FBgn0134666	14.3324
GI11942	FBgn0134700	15.2439
GI12016	FBgn0134773	34.8316
GI12040	FBgn0134797	27.875
GI12043	FBgn0134800	37.0325
GI12073	FBgn0134830	25.9013
GI12154	FBgn0134911	79.4765
GI12163	FBgn0134920	60.8658
GI12180	FBgn0134937	12.2224
GI12261	FBgn0135018	31.2718
GI12266	FBgn0135023	14.0522
GI12280	FBgn0135037	31.8173
GI12319	FBgn0135076	28.7874
GI12323	FBgn0135080	159.729
GI12470	FBgn0135227	20.0139
GI12471	FBgn0135228	13.4147
GI12474	FBgn0135231	77.2245
GI12566	FBgn0135323	11.3834
GI12678	FBgn0135435	14.7625
GI12707	FBgn0135464	34.4251
GI12827	FBgn0135584	27.5568
GI12870	FBgn0135627	43.7883
GI12936	FBgn0135693	49.9391
GI12994	FBgn0135751	13.6647
GI13029	FBgn0135786	24.1305
GI13032	FBgn0135789	92.3189
GI13126	FBgn0135883	15.575
GI13184	FBgn0135941	33.3396
GI13245	FBgn0136002	32.6001
GI13282	FBgn0136039	32.4454
GI13304	FBgn0136061	47.5878
GI13549	FBgn0136304	11.5162
GI13558	FBgn0136313	124.479
GI13561	FBgn0136316	83.1661
GI13563	FBgn0136318	12.7646
GI13599	FBgn0136354	37.3904
GI13651	FBgn0136406	14.9031
GI13671	FBgn0136426	21.9604
GI13673	FBgn0136428	11.1565
GI13686	FBgn0136441	14.7529
GI13789	FBgn0136544	26.9443
GI13850	FBgn0136604	21.2789
GI13909	FBgn0136663	54.6137
GI13935	FBgn0136689	16.7653
GI14056	FBgn0136810	27.3108
GI14164	FBgn0136917	18.5951
GI14231	FBgn0136984	58.273
GI14236	FBgn0136989	14.9951
GI14237	FBgn0136990	39.5711
GI14288	FBgn0137041	13.8463
GI14407	FBgn0137159	12.8207
GI14421	FBgn0137173	17.9577
GI14539	FBgn0137291	18.5501
GI14569	FBgn0137320	117.392
GI14627	FBgn0137378	47.223
GI14647	FBgn0137398	21.2268
GI14650	FBgn0137401	11.6355
GI14665	FBgn0137416	11.8035
GI14713	FBgn0137464	77.8798
GI14716	FBgn0137467	42.9054
GI14718	FBgn0137469	34.9967
GI14720	FBgn0137471	13.8049
GI14733	FBgn0137484	26.1165
GI14753	FBgn0137504	67.1138
GI14854	FBgn0137605	12.8598
GI14862	FBgn0137613	66.7705
GI14880	FBgn0137631	27.5834
GI14883	FBgn0137634	34.0088
GI14892	FBgn0137643	46.6772
GI14922	FBgn0137673	31.7075
GI15049	FBgn0137799	39.1059
GI15064	FBgn0137814	18.9119
GI15070	FBgn0137820	13.4709
GI15080	FBgn0137830	36.1943
GI15155	FBgn0137905	12.4375
GI15181	FBgn0137931	20.9223
GI15211	FBgn0137960	28.3671
GI15226	FBgn0137975	157.76
GI15251	FBgn0138000	24.6534
GI15258	FBgn0138007	51.6074
GI15284	FBgn0138033	31.0747
GI15329	FBgn0138078	75.3747
GI15333	FBgn0138082	11.1089
GI15346	FBgn0138095	30.5728
GI15396	FBgn0138145	35.0323
GI15527	FBgn0138276	33.9036
GI15640	FBgn0138389	62.8425
GI15717	FBgn0138466	48.8748
GI15760	FBgn0138509	22.569
GI15774	FBgn0138523	80.9641
GI15780	FBgn0138529	35.0207
GI15808	FBgn0138557	19.8836
GI15905	FBgn0138654	56.6589
GI16003	FBgn0138752	115.48
GI16005	FBgn0138754	67.482
GI16095	FBgn0138844	19.3619
GI16145	FBgn0138894	10.9622
GI16235	FBgn0138984	21.1559
GI16429	FBgn0139177	21.7432
GI16439	FBgn0139187	33.6046
GI16440	FBgn0139188	17.6011
GI16441	FBgn0139189	11.8057
GI16459	FBgn0139207	177.745
GI16510	FBgn0139258	12.4505
GI16695	FBgn0139443	15.3671
GI16808	FBgn0139555	63.9541
GI16830	FBgn0139577	16.0057
GI16831	FBgn0139578	19.6791
GI16990	FBgn0139736	71.28
GI17018	FBgn0139763	21.2682
GI17026	FBgn0139771	14.8297
GI17122	FBgn0139866	13.9169
GI17146	FBgn0139890	19.8162
GI17183	FBgn0139927	12.6065
GI17277	FBgn0140021	47.3017
GI17301	FBgn0140045	27.7424
GI17322	FBgn0140066	11.1757
GI17350	FBgn0140094	35.1009
GI17360	FBgn0140104	14.8909
GI17422	FBgn0140166	18.2479
GI17508	FBgn0140252	33.1728
GI17650	FBgn0140391	37.4589
GI17656	FBgn0140397	64.5057
GI17681	FBgn0140422	13.8452
GI17693	FBgn0140434	11.1321
GI17803	FBgn0140544	17.831
GI17845	FBgn0140586	15.7733
GI17846	FBgn0140587	12.8527
GI18087	FBgn0140827	11.095
GI18181	FBgn0140920	44.3664
GI18206	FBgn0140945	20.0749
GI18219	FBgn0140958	30.229
GI18366	FBgn0141105	65.8347
GI18374	FBgn0141113	20.434
GI18454	FBgn0141193	224.064
GI18466	FBgn0141205	150.267
GI18539	FBgn0141278	11.1508
GI18548	FBgn0141287	14.5507
GI18556	FBgn0141295	110.386
GI18561	FBgn0141300	14.0048
GI18623	FBgn0141362	17.4826
GI18634	FBgn0141373	54.2478
GI18667	FBgn0141406	36.7355
GI18671	FBgn0141410	11.429
GI18709	FBgn0141448	69.4633
GI18724	FBgn0141463	19.778
GI18784	FBgn0141523	16.5184
GI18864	FBgn0141603	14.6926
GI18938	FBgn0141677	66.4058
GI18942	FBgn0141681	42.7677
GI18965	FBgn0141704	13.6565
GI19027	FBgn0141766	102.646
GI19071	FBgn0141810	30.1167
GI19148	FBgn0141887	60.3273
GI19181	FBgn0141920	42.0419
GI19207	FBgn0141946	11.844
GI19260	FBgn0141999	17.4818
GI19269	FBgn0142008	15.0434
GI19273	FBgn0142012	10.8619
GI19274	FBgn0142013	113.646
GI19323	FBgn0142061	19.848
GI19367	FBgn0142105	24.431
GI19371	FBgn0142109	12.1824
GI19397	FBgn0142135	28.9716
GI19431	FBgn0142169	101.389
GI19454	FBgn0142192	52.4826
GI19456	FBgn0142194	14.4634
GI19457	FBgn0142195	30.6759
GI19472	FBgn0142210	53.624
GI19485	FBgn0142223	28.2895
GI19538	FBgn0142275	35.6763
GI19585	FBgn0142322	44.7577
GI19608	FBgn0142345	41.1306
GI19642	FBgn0142379	23.1854
GI19671	FBgn0142408	50.5696
GI19677	FBgn0142414	13.3529
GI19738	FBgn0142475	137.266
GI19766	FBgn0142503	12.1984
GI19776	FBgn0142513	13.3073
GI19800	FBgn0142537	11.6006
GI19801	FBgn0142538	11.2017
GI19814	FBgn0142551	54.5318
GI19816	FBgn0142553	200.926
GI19819	FBgn0142556	28.3624
GI19853	FBgn0142590	14.9657
GI19854	FBgn0142591	13.7625
GI19861	FBgn0142598	13.1277
GI19870	FBgn0142607	16.0771
GI19883	FBgn0142620	15.4802
GI19918	FBgn0142655	100.349
GI19941	FBgn0142678	151.357
GI19958	FBgn0142695	100.853
GI19992	FBgn0142729	11.1094
GI20068	FBgn0142804	18.0197
GI20089	FBgn0142825	14.8452
GI20094	FBgn0142830	117.277
GI20097	FBgn0142833	11.4935
GI20149	FBgn0142885	11.3671
GI20185	FBgn0142921	12.9549
GI20191	FBgn0142927	19.0545
GI20252	FBgn0142988	11.4142
GI20267	FBgn0143003	54.695
GI20392	FBgn0143128	33.7066
GI20429	FBgn0143165	21.0506
GI20447	FBgn0143183	15.6904
GI20453	FBgn0143189	93.482
GI20475	FBgn0143211	40.1983
GI20504	FBgn0143240	18.9559
GI20540	FBgn0143276	20.6506
GI20549	FBgn0143285	21.3497
GI20658	FBgn0143393	16.9758
GI20685	FBgn0143420	36.9443
GI20703	FBgn0143438	143.841
GI20732	FBgn0143467	26.3991
GI20936	FBgn0143670	18.7893
GI20948	FBgn0143682	11.8751
GI20962	FBgn0143696	32.8445
GI20977	FBgn0143711	86.66
GI21004	FBgn0143736	17.9648
GI21023	FBgn0143755	21.8121
GI21122	FBgn0143854	25.5751
GI21128	FBgn0143860	11.5815
GI21167	FBgn0143898	56.3203
GI21389	FBgn0144119	11.4654
GI21428	FBgn0144158	12.9174
GI21441	FBgn0144171	120.994
GI21633	FBgn0144363	14.0433
GI21641	FBgn0144371	164.453
GI21653	FBgn0144383	11.7751
GI21672	FBgn0144402	18.3795
GI21684	FBgn0144414	31.9959
GI21752	FBgn0144482	37.5464
GI21769	FBgn0144499	106.236
GI21796	FBgn0144526	13.2556
GI21937	FBgn0144666	37.0569
GI21952	FBgn0144681	23.45
GI21962	FBgn0144691	53.4118
GI21969	FBgn0144698	10.9393
GI22024	FBgn0144753	19.9511
GI22033	FBgn0144762	39.3405
GI22058	FBgn0144787	16.8919
GI22067	FBgn0144796	12.356
GI22132	FBgn0144861	57.3195
GI22155	FBgn0144884	57.6091
GI22157	FBgn0144886	49.7544
GI22165	FBgn0144894	43.8098
GI22221	FBgn0144950	15.7864
GI22227	FBgn0144955	15.7874
GI22242	FBgn0144970	19.9563
GI22256	FBgn0144984	24.5884
GI22297	FBgn0145025	28.5803
GI22324	FBgn0145052	48.4551
GI22365	FBgn0145093	39.3503
GI22387	FBgn0145115	17.0561
GI22388	FBgn0145116	27.2765
GI22428	FBgn0145156	51.8413
GI22447	FBgn0145175	13.2238
GI22519	FBgn0145247	20.3936
GI22547	FBgn0145275	17.371
GI22647	FBgn0145375	108.526
GI22740	FBgn0145467	30.2818
GI22800	FBgn0145527	31.7829
GI22929	FBgn0145656	31.0441
GI22974	FBgn0145701	28.8968
GI23021	FBgn0145748	17.9067
GI23026	FBgn0145753	11.4052
GI23110	FBgn0145837	163.772
GI23119	FBgn0145846	16.7489
GI23124	FBgn0145851	24.9188
GI23157	FBgn0145884	17.6246
GI23175	FBgn0145902	56.7614
GI23181	FBgn0145908	18.2249
GI23186	FBgn0145913	12.9012
GI23218	FBgn0145945	85.0738
GI23242	FBgn0145969	22.6594
GI23295	FBgn0146022	31.4778
GI23369	FBgn0146095	61.9891
GI23429	FBgn0146155	12.2688
GI23433	FBgn0146159	33.5669
GI23585	FBgn0146311	23.7356
GI23647	FBgn0146373	101.512
GI23649	FBgn0146375	43.1817
GI23731	FBgn0146456	18.4838
GI23827	FBgn0146552	18.8702
GI23922	FBgn0146647	18.357
GI23992	FBgn0146715	20.6212
GI23996	FBgn0146719	39.798
GI24106	FBgn0146829	12.2497
GI24137	FBgn0146860	21.1322
GI24181	FBgn0146904	29.4444
GI24231	FBgn0146954	25.9318
GI24232	FBgn0146955	13.3215
GI24239	FBgn0146962	23.7801
GI24263	FBgn0146986	92.7599
GI24362	FBgn0147085	48.1321
GI24463	FBgn0147185	15.4993
GI24474	FBgn0147196	204.74
GI24532	FBgn0147254	73.878
GI24567	FBgn0147289	30.8533
GI24649	FBgn0147371	48.4275
GI24652	FBgn0147374	11.5051
GI24722	FBgn0147444	45.4442
GI24732	FBgn0147454	42.4001
GI24811	FBgn0147533	68.6859

## Sheet: D.mojavensis branch 
Gene id	Flybase Gene id	LRT Results
moj9	FBgn0084656	28.5493
GI10189	FBgn0132955	11.0873
GI10196	FBgn0132962	15.1651
GI10407	FBgn0133171	11.8139
GI10525	FBgn0133289	11.5022
GI10691	FBgn0133455	142.649
GI10710	FBgn0133474	12.4659
GI10935	FBgn0133698	19.2143
GI10941	FBgn0133704	20.2403
GI10990	FBgn0133753	30.374
GI11010	FBgn0133773	14.9991
GI11086	FBgn0133848	22.8765
GI11136	FBgn0133897	34.8819
GI11175	FBgn0133936	15.2778
GI11500	FBgn0134260	34.2897
GI11767	FBgn0134526	12.0292
GI11778	FBgn0134537	19.8431
GI11793	FBgn0134552	14.574
GI11862	FBgn0134620	15.3796
GI12101	FBgn0134858	138.896
GI12134	FBgn0134891	72.1635
GI12470	FBgn0135227	14.7502
GI12574	FBgn0135331	15.221
GI12689	FBgn0135446	26.6355
GI12726	FBgn0135483	66.9946
GI13047	FBgn0135804	43.6792
GI13060	FBgn0135817	18.5422
GI13184	FBgn0135941	41.1075
GI13187	FBgn0135944	18.3141
GI13251	FBgn0136008	14.503
GI13297	FBgn0136054	33.4504
GI13298	FBgn0136055	27.1721
GI13316	FBgn0136073	138.128
GI13361	FBgn0136118	19.0244
GI13504	FBgn0136259	13.2585
GI13608	FBgn0136363	15.6804
GI13617	FBgn0136372	10.9168
GI13692	FBgn0136447	19.414
GI13731	FBgn0136486	27.7747
GI13844	FBgn0136598	11.3025
GI13849	FBgn0136603	15.5917
GI13888	FBgn0136642	31.1042
GI13903	FBgn0136657	13.5989
GI14091	FBgn0136845	20.7907
GI14201	FBgn0136954	13.8425
GI14343	FBgn0137096	16.1007
GI14569	FBgn0137320	15.2221
GI14647	FBgn0137398	18.2731
GI14753	FBgn0137504	20.3562
GI14775	FBgn0137526	17.8883
GI14851	FBgn0137602	13.9619
GI15060	FBgn0137810	39.0054
GI15148	FBgn0137898	37.5413
GI15226	FBgn0137975	27.5933
GI15248	FBgn0137997	11.8252
GI15331	FBgn0138080	54.0851
GI15371	FBgn0138120	17.407
GI15460	FBgn0138209	28.3152
GI15562	FBgn0138311	24.3264
GI15653	FBgn0138402	13.0587
GI15760	FBgn0138509	13.2709
GI15780	FBgn0138529	17.3835
GI15872	FBgn0138621	12.1846
GI16178	FBgn0138927	80.1356
GI16267	FBgn0139016	14.0064
GI16542	FBgn0139290	23.4847
GI16576	FBgn0139324	14.8581
GI16710	FBgn0139458	28.7678
GI17026	FBgn0139771	17.6513
GI17041	FBgn0139786	10.9853
GI17165	FBgn0139909	33.6482
GI17289	FBgn0140033	13.7047
GI17292	FBgn0140036	68.2506
GI17529	FBgn0140273	14.6667
GI17566	FBgn0140310	11.0996
GI17802	FBgn0140543	14.9288
GI17821	FBgn0140562	21.286
GI17846	FBgn0140587	20.2946
GI17989	FBgn0140729	19.8407
GI18087	FBgn0140827	26.5328
GI18184	FBgn0140923	15.7984
GI18218	FBgn0140957	11.2231
GI18230	FBgn0140969	19.0263
GI18236	FBgn0140975	21.158
GI18333	FBgn0141072	14.9849
GI18341	FBgn0141080	54.9961
GI18435	FBgn0141174	20.0027
GI18533	FBgn0141272	14.7562
GI18559	FBgn0141298	21.2363
GI18665	FBgn0141404	20.6594
GI19071	FBgn0141810	59.025
GI19101	FBgn0141840	19.1598
GI19211	FBgn0141950	14.9507
GI19223	FBgn0141962	12.7122
GI19274	FBgn0142013	55.1633
GI19323	FBgn0142061	44.3326
GI19348	FBgn0142086	194.75
GI19364	FBgn0142102	36.5461
GI19366	FBgn0142104	15.1457
GI19397	FBgn0142135	11.5813
GI19498	FBgn0142236	13.6504
GI19629	FBgn0142366	14.7128
GI19692	FBgn0142429	13.7503
GI19699	FBgn0142436	17.1691
GI19722	FBgn0142459	17.9589
GI19759	FBgn0142496	90.5402
GI19881	FBgn0142618	17.7474
GI19951	FBgn0142688	21.1967
GI20050	FBgn0142786	14.203
GI20156	FBgn0142892	12.0883
GI20259	FBgn0142995	46.2731
GI20327	FBgn0143063	14.9617
GI20401	FBgn0143137	23.4818
GI20543	FBgn0143279	29.6376
GI20603	FBgn0143338	29.3822
GI20607	FBgn0143342	13.95
GI20673	FBgn0143408	18.5417
GI20678	FBgn0143413	49.9947
GI20798	FBgn0143533	18.9457
GI20820	FBgn0143555	11.0097
GI20859	FBgn0143593	15.1618
GI21017	FBgn0143749	11.1339
GI21053	FBgn0143785	21.4973
GI21280	FBgn0144010	16.8635
GI21346	FBgn0144076	11.5178
GI21485	FBgn0144215	38.956
GI21502	FBgn0144232	10.847
GI21543	FBgn0144273	12.5576
GI21633	FBgn0144363	12.3436
GI21653	FBgn0144383	16.3956
GI21684	FBgn0144414	82.9774
GI21714	FBgn0144444	11.6189
GI21796	FBgn0144526	18.2886
GI21955	FBgn0144684	163.528
GI22067	FBgn0144796	40.391
GI22090	FBgn0144819	10.9795
GI22200	FBgn0144929	49.488
GI22212	FBgn0144941	36.8007
GI22228	FBgn0144956	11.995
GI22247	FBgn0144975	11.7779
GI22389	FBgn0145117	14.2289
GI22444	FBgn0145172	22.8419
GI22600	FBgn0145328	17.4188
GI22641	FBgn0145369	17.0161
GI22648	FBgn0145376	21.8892
GI23165	FBgn0145892	32.3186
GI23235	FBgn0145962	12.7887
GI23332	FBgn0146059	19.7576
GI23517	FBgn0146243	36.7176
GI23606	FBgn0146332	15.0738
GI23647	FBgn0146373	55.0237
GI23776	FBgn0146501	10.9919
GI23836	FBgn0146561	19.299
GI23940	FBgn0146665	11.4405
GI23985	FBgn0146709	29.8076
GI24030	FBgn0146753	34.8612
GI24077	FBgn0146800	31.6841
GI24140	FBgn0146863	125.416
GI24274	FBgn0146997	13.3338
GI24340	FBgn0147063	21.1154
GI24357	FBgn0147080	17.9607
GI24444	FBgn0147166	11.8411
GI24482	FBgn0147204	14.5714
GI24493	FBgn0147215	12.0752
GI24532	FBgn0147254	18.8985
GI24559	FBgn0147281	20.9304
GI24581	FBgn0147303	11.6755
GI24582	FBgn0147304	11.2247
GI24600	FBgn0147322	39.7504
GI24640	FBgn0147362	62.6278
GI24703	FBgn0147425	19.3526
GI24722	FBgn0147444	97.1688

## Sheet: cactophilic branch 
Gene id	Flybase gene id	LRT Results
Tes31	FBgn0084467	23.0087
moj29	FBgn0084651	12.3386
moj32	FBgn0085089	26.6181
Tes124	FBgn0085178	11.9879
GI10087	FBgn0132853	25.2904
GI10102	FBgn0132868	11.607
GI10131	FBgn0132897	40.2319
GI10174	FBgn0132940	21.0365
GI10196	FBgn0132962	16.0188
GI10309	FBgn0133074	13.334
GI10435	FBgn0133199	26.4151
GI10443	FBgn0133207	15.4689
GI10469	FBgn0133233	33.1274
GI10525	FBgn0133289	12.466
GI10532	FBgn0133296	13.1258
GI10645	FBgn0133409	13.9457
GI10703	FBgn0133467	15.3556
GI10712	FBgn0133476	12.4946
GI10767	FBgn0133530	14.1188
GI10813	FBgn0133576	19.0515
GI10859	FBgn0133622	14.6653
GI10954	FBgn0133717	15.5249
GI10964	FBgn0133727	17.1921
GI10965	FBgn0133728	19.7741
GI10981	FBgn0133744	26.8125
GI10990	FBgn0133753	22.9596
GI11013	FBgn0133776	19.5724
GI11026	FBgn0133789	39.3599
GI11040	FBgn0133803	19.2386
GI11046	FBgn0133809	16.8995
GI11050	FBgn0133813	16.634
GI11055	FBgn0133818	11.1631
GI11073	FBgn0133835	31.7404
GI11086	FBgn0133848	16.7685
GI11104	FBgn0133866	63.1002
GI11156	FBgn0133917	16.7323
GI11202	FBgn0133963	24.651
GI11272	FBgn0134033	21.2624
GI11295	FBgn0134056	15.3756
GI11308	FBgn0134069	18.6956
GI11316	FBgn0134077	15.3458
GI11338	FBgn0134099	14.6534
GI11406	FBgn0134167	16.0509
GI11539	FBgn0134299	30.5507
GI11595	FBgn0134355	15.7774
GI11658	FBgn0134418	11.884
GI11725	FBgn0134484	11.1848
GI11746	FBgn0134505	12.6485
GI11778	FBgn0134537	18.0541
GI11813	FBgn0134572	14.3795
GI11845	FBgn0134603	13.7797
GI11847	FBgn0134605	25.9278
GI11862	FBgn0134620	14.8892
GI11891	FBgn0134649	13.2892
GI11933	FBgn0134691	12.9867
GI11949	FBgn0134707	19.7108
GI12019	FBgn0134776	11.0725
GI12047	FBgn0134804	19.8492
GI12071	FBgn0134828	23.4932
GI12108	FBgn0134865	11.0984
GI12126	FBgn0134883	15.2655
GI12133	FBgn0134890	12.4072
GI12163	FBgn0134920	14.0191
GI12176	FBgn0134933	11.7215
GI12185	FBgn0134942	32.8821
GI12285	FBgn0135042	15.5577
GI12286	FBgn0135043	15.4588
GI12326	FBgn0135083	13.3599
GI12340	FBgn0135097	16.9117
GI12430	FBgn0135187	56.1559
GI12453	FBgn0135210	13.2853
GI12470	FBgn0135227	14.2838
GI12471	FBgn0135228	32.6152
GI12474	FBgn0135231	11.2761
GI12498	FBgn0135255	14.8412
GI12541	FBgn0135298	12.6933
GI12548	FBgn0135305	15.0442
GI12562	FBgn0135319	14.6619
GI12567	FBgn0135324	16.4299
GI12570	FBgn0135327	14.5355
GI12572	FBgn0135329	22.8751
GI12577	FBgn0135334	13.672
GI12634	FBgn0135391	15.8565
GI12678	FBgn0135435	12.5411
GI12683	FBgn0135440	14.1881
GI12691	FBgn0135448	13.6124
GI12705	FBgn0135462	14.1193
GI12708	FBgn0135465	51.8316
GI12798	FBgn0135555	38.8652
GI12817	FBgn0135574	15.8606
GI12827	FBgn0135584	10.8633
GI12833	FBgn0135590	23.9766
GI12865	FBgn0135622	12.0435
GI12867	FBgn0135624	13.2632
GI12872	FBgn0135629	28.4001
GI12890	FBgn0135647	22.2169
GI12899	FBgn0135656	26.8781
GI12900	FBgn0135657	22.1438
GI12929	FBgn0135686	18.7351
GI12957	FBgn0135714	29.7167
GI12959	FBgn0135716	12.0455
GI12990	FBgn0135747	15.8227
GI13007	FBgn0135764	22.5388
GI13080	FBgn0135837	41.4063
GI13126	FBgn0135883	23.6002
GI13184	FBgn0135941	53.4006
GI13271	FBgn0136028	15.1183
GI13292	FBgn0136049	15.9816
GI13401	FBgn0136158	11.6892
GI13424	FBgn0136180	10.8604
GI13425	FBgn0136181	20.5681
GI13496	FBgn0136252	10.985
GI13618	FBgn0136373	16.0391
GI13639	FBgn0136394	15.9921
GI13679	FBgn0136434	15.8794
GI13705	FBgn0136460	17.283
GI13713	FBgn0136468	12.3574
GI13757	FBgn0136512	13.8592
GI13789	FBgn0136544	20.5778
GI13817	FBgn0136571	19.7209
GI13937	FBgn0136691	14.4273
GI13939	FBgn0136693	12.6165
GI13970	FBgn0136724	15.5037
GI14031	FBgn0136785	11.2363
GI14048	FBgn0136802	39.9963
GI14053	FBgn0136807	27.6905
GI14098	FBgn0136852	30.4315
GI14119	FBgn0136873	31.0665
GI14190	FBgn0136943	11.388
GI14201	FBgn0136954	16.2605
GI14262	FBgn0137015	28.7212
GI14265	FBgn0137018	14.3031
GI14382	FBgn0137134	12.0536
GI14416	FBgn0137168	14.449
GI14466	FBgn0137218	11.7996
GI14490	FBgn0137242	15.5768
GI14537	FBgn0137289	13.8828
GI14564	FBgn0137315	18.9378
GI14667	FBgn0137418	14.7619
GI14677	FBgn0137428	18.4134
GI14699	FBgn0137450	12.114
GI14720	FBgn0137471	16.7838
GI14802	FBgn0137553	20.6584
GI14831	FBgn0137582	20.1291
GI14851	FBgn0137602	24.1388
GI14856	FBgn0137607	28.7849
GI14873	FBgn0137624	12.985
GI14977	FBgn0137728	16.8253
GI15049	FBgn0137799	12.4846
GI15051	FBgn0137801	26.5209
GI15071	FBgn0137821	11.9603
GI15081	FBgn0137831	11.8594
GI15132	FBgn0137882	20.8902
GI15159	FBgn0137909	49.4873
GI15161	FBgn0137911	19.3827
GI15230	FBgn0137979	11.8392
GI15244	FBgn0137993	13.3178
GI15263	FBgn0138012	16.4451
GI15267	FBgn0138016	18.7851
GI15281	FBgn0138030	13.6877
GI15311	FBgn0138060	11.1459
GI15317	FBgn0138066	48.1869
GI15350	FBgn0138099	12.0856
GI15390	FBgn0138139	12.7346
GI15413	FBgn0138162	14.6799
GI15735	FBgn0138484	13.442
GI15760	FBgn0138509	20.9011
GI15773	FBgn0138522	24.9091
GI15808	FBgn0138557	14.773
GI15810	FBgn0138559	13.3165
GI15844	FBgn0138593	17.1392
GI15881	FBgn0138630	12.765
GI15882	FBgn0138631	13.1358
GI15905	FBgn0138654	11.2276
GI15906	FBgn0138655	12.3393
GI15917	FBgn0138666	39.7227
GI15971	FBgn0138720	12.9905
GI15990	FBgn0138739	12.1936
GI16006	FBgn0138755	13.5483
GI16025	FBgn0138774	15.3837
GI16089	FBgn0138838	18.5884
GI16095	FBgn0138844	12.9084
GI16124	FBgn0138873	16.6969
GI16233	FBgn0138982	22.9684
GI16237	FBgn0138986	14.0997
GI16245	FBgn0138994	11.9707
GI16258	FBgn0139007	15.233
GI16263	FBgn0139012	21.0554
GI16271	FBgn0139020	19.8429
GI16284	FBgn0139033	11.8647
GI16308	FBgn0139056	12.593
GI16315	FBgn0139063	14.9809
GI16319	FBgn0139067	19.6157
GI16321	FBgn0139069	13.8958
GI16366	FBgn0139114	17.0902
GI16426	FBgn0139174	10.9908
GI16439	FBgn0139187	21.6042
GI16458	FBgn0139206	10.8382
GI16459	FBgn0139207	47.4736
GI16462	FBgn0139210	12.9804
GI16468	FBgn0139216	17.7529
GI16531	FBgn0139279	19.0795
GI16538	FBgn0139286	11.697
GI16546	FBgn0139294	15.1647
GI16566	FBgn0139314	11.8367
GI16590	FBgn0139338	22.1247
GI16598	FBgn0139346	20.3205
GI16607	FBgn0139355	11.0662
GI16631	FBgn0139379	16.7369
GI16710	FBgn0139458	15.7136
GI16739	FBgn0139487	12.5836
GI16772	FBgn0139519	23.1063
GI16800	FBgn0139547	17.3669
GI16834	FBgn0139581	58.8668
GI16841	FBgn0139588	19.2664
GI16843	FBgn0139590	16.4144
GI16895	FBgn0139641	17.9916
GI16975	FBgn0139721	16.9841
GI16991	FBgn0139737	12.4083
GI17104	FBgn0139848	13.4038
GI17136	FBgn0139880	12.9057
GI17165	FBgn0139909	25.6646
GI17168	FBgn0139912	13.2489
GI17185	FBgn0139929	12.222
GI17186	FBgn0139930	13.868
GI17187	FBgn0139931	13.8381
GI17191	FBgn0139935	12.1992
GI17203	FBgn0139947	19.4824
GI17204	FBgn0139948	12.2395
GI17237	FBgn0139981	12.3714
GI17257	FBgn0140001	10.8491
GI17292	FBgn0140036	23.1712
GI17304	FBgn0140048	13.094
GI17319	FBgn0140063	13.5906
GI17329	FBgn0140073	12.6204
GI17330	FBgn0140074	14.2209
GI17392	FBgn0140136	143.97
GI17415	FBgn0140159	15.5448
GI17423	FBgn0140167	30.0711
GI17491	FBgn0140235	21.7949
GI17493	FBgn0140237	11.1821
GI17574	FBgn0140318	21.3795
GI17588	FBgn0140332	26.9699
GI17698	FBgn0140439	23.5095
GI17773	FBgn0140514	16.8502
GI17778	FBgn0140519	21.5757
GI17794	FBgn0140535	12.3052
GI17846	FBgn0140587	13.5341
GI17847	FBgn0140588	14.3957
GI17896	FBgn0140637	24.6076
GI17902	FBgn0140643	10.8963
GI17921	FBgn0140662	13.2605
GI17951	FBgn0140691	19.6009
GI17970	FBgn0140710	20.9902
GI17973	FBgn0140713	21.0099
GI18027	FBgn0140767	18.1165
GI18031	FBgn0140771	38.5936
GI18117	FBgn0140857	12.2065
GI18189	FBgn0140928	17.9265
GI18230	FBgn0140969	12.1939
GI18270	FBgn0141009	12.3909
GI18333	FBgn0141072	13.7192
GI18341	FBgn0141080	11.7724
GI18357	FBgn0141096	25.2317
GI18440	FBgn0141179	10.9446
GI18463	FBgn0141202	19.1228
GI18565	FBgn0141304	17.2107
GI18579	FBgn0141318	23.8764
GI18750	FBgn0141489	11.951
GI18771	FBgn0141510	11.7826
GI18854	FBgn0141593	33.0731
GI18915	FBgn0141654	27.5784
GI18950	FBgn0141689	12.013
GI18960	FBgn0141699	29.6866
GI18988	FBgn0141727	21.4264
GI18995	FBgn0141734	14.6064
GI19003	FBgn0141742	16.0981
GI19008	FBgn0141747	11.3293
GI19027	FBgn0141766	20.9824
GI19069	FBgn0141808	18.7882
GI19071	FBgn0141810	12.7598
GI19188	FBgn0141927	16.4561
GI19256	FBgn0141995	23.1687
GI19274	FBgn0142013	23.2651
GI19348	FBgn0142086	63.2874
GI19364	FBgn0142102	21.2445
GI19365	FBgn0142103	22.7769
GI19374	FBgn0142112	10.8534
GI19382	FBgn0142120	13.6145
GI19386	FBgn0142124	11.7072
GI19418	FBgn0142156	18.6197
GI19422	FBgn0142160	13.3736
GI19490	FBgn0142228	25.7337
GI19526	FBgn0142264	15.0956
GI19529	FBgn0142267	30.6571
GI19545	FBgn0142282	27.173
GI19575	FBgn0142312	11.6655
GI19596	FBgn0142333	15.271
GI19611	FBgn0142348	17.193
GI19657	FBgn0142394	23.5285
GI19663	FBgn0142400	15.7836
GI19669	FBgn0142406	16.6372
GI19671	FBgn0142408	19.8623
GI19676	FBgn0142413	22.9065
GI19687	FBgn0142424	31.0847
GI19696	FBgn0142433	14.09
GI19740	FBgn0142477	15.5814
GI19766	FBgn0142503	11.828
GI19796	FBgn0142533	12.2902
GI19810	FBgn0142547	11.8343
GI19814	FBgn0142551	17.476
GI19816	FBgn0142553	27.7818
GI19832	FBgn0142569	13.4553
GI19861	FBgn0142598	29.0171
GI19888	FBgn0142625	18.6023
GI19915	FBgn0142652	11.3592
GI19917	FBgn0142654	12.6234
GI19973	FBgn0142710	26.3624
GI19975	FBgn0142712	23.8487
GI19976	FBgn0142713	11.8223
GI19984	FBgn0142721	29.8625
GI20018	FBgn0142754	11.5225
GI20044	FBgn0142780	14.6654
GI20049	FBgn0142785	22.5928
GI20098	FBgn0142834	28.422
GI20109	FBgn0142845	22.1034
GI20154	FBgn0142890	14.61
GI20157	FBgn0142893	12.2378
GI20196	FBgn0142932	17.622
GI20240	FBgn0142976	21.6859
GI20249	FBgn0142985	29.9734
GI20251	FBgn0142987	16.7553
GI20267	FBgn0143003	11.5619
GI20284	FBgn0143020	13.7821
GI20297	FBgn0143033	11.1133
GI20376	FBgn0143112	38.1169
GI20391	FBgn0143127	11.1704
GI20434	FBgn0143170	12.8627
GI20453	FBgn0143189	28.0019
GI20570	FBgn0143306	12.9334
GI20579	FBgn0143314	35.1781
GI20585	FBgn0143320	14.5017
GI20667	FBgn0143402	11.3306
GI20754	FBgn0143489	20.9694
GI20755	FBgn0143490	22.0729
GI20789	FBgn0143524	15.7873
GI20859	FBgn0143593	40.7271
GI20936	FBgn0143670	21.3593
GI20975	FBgn0143709	11.6185
GI21034	FBgn0143766	13.2552
GI21141	FBgn0143873	11.3004
GI21204	FBgn0143934	21.7903
GI21266	FBgn0143996	13.7687
GI21305	FBgn0144035	20.8006
GI21389	FBgn0144119	12.1536
GI21430	FBgn0144160	35.1511
GI21447	FBgn0144177	11.259
GI21481	FBgn0144211	11.1521
GI21502	FBgn0144232	23.8037
GI21515	FBgn0144245	30.1093
GI21545	FBgn0144275	21.8691
GI21580	FBgn0144310	15.3763
GI21594	FBgn0144324	27.7763
GI21633	FBgn0144363	46.3623
GI21656	FBgn0144386	17.5952
GI21677	FBgn0144407	15.2201
GI21735	FBgn0144465	12.4734
GI21765	FBgn0144495	11.2824
GI21775	FBgn0144505	14.8844
GI21776	FBgn0144506	17.4148
GI21792	FBgn0144522	16.8103
GI21918	FBgn0144647	13.1061
GI21930	FBgn0144659	18.5936
GI21972	FBgn0144701	18.9884
GI21979	FBgn0144708	18.6592
GI22024	FBgn0144753	27.3605
GI22028	FBgn0144757	39.6842
GI22041	FBgn0144770	14.0587
GI22076	FBgn0144805	15.2022
GI22121	FBgn0144850	28.0001
GI22221	FBgn0144950	62.22
GI22247	FBgn0144975	12.4325
GI22344	FBgn0145072	21.39
GI22365	FBgn0145093	10.965
GI22405	FBgn0145133	14.7832
GI22448	FBgn0145176	12.6923
GI22511	FBgn0145239	19.1118
GI22522	FBgn0145250	18.9327
GI22534	FBgn0145262	11.1188
GI22538	FBgn0145266	14.3938
GI22552	FBgn0145280	11.2271
GI22577	FBgn0145305	12.9979
GI22604	FBgn0145332	27.5932
GI22726	FBgn0145453	24.563
GI22910	FBgn0145637	10.8571
GI22940	FBgn0145667	11.1864
GI22961	FBgn0145688	11.4435
GI22973	FBgn0145700	15.7627
GI23069	FBgn0145796	12.5065
GI23108	FBgn0145835	12.1925
GI23152	FBgn0145879	16.3354
GI23233	FBgn0145960	11.9022
GI23281	FBgn0146008	15.4179
GI23301	FBgn0146028	11.8583
GI23306	FBgn0146033	15.0384
GI23309	FBgn0146036	14.0967
GI23313	FBgn0146040	21.3956
GI23321	FBgn0146048	14.4166
GI23334	FBgn0146061	15.2227
GI23355	FBgn0146082	20.3781
GI23369	FBgn0146095	31.6289
GI23378	FBgn0146104	19.2536
GI23386	FBgn0146112	14.5322
GI23391	FBgn0146117	13.4404
GI23414	FBgn0146140	19.7135
GI23459	FBgn0146185	15.4585
GI23517	FBgn0146243	11.4282
GI23522	FBgn0146248	26.7578
GI23529	FBgn0146255	13.8227
GI23591	FBgn0146317	15.7155
GI23601	FBgn0146327	17.1427
GI23640	FBgn0146366	25.736
GI23650	FBgn0146376	14.4522
GI23694	FBgn0146420	11.2126
GI23831	FBgn0146556	15.4576
GI23855	FBgn0146580	21.2145
GI23868	FBgn0146593	12.7737
GI23875	FBgn0146600	11.5817
GI23897	FBgn0146622	20.0027
GI23940	FBgn0146665	14.0071
GI24006	FBgn0146729	17.0048
GI24069	FBgn0146792	13.4308
GI24091	FBgn0146814	12.7809
GI24118	FBgn0146841	17.4714
GI24120	FBgn0146843	12.3344
GI24171	FBgn0146894	17.4687
GI24223	FBgn0146946	18.5482
GI24245	FBgn0146968	15.8292
GI24249	FBgn0146972	16.9847
GI24263	FBgn0146986	18.9078
GI24295	FBgn0147018	27.4533
GI24304	FBgn0147027	103.959
GI24324	FBgn0147047	12.0037
GI24326	FBgn0147049	15.9049
GI24359	FBgn0147082	19.0204
GI24385	FBgn0147108	24.8179
GI24408	FBgn0147131	15.9466
GI24481	FBgn0147203	13.0655
GI24640	FBgn0147362	33.3926
GI24679	FBgn0147401	11.5087
GI24690	FBgn0147412	14.4033
GI24718	FBgn0147440	14.0392
GI24722	FBgn0147444	21.0757
GI24792	FBgn0147514	11.5241
GI24811	FBgn0147533	82.5642
GI24812	FBgn0147534	19.9762
GI24822	FBgn0147543	11.6065
GI24826	FBgn0147547	15.1085

## Sheet: Orphan genes
Gene id	Flybase gene id	dn	ds	ω	D. buzzatii protein length (aa)	D. mojavensis protein length (aa)	D. mojavensis scaffold	# exons D. buzzatii	# exons D. mojavensis
GI23679	FBgn0146405	0.1429	0.0226	6.3091	71	71	6540	2	2
GI10342	FBgn0133106	0.0787	0.0228	3.4527	57	59	6540	1	1
GI16020	FBgn0138769	0.1766	0.0599	2.9485	46	52	1552	1	1
GI11651	FBgn0134411	0.1688	0.061	2.7652	128	130	6680	1	1
GI22662	FBgn0145390	0.097	0.0625	1.5517	82	85	6500	1	1
GI15796	FBgn0138545	0.2815	0.1844	1.5268	78	80	6473	1	1
GI12381	FBgn0135138	0.3875	0.2589	1.4966	56	56	6680	1	1
GI20186	FBgn0142922	0.0838	0.0605	1.3848	60	61	6496	1	1
GI19932	FBgn0142669	0.0529	0.0383	1.3813	56	61	6496	1	1
GI14850	FBgn0137601	0.1653	0.1329	1.2439	60	71	6473	1	1
GI23590	FBgn0146316	0.0654	0.0603	1.0857	45	56	6540	1	1
GI24138	FBgn0146861	0.1308	0.1232	1.0616	129	126	6540	1	1
GI18591	FBgn0141330	0.0348	0.0345	1.0089	70	72	6496	1	1
GI16493	FBgn0139241	0.2243	0.2236	1.0029	61	69	6500	1	2
GI14325	FBgn0137078	0.4446	0.4591	0.9684	81	97	6482	1	1
GI17987	FBgn0140727	0.1053	0.12	0.878	137	127	6500	2	3
GI14759	FBgn0137510	0.1357	0.1572	0.863	70	80	6473	1	1
GI10949	FBgn0133712	0.1311	0.1522	0.8614	68	69	6308	1	1
GI21044	FBgn0143776	0.0436	0.0509	0.857	70	74	6496	1	1
GI18581	FBgn0141320	0.1477	0.1814	0.8141	203	219	6496	1	2
GI24303	FBgn0147026	0.1559	0.1923	0.8105	126	131	6540	1	1
GI11467	FBgn0134228	0.3442	0.4402	0.7819	80	87	6680	2	2
GI15032	FBgn0137782	0.0838	0.1073	0.7811	91	99	6473	2	2
GI15087	FBgn0137837	0.429	0.5889	0.7285	159	188	6473	3	2
GI22337	FBgn0145065	0.0782	0.1092	0.716	91	98	6540	1	1
GI24048	FBgn0146771	0.1093	0.1544	0.7083	131	135	6540	1	1
GI18467	FBgn0141206	0.1583	0.2243	0.7055	68	72	6496	1	1
Acp11	FBgn0084252	0.5025	0.7416	0.6776	62	67	6496	1	1
GI15497	FBgn0138246	0.216	0.322	0.671	94	99	6473	2	1
GI15605	FBgn0138354	0.1326	0.2037	0.6513	133	135	6500	1	1
GI15960	FBgn0138709	0.3455	0.5356	0.6451	118	121	6500	1	1
GI16208	FBgn0138957	0.1297	0.2017	0.643	66	67	6328	1	1
GI13283	FBgn0136040	0.1082	0.1693	0.6393	48	53	6680	1	1
GI16270	FBgn0139019	0.4062	0.6552	0.6199	115	109	6328	1	1
GI18669	FBgn0141408	0.129	0.2108	0.6121	114	112	6496	1	1
GI21892	FBgn0144621	0.1738	0.2918	0.5955	43	53	6510	1	1
GI18894	FBgn0141633	0.0676	0.1146	0.5898	54	55	6496	1	1
GI13653	FBgn0136408	0.498	0.8945	0.5567	90	90	6680	1	1
GI21014	FBgn0143746	0.0534	0.0969	0.5515	63	69	6496	1	1
GI19838	FBgn0142575	0.3313	0.6032	0.5492	215	217	6496	2	1
GI24817	FBgn0147538	0.1104	0.2038	0.5417	88	94	6540	1	1
GI11860	FBgn0134618	0.3178	0.5893	0.5393	138	164	6680	1	1
GI10042	FBgn0132808	0.0576	0.1068	0.5388	93	97	6540	1	1
GI13410	FBgn0136167	0.2655	0.5031	0.5277	71	71	6680	2	2
GI24788	FBgn0147510	0.3429	0.657	0.5219	125	132	6540	3	1
GI20995	FBgn0143728	0.1289	0.2642	0.4879	179	198	6496	2	1
GI10565	FBgn0133329	0.0869	0.1815	0.4788	53	64	6540	1	1
GI20313	FBgn0143049	0.2772	0.5803	0.4777	270	276	6500	2	2
GI11702	FBgn0134461	0.3056	0.6452	0.4737	102	100	6680	1	1
GI17490	FBgn0140234	0.1902	0.4059	0.4686	112	114	6500	2	2
GI22178	FBgn0144907	0.1407	0.3043	0.4624	88	87	6540	2	2
GI19368	FBgn0142106	0.1174	0.2543	0.4619	58	58	6496	1	1
GI11770	FBgn0134529	0.2551	0.556	0.4588	79	79	6680	2	2
GI10906	FBgn0133669	0	0	0.4547	66	76	6308	1	2
GI11666	FBgn0134425	0.1348	0.3	0.4494	99	101	6680	1	1
GI23762	FBgn0146487	0.1084	0.2445	0.4435	43	52	6500	1	1
GI24798	FBgn0147520	0.2812	0.6444	0.4363	61	61	6540	1	1
GI15458	FBgn0138207	0.2858	0.6694	0.4269	86	86	6473	1	1
GI18214	FBgn0140953	0.1324	0.3114	0.4253	86	96	6500	1	1
GI15462	FBgn0138211	0.2808	0.6656	0.4219	56	65	6564	1	1
GI10285	FBgn0133050	0.169	0.4093	0.4128	137	139	6540	1	1
GI14812	FBgn0137563	0.0416	0.1009	0.4119	93	92	6500	1	1
GI17934	FBgn0140674	0.2859	0.7016	0.4075	77	80	6500	1	1
GI19837	FBgn0142574	0.248	0.6124	0.405	304	296	6496	1	1
GI20997	FBgn0143730	0.2504	0.6194	0.4042	77	82	6496	1	1
GI14150	FBgn0136903	0.1676	0.4566	0.3671	67	72	6500	1	1
GI13876	FBgn0136630	0.0341	0.0936	0.3647	47	54	6680	1	1
GI11163	FBgn0133924	0.218	0.6094	0.3576	239	240	6308	2	2
GI19898	FBgn0142635	0.2151	0.6067	0.3545	263	262	6496	1	1
GI19449	FBgn0142187	0.1551	0.448	0.3463	153	157	6496	1	1
GI21394	FBgn0144124	0.2097	0.61	0.3438	77	76	6500	1	1
GI19035	FBgn0141774	0.1369	0.4015	0.341	85	84	6496	2	2
GI19180	FBgn0141919	0.1088	0.3221	0.3378	166	175	6496	1	1
GI10810	FBgn0133573	0.1291	0.3913	0.3298	74	74	6540	2	2
GI11936	FBgn0134694	0.0778	0.24	0.3243	108	112	6680	2	2
GI11690	FBgn0134449	0.1612	0.5036	0.3201	112	99	6680	2	2
GI12667	FBgn0135424	0.1246	0.3913	0.3184	96	84	6680	1	1
GI20994	FBgn0143727	0.1116	0.3557	0.3137	228	214	6496	2	2
GI16392	FBgn0139140	0.2082	0.6932	0.3004	84	84	6328	2	2
GI15019	FBgn0137769	0.1267	0.4284	0.2958	111	111	6473	1	1
GI15130	FBgn0137880	0.0311	0.107	0.2905	77	74	6473	1	1
GI24786	FBgn0147508	0.1718	0.5965	0.288	150	162	6540	1	1
GI19833	FBgn0142570	0.2199	0.7697	0.2857	320	337	6496	1	1
GI18243	FBgn0140982	0.0597	0.2182	0.2738	65	65	6500	2	2
GI19895	FBgn0142632	0.1339	0.4996	0.268	146	166	6496	1	1
GI21102	FBgn0143834	0.104	0.4012	0.2593	70	82	6496	1	1
GI11656	FBgn0134416	0.1271	0.501	0.2537	183	186	6680	1	1
GI23696	FBgn0146422	0.163	0.6491	0.2511	159	194	6540	1	2
GI15621	FBgn0138370	0.1533	0.6158	0.2489	62	63	6473	2	2
GI11505	FBgn0134265	0.2052	0.839	0.2446	77	77	6680	1	1
GI17295	FBgn0140039	0.1013	0.4171	0.243	60	60	6500	1	1
GI20378	FBgn0143114	0.0211	0.0876	0.2408	55	60	6496	1	2
GI10278	FBgn0133043	0.1528	0.6435	0.2374	670	756	6540	4	4
GI16533	FBgn0139281	0.0687	0.2951	0.2329	108	110	6654	2	2
GI12648	FBgn0135405	0.0328	0.1447	0.2266	102	101	6680	2	2
GI16406	FBgn0139154	0.111	0.4968	0.2235	75	76	6328	2	2
GI10696	FBgn0133460	0.0633	0.2846	0.2225	114	116	6540	1	1
GI12660	FBgn0135417	0.0933	0.4815	0.1938	205	200	6680	2	2
GI18429	FBgn0141168	0.1436	0.7842	0.1832	75	75	6496	1	1
GI23487	FBgn0146213	0.0382	0.2139	0.1788	48	52	6540	1	1
GI16832	FBgn0139579	0.0569	0.3274	0.1737	209	207	6654	3	3
GI18911	FBgn0141650	0.0347	0.2034	0.1707	108	105	6496	2	2
GI13220	FBgn0135977	0.0061	0.0365	0.1663	75	81	6680	1	1
GI21953	FBgn0144682	0.0211	0.1355	0.1559	73	68	6540	1	1
GI15904	FBgn0138653	0.0368	0.2407	0.153	112	109	6473	2	2
GI11787	FBgn0134546	0.0625	0.4643	0.1347	169	161	6680	2	2
GI12646	FBgn0135403	0.0217	0.1648	0.1318	84	79	6680	1	1
GI12740	FBgn0135497	0.0272	0.2083	0.1308	91	88	6680	1	2
GI23498	FBgn0146224	0.1032	0.8046	0.1283	82	93	6540	1	1
GI11382	FBgn0134143	0.0376	0.3273	0.1148	66	66	6500	1	1
GI21944	FBgn0144673	0.0186	0.1687	0.1104	95	101	6540	2	3
GI16428	FBgn0139176	0.0489	0.4993	0.098	164	180	6328	3	2
GI12649	FBgn0135406	0.0139	0.1798	0.077	75	75	6680	2	2
GI11988	FBgn0134745	0.019	0.3515	0.0542	62	62	6680	2	2
GI16524	FBgn0139272	0.0116	0.2826	0.0412	121	121	6654	2	2
GI11028	FBgn0133791	0.0003	0.3447	0.001	69	64	6308	2	1
GI16965	FBgn0139711	0.0001	0.1263	0.001	34	34	6496	1	1
